# Supplementary material for: The dynamic intein landscape of eukaryotes
Source: Mob DNA. 2018 Jan 24;9:4. doi: 10.1186/s13100-018-0111-x (PMC5784728; doi:10.1186/s13100-018-0111-x)
Supplement: Supplementary file 2 — Inteins in nDNA and cpDNA. This is a spreadsheet of eukaryotic inteins in nDNA and cpDNA with accession numbers and extein/intein sequences mined in this study. (XLSX 177 kb) [file 13100_2018_111_MOESM2_ESM.xlsx]

## Sheet: Summary Table
		PRP8	VMA	RNApol	THRRS	CHS	GLT	CLPP	DnaB	Other	inteins
	Metazoa										0
	Choanoflagellida	1									1
	Pezizomycotina	81	9	4		4	3				101
	Saccharomycotina		31		5		2				38
	Taphrinomycotina		1								1
	Agaricomycotina	5		1							6
	Ustilaginomycotina	3		5							8
	Mucoromycota	5								1	6
	Bladtocladiomycota	1		1							2	Total Fungal Intein+ Genomes
	Chytridiomycota	2		1						2	5	169
	Amoebozoa	2		7							9
	Rhodophyta								45		45	red algae
	Chlorophyta	1		12				3		1	17	green algae
	Streptophyta										0
	Heteroconts								8		8	brown algae and seaweeds
	Alveolates									1	1
	Cryptophyta								3		3	cryptomonad algae
	Apusozoa									1	1
	Puccino		1								1
	Not in Fig. 1B tree
	OPISTHOKONTA/ICHTHYOSP	3		1							4
	STRAMENOPILES/OOMYCETES									1	1
	FUNGI/ZOOPAGO			1							1
		104	42	33	5	4	5	3	56	7	259

## Sheet: Prp8 Inteins
Pre-mRNA-processing-splicing factor 8 (PRP8)
nucleus	FUNGI							acc.number	ins.point	intein	N-extein	C-extein	endo	endo family	add.domains	comments
1	Ajellomyces_capsulatus	FUNGI	ASCO	PEZIZO			InBase	EEH11039	A	CLAKGTQLLRYDGTKVGVENVREGDLLLGPDGEPRRAFNIVSGRDRLYRISIDADKEDLVVTPNHILVLHHEKENQKRQSELSASATERYDTVEMTAADFAALDPEERRWYRLFRSPGFEFGQQNVPIDPYFVGFWLCDGIRASTTIYTSPEEATREFIINHAAELDLQLASKEYMQHSVRRVARQTILEQRLAVQCTAPQETDRTLLSHILQKAAKSGLASSTRTMSTSRNRQPLSETSAATSMNILPGFASNSTSVVSPGIHSHEILSLRSSCSQLVQITEKSGLREECMINPPSSREDLGLDLFDTHIEADEIQGLDENLTGQKHRLRTGCRAYGDLTVHEEGQILDNIISRPVGTPDIGTLLRALEELGLPTNRAEGHGVENKRIPFMYMKSSRS…	MSALPPPPPPGWGAAAPPSMPLAPPPPGFRPPADPLVGKFAQKKNEWLRTQRNRFGEKRKAGFVESQKADLPPEHLRKIVKDIGDVSQKKFSTDKRSYLGALKFMPHAVLKLLENMPMPWESAREVKVLYHVNGCLTLVNEIPRVIEPVFHAQWATMWMTMRREKSDRRHFKRMRFPPFDDEEPPLSWSENIEDVEPLEPIQMELDESEDAPVYEWFYDHRPLLDTPHVNGPSYKEWNLTLPQMATLYRLSRQLLSDVVDKNYFHMFDLNSFLTAKALNVAIPGGPRFEPLYKDVDPNDEDFGEFNAIDRIIFRAPIRTEYRVAFPYLYNSLPRSVKLSWYSYPQIVYVQSDPNLPAFYFDPVINPISSRSVAPKNITVSHEDHIFGAGNDEDEFTLPG…	SGFEESMKFKKLTNAQRSGLNQIPNRRFTLWWSPTINRANVYVGFQVQLDLTGIFLHGKIPTLKISLIQIFRAHLWQKIHESVVMDLCQVFDQELEQLGIETVQKETIHPRKSYKMNSSCADILLFATHKWNVTRPSLLFDTKDVIEPTTTNKFWLDVQLRYGDYDSHDIERYVRAKYLDYTTDSMSIYPSATGLMIGIDLAYNLYSAYGQYFPGLKALVQQAMAKIMKANPALYVLRERIRKGLQLYASESNQEFLNSQNYSELFSNQIQLFIDDTNVYRVTIHKTFEGNLTTKPINGAIFIFNPRTGQLFLKIIHTSVWAGQKRLGQLAKWKTAEEVAALIRSLPVEEQPKQLIVTRKGLLDPLEVHLLDFPNISIRASELQLPFQAAMKVEKLADM…	Y	LAGLIDADG_WhiA	N	BLAST is for Histoplasma capsulatum; exteins should be same intein is 100% match
1	Ajellomyces_dermatitidis	FUNGI	ASCO	PEZIZO				EGE79006.2/F2T6Z3	A	CLAKGTQLLRYDGTKVGVESVREGDLLLGPDGGPRRAFNIVSGRDRLYRIKIDAEKEDLVVTPNHILVLHREKKDQNGQGGGASVSVAEHYDTVEMTASDFAALDPEEMHLYRLFRSPGFELAEQSVPIDPYYLALWLCDGVRPSTTIYTSPEEEAREFLINHAAELDLHHVSHALPSYTTCLSGLPSKGETQRPIPREARQTIFKQRLAAVQTEAADSHHHHIFQTPAKHGLASGTKTSSSRHSRHPLSESSAMTSMNLLSLRSPGLDLAQVVDKGGLRKETMINQASSGEEPEVDLFDTERIEDETQGLTERVPGHKHRLRTGFRAYGDLAPHEEEQILGNILTRPTSSTSVGSLLRAFEELGLVARGTAGHAVEKKHIPSVYMNNSRSIRLALLAG…	MASLPPPPPPGWGAAAPPSMPLAPPPPGYRPPADPLVAKFAQKKTEWLRTQRNRFGEKRKAGFVESQKSDLPPEHLRKIVKDIGDVSQKKFSTDKRSYLGALKFMPHAVLKLLENMPMPWESAREVKVLYHVNGCLTLVNEIPRVIEPVFHAQWATMWMTMRREKSDRRHFKRMRFPPFDDEEPPLSWSENIEDVEPLEPIQMELDESEDSPVFEWFYDHRPLLDTPHVNGPSYKEWNLTLPQMATLYRLSRQLLSDVVDNNYFHMFDLNSFLTAKALNVAIPGGPRFEPLYKDVDPNDEDFGEFNAIDRIIFRAPIRTEYRVAFPYVYNSLPRSVKLSWYSYPQIVYVRSEPNLPAFYFDPVINPISSRSVAPKNITVSHEDQIFGAGNDEDEFTLPG…	SGFEESMKFKKLTNAQRSGLNQIPNRRFTLWWSPTINRANVYVGFQVQLDLTGIFLHGKIPTLKISLIQIFRAHLWQKIHESVVMDLCQVFDQELEQLGIETVQKETIHPRKSYKMNSSCADILLFATHKWNVTRPSLLFDTKDVIEPTTTNKFWLDVQLRYGDYDSHDIERYVRAKYLDYTTDSMSIYPSATGLMIGIDLAYNLYSAYGQYFPGLKALVQQAMAKIMKANPALYVLRERIRKGLQLYASESNQEFLNSQNYSELFSNQIQLFIDDTNVYRVTIHKTFEGNLTTKPINGAIFIFNPRTGQLFLKIIHTSVWAGQKRLGQLAKWKTAEEVAALIRSLPVEEQPKQLIVTRKGLLDPLEVHLLDFPNISIRASELQLPFQAAMKVEKLADM…	Y	LAGLIDADG_WhiA	N
1	Arthroderma_benhamiae	FUNGI	ASCO	PEZIZO				XP_003017608/D4AJP0	A	CLAKGTMLLRYDHSQVAVEDVKEGDLLLGPDGGPRRAFNIVSGEDRLYRIKFGDRKDDLVVTANHILVLHKEKSRTDEYGANIDPLEKDVGEFVVAPASQEVPTPEQYETVEMTAAEFYALKHEERCKYMLFNSPGFDLAEQSVPCNPYFLGLWLGDEKRRNAPIHDYSHEADVRGFLVRHAAELDLHGQLGLQTTEAPGTNAEGHTPRQSIISRRLAAGWTFQTGVWEPPTENPTCRGVPSRPQSDDKPMDLIRDPEIVKKGDLGSYLDILGTVSEIDDGQLDDNLPRTQRSVRLQTGLSAYGTLQEEEQDQLLEQVTGKSQGNPGVNSLLQALRGVGVIAEPESIGPKDGCKRIPAVYINNSRAVRLAILAGLLDSDGWFIYPENMFGFSQSEQCNS…	MASLPPPPPPGWGAAPPPSMPLAPPPPGYRPAPNPMLAKFEQKKKEWLRSQRNRFGEKRKAGFVQSQKDDMPPEHLRKIVKDIGDVSQKKFSTDKRSYLGALKFMPHAVLKLLENMPMPWESAREVKVLYHVNGCLTLVNETPRVIEPVFHAQWAAMWVCMRREKSDRRHFKRMRFPPFDDEEPPLSWSENIEDVEPLEPIQMELDEAEDSPVFEWFYDHRPLLDTPHVNGPSYKEWNLTLPQMATLYRLSHQLLSDVVDKNYFHMFELNSFLTAKALNVAIPGGPRFEPLYKDIDPNDEDFGEFNAIDRIIFRAPIRTEYRVAFPYLYNSLPRSVKISWYSHPQGVYVRTEDHNLPAFYFDPIINPISSRSVAPQNITVSHEDEIFGHGNDEDDFELP…	SGFEESMKFKKLTNAQRSGLNQIPNRRFTLWWSPTINRANVYVGFQVQLDLTGIFLHGKIPTLKISLIQIFRAHLWQKIHESVVMDLCQVFDQELEQLGIETVQKETIHPRKSYKMNSSCADILLFATHKWNVTRPSLLFDTKDVIEATTTNKFWLDVQLRYGDYDSHDIERYVRAKYLDYTTDSMSIYPSATGLMIGIDLAYNLYSAYGQYFPGLKALIQQAMAKIMKANPALYVLRERIRKGLQLYASESNQEFLNSQNYSELFSNQIQLFIDDTNVYRVTIHKTFEGNLTTKPINGAIFIFNPRTGQLFLKIIHTSVWAGQKRLGQLAKWKTAEEVAALIRSLPVEEQPKQLIVTRKGLLDPLEVHLLDFPNISIRASELQLPFQAAMKIEKLADM…	Y	LAGLIDADG_WhiA	N
1	Arthroderma_gypseum	FUNGI	ASCO	PEZIZO				XP_003171535/E4V0E4	A	CLANGTMLLRYDHSQVAVEDVKEGDLLLGPDGEPRRAFNIVSGKDRLYRIKIGSRKEDLVVTTNHILVLYKEKSGSNKLEANIDSSENKVEDTIVTLASQEASASEQYETVEMTADEFYALKPEERCKYRLFNSPGFDLPEQSVPCSPYFLGLWLGDNSRRTATTHDHSQEAGIRGFLVRHAAELDLHSQLGPQKTGATGTESIISQRLAAGWTFQTGVWEPPTTISIPNSAPPQANSNNQSVGLVEDPKAAKEGDLDSYLDILGTVSEIDDGQFDNSPRAKQSVRLQTGHSAYGTLREEEQEQLLQQVLGKSPNSSGVDSLLRVLHGVGAAADSRSTSLETDHKRIPSVFLNNSRAVRLAVLAGLLDSEGWYIHPENMFGFSSEQCHSALFWDTVALA…	MASLPPPPPPGWGAAPPPSMPLAPPPPGYRPAPNPMLTKFEQKKKEWLRSQRNRFGEKRKAGFVQSQKDDMPPEHLRKIVKDIGDVSQKKFSTDKRSYLGALKFMPHAVLKLLENMPMPWESAREVKVLYHVNGCLTLVNETPRVIEPVFHAQWASMWVCMRREKSDRRHFKRMRFPPFDDEEPPLSWSENIEDVEPLEPIQMELDEAEDSPVFEWFYDHRPLLDTPHVNGPSYKEWNLTLPQMATLYRLSHQLLSDVVDKNYFHMFELNSFLTAKALNVAIPGGPRFEPLYKDIDPNDEDFGEFNAIDRIIFRAPIRTEYRVAFPYLYNSLPRSVKISWYSHPQGVYVRTEDPNLPAFYFDPIINPISSRSVAPQNITVSHEDEIFGHGNDEDDFELP…	SGFEESMKFKKLTNAQRSGLNQIPNRRFTLWWSPTINRANVYVGFQVQLDLTGIFLHGKIPTLKISLIQIFRAHLWQKIHESVVMDLCQVFDQELEQLGIETVQKETIHPRKSYKMNSSCADILLFATHKWNVTRPSLLFDTKDVIEATTTNKFWLDVQLRYGDYDSHDIERYVRAKYLDYTTDSMSIYPSATGLMIGIDLAYNLYSAYGQYFPGLKALIQQAMAKIMKANPALYVLRERIRKGLQLYASESNQEFLNSQNYSELFSNQIQLFIDDTNVYRVTIHKTFEGNLTTKPINGAIFIFNPRTGQLFLKIIHTSVWAGQKRLGQLAKWKTAEEVAALIRSLPVEEQPKQLIVTRKGLLDPLEVHLLDFPNISIRASELQLPFQAAMKIEKLADM…	Y	LAGLIDADG_WhiA	N	Not sure if NCBI organism is same as UniProt organism
1	Arthroderma_otae	FUNGI	ASCO	PEZIZO				XP_002846024/C5FT71	A	CLANGTMLLRYDHSQVAVEDVKEGDLLLGPDGGPRRAFNIVSGKDRLYRIKIESRKEDLVVTANHILVLHKEKSGKVSASDQYETVEMTASEFHALKHEERRKYRLFRSPGFDLPEQSVPCNPYFLGLWLGDGNRRSAAIDNSHEAEIREFLVRHAAELDLQSALHGQLGYATVGKTSLASRPYPQATRSTITERERHVSRHTIIAKRLAAGWTVQSGREPGEARIWGPPDEGFSDAIPPSRPIAAVKHSLSSNPASSPPLPPQHHHLHKPSQDLDASFASSLSIKDRTSSPVDAIPKDTPPQPRSDDLLMSLVSEPEVAEEDDLDSVYLDILDTISEIGDGQFDDDPPQTQQTVRLRTGLSAYGTLEEEEQEQLLKQTTGLPPNNSGINSLLQALRGV…	MASLPPPPPPGWGGAAPPSMPLAPPPPGYRPSPNPMTTKFEQKKKEWLRSQRNRFGEKRKAGFVQSQKDDMPPEHLRKIVKDIGDVSQKKFSSDKRSYLGALKFMPHAVLKLLENMPMPWESAREVKVLYHVNGCLTLVNEIPRVIEPVFHAQWASMWVCMRREKSDRRHFKRMRFPPFDDEEPPLSWSENIEDVEPLEPIQMELDEAEDSPVFEWFYDHRPLLDTPHVNGPSYKEWNLTLPQMATLYRLSHQLLSDVVDKNYFHMFELNSFLTAKALNVAIPGGPRFEPLYKDIDPNDEDFGEFNAIDRIIFRAPIRTEYRVAFPYLYNSLPRSVKISWYSHPQGVYVRTDPNLPAFYFDPIINPISSRSVAPQNITVSHEDEIFGPGNDEDDFELPA…	SGFEESMKFKKLTNAQRSGLNQIPNRRFTLWWSPTINRANVYVGFQVQLDLTGIFLHGKIPTLKISLIQIFRAHLWQKIHESVVMDLCQVFDQELEQLGIETVQKETIHPRKSYKMNSSCADILLFATHKWNVTRPSLLFDTKDVIEATTTNKFWLDVQLRYGDYDSHDIERYVRAKYLDYTTDSMSIYPSATGLMIGIDLAYNLYSAYGQYFPGLKVLIQQAMAKIMKANPALYVLRERIRKGLQLYASESNQEFLNSQNYSELFSNQIQLFIDDTNVYRVTIHKTFEGNLTTKPINGAIFIFNPRTGQLFLKIIHTSVWAGQKRLGQLAKWKTAEEVAALIRSLPVEEQPKQLIVTRKGLLDPLEVHLLDFPNISIRASELQLPFQAAMKIEKLADM…	Y	LAGLIDADG_WhiA	PPP4R2
	Aspergillus_brevipes	FUNGI	ASCO	PEZIZO			InBase	AAX39419	A	CLAKGTRLLRYDGTEIEVQDVKEGDLLLGPDGGPRRAFNIVNGEDRLYRIKIDEGIEDLVVTPNHILVLHREKKARNNEDEASAAERYDTVEMTAAEFAALSTEERSQYRAFRCPGFESPEKAVPENHSFMIQDIRLELETTEWAGFRVDKDQLYLRHDYLVLHN	FWWTSQRHDGKLWNLNAYRTDVIQALGGVETILEHTLFKATAFPSWEGLFWERA	SGFEESMK	N			Partial sequence
1	Aspergillus_fumigatus	FUNGI	ASCO	PEZIZO				KEY75515/A0A084BD86	A	CLAKGTRLLRYDGSEIEVQDVKEGDLLLGPDGGPRRAFNIVNGKDRLYRIKIGGSKEDLVVTPNHILVLHREKRARNVYTGPSVQGHIQRSENGHGNLPMLSSSPAAAHRPNNLVKNRGDFWSALKSAIAWVLYAERSSAGANMVRNVLNGTVGLTAHKESYTVTNPQQKGVYYTYVWGNPQRTSIKGHRDHPPVFLPTKEDAFSAAIAKSRELYSQSEVTLATLRQRFLAKSADGKGGEILVDANLPNIFLLWDKNRSNLKFRVLCSRNFKTYGRVYTFESMPSTNAEEPGYGDDDELPQVSAEERYDTVEMTAAEFASLSTEERSRYRVFRCPGFELPEQPVPVNPYFLGLWLGDDNHEKTTNHNIHEENVREFLVNHAAELDMYLAWQGLIDYATV…	MASLPPPPPPGWGAAPPSMPLAPPPPGYQPPADPNVAKFAQKKNEWLRTQRNRFGEKRKGGFVETQKADMPPEHLRKIVRDIGDVSQKKFSNEKRSYLGALKFMPHAVLKLLENMPMPWESAREVKVLYHVNGCLTLVNETPRVIEPVFHAQWATMWVCMRREKSDRRHFKRMRFPPFDDEEPPLSWSENIEDVEPLEPVQMELDESEDAPVYEWFYDHRPLLDTPHVNGPSYKSWNLTLPQMATLYRLSHQLLSDVVDQNYFHMFDLNSFLTAKALNVAIPGGPRFEPLYKDIDPNDEDFSEFNAIDRIIFRAPIRTEYRVAFPFLYNTLPRSVKVSWYSHPQVVYVRADPNLPAFYFDPVINPISSRSVAPKNITVSHEDEIFGPGNNEDDFELPPE…	SGFEESMKFKKLTNAQRSGLNQIPNRRFTLWWSPTINRANVYVGFQVQLDLTGIFLHGKIPTLKISLIQIFRAHLWQKIHESVVMDLCQVFDQELEQLGIEAVQKETIHPRKSYKMNSSCADILLFATNKWNVTRPSILFDTKDVYEPTTTNKFWLDVQLRYGDYDSHDIERYVRAKYLDYTTDSMSIYPSATGLMIGIDLAYNLYSAYGQYFPGLKTLIQQAMAKIMKANPALYVLRERIRKGLQLYASESNQEFLNSQNYSELFSPQIQLFIDDTNVYRVTIHKTFEGNLTTKPINGAIFIFNPRTGQLFLKIIHTSVWAGQKRLGQLAKWKTAEEVAALIRSLPVEEQPKQLIVTRKGLLDPLEVHLLDFPNISIRASELQLPFQAAMKVEKLADM…	Y	LAGLIDADG_WhiA	N
	Aspergillus_giganteus	FUNGI	ASCO	PEZIZO			InBase	ABC00919	A	CLAKGTRLLQYDGSEIEVQDVKEGDLLLGPDGGPRRAFNIVNGEDRLYRIKIGGSQEDLVVTPNHILVLYREKETNEVPEASTERYDTVEITAAEFAAFSPEERNQHRVFKSSCLLAKKNCGERVLSHDYIFAIEDICLEPQSTEWAGFRVDKDQLYLRHDYLVLHN	PFWWTSQRHDGKLWNLNAYRTDVIQALGGVETILEHTLFKATAFPSWEGLFWERA	SGFEESMKFK	N			Partial sequence
	Aspergillus_ochraceoroseus	FUNGI	ASCO	PEZIZO				KKK15740/A0A0F8WD02	A	CLAKGTRLLLYDGSEIEVQDVREGDLLLGPDGGPRRAFNIVNGKDRLYRIKIGADKEDLVVTPNHILVLHREKSASEPSESYDTVEMTAEEFAALSPEELSRYRLFRSPSFDLPEQGVEQLTPQAHRFTIKDISLENETTEWAGFRVDKDQLYLRHDYLVLHN	MASLPPPPPPGWGASAPPSLPMAPPPPGYQPPADPTVAKFAQKKTEWLRTQRNRFGEKRKGGFVETQKVDMPPEHLRKIVRDIGDVSQKKFSNEKRSYLGALKFMPHAVLKLLENMPMPWESTREVKVLYHVNGCLTLVNETPRVVEPIFHAQWATMWVCMRREKSDRRHFKRMRFPPFDDEEPPLSWSENIEDVEPLEPIQMELDESEDAPVYEWFYDHRPLLDTSHVNGPSYRKWNLTLPQMATLYRLSHQLLSDVVDQNYFHMFDLNSFFTAKALNVAIPGGPRFEPLYKDIDPNDEDFSEFNAIDRIIFRAPIRTEYRVAFPFLYNTLPRSVKISWYSHPQVVYVPTSDPNLPAFYFDPAINPISSRSVAPKNVTVSLEDEVFGYGNNEDDFELP…	SGFEDSMKFKKLTNAQRSGLNQIPNRRFTLWWSPTINRANVYVGFQVQLDLTGIFLHGKIPTLKISLIQIFRAHLWQKIHESVVMDLCQVFDQELEQLGIEAVQKETIHPRKSYKMNSSCADILLFSNNKWNVTRPSLLFDTKDVYEPTTTNKFWLDVQLRYGDYDSHDIERYVRAKYLDYTTDSMSIYPSATGLMVGIDLAYNLYSAYGQYFPGLKTLIQQAMAKVMKANPALYVLRERIRKGLQLYASESNQEFLNSQNYSELFSPQIQLFIDDTNVYRVTIHKTFEGNLTTKPINGAIFIFNPRTGQLFLKIIHTSVWAGQKRLGQLAKWKTAEEVAALIRSLPVEEQPKQLIVTRKGLLDPLEVHLLDFPNISIRASELQLPFQAAMKVEKLADI…	N
	Aspergillus_rambellii	FUNGI	ASCO	PEZIZO				KKK23659/A0A0F8UW12	A	CLAKGTRLLLYDGSEIEVQDVREGDLLLGPDGGPRRAFNIVNGKDRLYRIKIGADKEDLVVTPNHILVLHREQSASEPSESYDTVEMTAEEFAALSPEELSRYRLFRSPSFDLPDQGVEQLTPQAHRFTIKDISLENETTEWAGFRVDKDQLYLRHDYLVLHN	MASLPPPPPPGWGASAPPSLPMAPPPPGYQPPADPTVAKFAQKKTEWLRTQRNRFGEKRKGGFVETQKVDMPPEHLRKIVRDIGDVSQKKFSNEKRSYLGALKFMPHAVLKLLENMPMPWESTREVKVLYHVNGCLTLVNETPRVVEPIFHAQWATMWVCMRREKSDRRHFKRMRFPPFDDEEPPLSWSENIEDVEPLEPIQMELDESEDAPVYEWFYDHRPLLDTSHVNGPSYRKWNLTLPQMATLYRLSHQLLSDVVDQNYFHMFDLNSFFTAKALNVAIPGGPRFEPLYKDIDPNDEDFSEFNAIDRIIFRAPIRTEYRVAFPFLYNTLPRSVKISWYSHPQVVYVPTSDPNLPAFYFDPAINPISSRSVAPKNVTVSLEDEVFGYGNNEDDFELP…	SGFEDSMKFKKLTNAQRSGLNQIPNRRFTLWWSPTINRANVYVGFQVQLDLTGIFLHGKIPTLKISLIQIFRAHLWQKIHESVVMDLCQVFDQELEQLGIEAVQKETIHPRKSYKMNSSCADILLFSNNKWNVTRPSLLFDTKDVYEPTTTNKFWLDVQLRYGDYDSHDIERYVRAKYLDYTTDSMSIYPSATGLMVGIDLAYNLYSAYGQYFPGLKTLIQQAMAKVMKANPALYVLRERIRKGLQLYASESNQEFLNSQNYSELFSPQIQLFIDDTNVYRVTIHKTFEGNLTTKPINGAIFIFNPRTGQLFLKIIHTSVWAGQKRLGQLAKWKTAEEVAALIRSLPVEEQPKQLIVTRKGLLDPLEVHLLDFPNISIRASELQLPFQAAMKVEKLADI…	N
	Aspergillus_ruber	FUNGI	ASCO	PEZIZO				EYE98054/A0A017SN98	A	CLAKGTRLLRYDGSEVNVEDVREGDELLGPDGTPRRAFNIVNGQDRLYRIKIDSEIEDLVVTPNHILVLHRENETVEITAEEFAALEAAERSQYRAPRTFPEQWNQASGDIVAQAPSFFIKDISLEAETTEWAGFRVDKDQLYLRYDYLVLHN	MASLPPPPPPGWGASAPPSLPMAPPPPGYQPPADPTVAKFAQKKNEWLRTQRNRFGEKRKAGFVETQKADMPPEHLRKIVRDIGDVSQKKFSNEKRSYLGALKFMPHAVLKLLENMPMPWESAKEVKVLYHVNGCLTLVNETPRVIEPVFHAQWATMWVCMRREKSDRRHFKRMRFPPFDDEEPPLSWSENIEDVEPLEPIQMELDENEDAAVYEWLYDHRPLLDTPHVNGPSYKEWNLTLPQMATLHRLSHQILSDVVDKNYFHMFDLNSFFTAKALNVAIPGGPRFEPLYKDIDPNDEDFSEFNAIDRIIFRAPIRTEYRVDYPFLYNTLPRSVKVSWYSHPQVVYARTDDPNLPAFYFDPVINPISSRSVAPKNITVSHEDEIFGNDNEDDFELPE…	SGFEESMKFKKLTNAQRSGLNQIPNRRFTLWWSPTINRANVYVGFQVQLDLTGIFLHGKIPTLKISLIQIFRAHLWQKIHESVVMDLCQVFDQELEQLGIEAVQKETIHPRKSYKMNSSCADILLFATNKWNVTRPSILFDTKDVYEPTTTNKFWLDVQLRYGDYDSHDIERYVRAKYLDYTTDSMSIYPSATGLMIGVDLAYNLYSAYGQYFPGLKTLVQQAMAKVMKANPALYVLRERIRKGLQLYASESNQEFLNSQNYSELFSPQIQLFIDDTNVYRVTIHKTFEGNLTTKPINGAIFIFNPRTGQLFLKIIHTSVWAGQKRLGQLAKWKTAEEVAALIRSLPVEEQPKQLIVTRKGLLDPLEVHLLDFPNISIRASELQLPFQAAMKVEKLADM…	N
	Aspergillus_viridinutans	FUNGI	ASCO	PEZIZO			InBase	AAX39420	A	CLAKGTRLLRYDGSEIEVQDVKEGDLLLGPDGGPRRVFNIVNGEDRLYRIKIDRGIEDLVVTPNHILVLHREKKAKNNEDDELPEVPAAERYDTVEMTAAEFAALSTEERSLYRAFRCPGFELSEKAVPANHSFTIKDIRLELETTEWAGFRVDKDQLYLRHDYLVLHN	FWWTSQRHDGKLWNLNAYRTDVIQALGGVETILEHTLFKATAFPSWEGLFWERA	SGFEESMK	N			Partial sequence
1	Beauveria_bassiana	FUNGI	ASCO	PEZIZO				KGQ09622/A0A0A2VTF6	A	CLAKGTMLLRYDHSQVAVEDVKEGDLLLGPDGGPRRAFNVVNGKDRLYRINIGSGEEDLVVTTNHILVLHKEKLSGNAPAVSEADKFETHEMTAAQFAAMEPAERAKFRLFRSSGNDSAGKKAEVHRFGIESITLESESTEWAGFRVDGDQLYLRHDNLVLHN	MSHPPPPPPGWGPPPPPPPPSSLPPPPSGPAPAAPPPPPGFQPSNPHIAKFAQKKQEWLRHQRNRFGEKRRGGFVETQKADMPPEHLRKIVRDIGDVSQRRYTNDKRSYLGALKFMPHAVLKLLENMPMPWESAREVKVLYHVNGCLTLVNEIPRVIEPVFFAQWAMMWTFMRKEKADRRLFKRMRFPPFDDEEPPLSWSENIEDVEPLEPIQMELNEEEDEAIYEWFYDHRPLLDTPHVNGPSYKSWNMTLPQMAALFRLSRPLISDVIDKNYFYLFDLKSLLTAKALNVALPGGPRFEPLYKDINPNEEDFGEFNAIDRIIFRNPIRTEFRVAYPFLYNSLPRSVHMSWHSQPQVVFNRPDDPDLPTFHFDRRINPISSRTVAPKNVDISLEDELFG…	SGFEESMKFKKLTNAQRSGLNQIPNRRFTLWWSPTINRANVYVGFQVQLDLTGIFLHGKIPTLKISLIQIFRAHLWQKIHESVVMDMCQVFDQELEALGIETVQKETIHPRKSYKMNSSCADILLFASHKWNVTRPSHLNDTKDVIEPTTTNKFWIDIQLRYGDYDSHDIDRYTRAKYLDYTSDSASIYPSATGLMIGIDLAYNMYSAFGMFFPGLKVLVQQAMAKVMKANPALYVLRERIRKGLQLYASESNQEFLNSQNYSELFSQKTQLFIDDTNVYRVTIHKTFEGNLTTKPINGAIFIFNPRTGQLFLKIIHTSVWAGQKRLGQLAKWKTAEEVAALIRSLPVEEQPKQLIVTRKGLLDPLEVQLVDFPNISIRASELQLPFQAAMKVEKLGDM…	N
1	Bipolaris_zeicola	FUNGI	ASCO	PEZIZO				XP_007713279/W6Y413	A	CLANGTRLLRYDGSEVLVEDVKEGDLLLGPDGTSRRAFNIVNGTEQLYRIKVGGKKEDFVVTKNHILVLHLEKKSGNEYQGMSMKDHHGSCIQDSEDEEEDPLFLDMEKPEVSASERYDVVEMTAEEFAALEPNVQAKYRVFRCPGFELPEENVPVHPYFLGLWLGDGNRNSTTIYNEHEAEVRDFLVSYAAELDLHLVWHGQLGYATVGRTRLADRPFPTKNKGKGPVNSETRKSRQTINKTRLAAGWSFQENRQPGEARLWPDADEVCKDVLYKNEILICSQDQELDEDLDLIEIESEDEEEEEEEEEEEKGSDDIQFLNEDLGRHPSRFERHRIARLEAGRSTYGRLRPEEEAELINDLVEYDENDDGVNSLRTALQGLGVMSGGATGPGADRKHI…	MDFPPPPPPPPPPGPPPPGPPGSGYAPPPPPPPPPGAPGTVGPGTVGPPGMRPPVDPQITKFAQKKKDWLRQQRQRFGEKRKAGFVETQKADLPPEHLRKVFRDIGDVSQKKFTSDKRSYLGALKFMPHAVLKLLENMPMPWESRRDVKVLYHTNGCLTLVNEVPRVIEPVFHAQWAAMWLAMRKEKSDRRHFKRMRFPPFDDEEPPLSYSENIEDVEPLEPIQLELDEDEDSPVYEWFYDHRPLLDTPHVNGPSYETWNLDLPQMATLYRLSKQLLSEVVDKNYFHMFDLDSFQTAKALNVAIPGGPRFEPLYKDIDPNDEDFGEFNAIDRIIFRSPIRTEYRVSYPYLYNSLPRSVKLAWYSYPQVVYVRAEDPDLPAFYFDPVINPISSRAVAPKN…	SGFEESMKFKKLTNAQRSGLNQIPNRRFTLWWSPTINRANVYVGFQVQLDLTGIFLHGKIPTLKISLIQIFRAHLWQKIHESVVMDLCQVFDQELEALGIETVQKETIHPRKSYKMNSSCADILLFASHKWSVSPPSMLYDTKDTMSATTTNKFWIDVQLRYGDYDSHDIERYVRAKYLDYTQDSMSIYPSATGLMIGIDLAYNLYSAYGQYFPGLKQLVQQAMAKIMKANPALYVLRERIRKGLQLYASESSQEFLNSQNYSELFSNQIQLFIDDTNVYRVTIHKTFEGNLTTKPINGAIFIFNPRTGQLFLKIIHTSVWAGQKRLGQLAKWKTAEEVAALIRSLPVEEQPKQLIVTRKGLLDPLEVHLLDFPNISIRASELQLPFQAAMKVEKLGDM…	Y	LAGLIDADG_WhiA	N
1	Blastomyces_dermatitidis	FUNGI	ASCO	PEZIZO				EEQ86597/T5C793	A	CLAKGTQLLRYDGTKVGVESVREGDLLLGPDGGPRRAFNIVSGRDRLYRIKIDAEKEDLVVTPNHILVLHREKKDQNGQGGGASVSVAEHYDTVEMTASDFAALDPEEMHLYRLFRSPGFELAEQSVPIDPYYLALWLCDGVRPSTTIYTSPEEEAREFLINHAAELDLHHVSHALPSYTTCLSGLPSKGETQRPIPREARQTIFKQRLAAVQTEAADSHHHHIFQTPAKHGLASGTKTSSSRHSRHPLSESSAMTSMNLLSLRSPGLDLAQVVDKGGLRKETMINQASSGEEPEVDLFDTERIEDETQGLTERVPGHKHRLRTGFRAYGDLAPHEEEQILGNILTRPTSSTSVGSLLRAFEELGLVARGTAGHAVEKKHIPSVYMNNSRSIRLALLAG…	MASLPPPPPPGWGAAAPPSMPLAPPPPGYRPPADPLVAKFAQKKTEWLRTQRNRFGEKRKAGFVESQKSDLPPEHLRKIVKDIGDVSQKKFSTDKRSYLGALKFMPHAVLKLLENMPMPWESAREVKVLYHVNGCLTLVNEIPRVIEPVFHAQWATMWMTMRREKSDRRHFKRMRFPPFDDEEPPLSWSENIEDVEPLEPIQMELDESEDSPVFEWFYDHRPLLDTPHVNGPSYKEWNLTLPQMATLYRLSRQLLSDVVDNNYFHMFDLNSFLTAKALNVAIPGGPRFEPLYKDVDPNDEDFGEFNAIDRIIFRAPIRTEYRVAFPYVYNSLPRSVKLSWYSYPQIVYVRSEPNLPAFYFDPVINPISSRSVAPKNITVSHEDQIFGAGNDEDEFTLPG…	SGFEESMKFKKLTNAQRSGLNQIPNRRFTLWWSPTINRANVYVGFQVQLDLTGIFLHGKIPTLKISLIQIFRAHLWQKIHESVVMDLCQVFDQELEQLGIETVQKETIHPRKSYKMNSSCADILLFATHKWNVTRPSLLFDTKDVIEPTTTNKFWLDVQLRYGDYDSHDIERYVRAKYLDYTTDSMSIYPSATGLMIGIDLAYNLYSAYGQYFPGLKALVQQAMAKIMKANPALYVLRERIRKGLQLYASESNQEFLNSQNYSELFSNQIQLFIDDTNVYRVTIHKTFEGNLTTKPINGAIFIFNPRTGQLFLKIIHTSVWAGQKRLGQLAKWKTAEEVAALIRSLPVEEQPKQLIVTRKGLLDPLEVHLLDFPNISIRASELQLPFQAAMKVEKLADM…	Y	LAGLIDADG_WhiA	N
1	Blastomyces_gilchristii	FUNGI	ASCO	PEZIZO			NCBI	XP_002624785	A	CLAKGTQLLRYDGTKVGVESVREGDLLLGPDGGPRRAFNIVSGRDRLYRIKIDAEKEDLVVTPNHILVLHREKKDQNGQGGGASVSVAEHYDTVEMTASDFAALDPEEMHLYRLFRSPGFELAEQSVPIDPYYLALWLCDGVRPSTTIYTSPEEEAREFLINHAAELDLHHVSHALPSYTTCLSGLPSKGETQRPIPREARQTIFKQRLAAVQAEAADSHHHHIFQTPAKHGLASGTKTSSSRHSRHPLSESSAMTSMNLLSLRSPGLDLAQVVDKGGLRKETMINQASSGEEPEVDLFDTERIEDETQGLTERVPGHKHRLRTGFRAYGDLAPHEEEQILGNILTRPTSSTSVGSLLRAFEELGLVARGTAGHAVEKKHIPSVYMNNSRSIRLALLAG…	MASLPPPPPPGWGAAAPPSMPIAPPPPGYRPPADPLVAKFAQKKTEWLRTQRNRFGEKRKAGFVESQKSDLPPEHLRKIVKDIGDVSQKKFSTDKRSYLGALKFMPHAVLKLLENMPMPWESAREVKVLYHVNGCLTLVNEIPRVIEPVFHAQWATMWMTMRREKSDRRHFKRMRFPPFDDEEPPLSWSENIEDVEPLEPIQMELDESEDSPVFEWFYDHRPLLDTPHVNGPSYKEWNLTLPQMATLYRLSRQLLSDVVDNNYFHMFDLNSFLTAKALNVAIPGGPRFEPLYKDVDPNDEDFGEFNAIDRIIFRAPIRTEYRVAFPYVYNSLPRSVKLSWYSYPQIVYVRSEPNLPAFYFDPVINPISSRSVAPKNITVSHEDQIFGAGNDEDEFTLPG…	SGFEESMKFKKLTNAQRSGLNQIPNRRFTLWWSPTINRANVYVGFQVQLDLTGIFLHGKIPTLKISLIQIFRAHLWQKIHESVVMDLCQVFDQELEQLGIETVQKETIHPRKSYKMNSSCADILLFATHKWNVTRPSLLFDTKDVIEPTTTNKFWLDVQLRYGDYDSHDIERYVRAKYLDYTTDSMSIYPSATGLMIGIDLAYNLYSAYGQYFPGLKALVQQAMAKIMKANPALYVLRERIRKGLQLYASESNQEFLNSQNYSELFSNQIQLFIDDTNVYRVTIHKTFEGNLTTKPINGAIFIFNPRTGQLFLKIIHTSVWAGQKRLGQLAKWKTAEEVAALIRSLPVEEQPKQLIVTRKGLLDPLEVHLLDFPNISIRASELQLPFQAAMKVEKLADM…	Y	LAGLIDADG_WhiA	N
1	Blumeria_graminis_f._sp._hordei	FUNGI	ASCO	PEZIZO				CCU75150/N1J5L1	A	CLALGTLLLQFDGSKIAVEDVQEGDLLLGPDGGPRCAFNIVRGRDRLYRIKMGINQEDLVVTSNHILVLHRPIVSQSSSPETEILSDRNANFDNKLTSADEKTRYEVVEMTAAEFAALDYNDRKELLLFKLLGYGSSQQVCKHAERLNVEDIYLESEETEWAGFRVDQDHLYLRHDYLVLHN	MSSTLPPLPPGWSSGPSPMGAPPGAPPPPLYRPTIDPHLAKFAQKKKEWLRYQRNRFGEKRKGGFVETLKADMPPEHLRKIVKDIGDVSQKKFSSDKRSYLGALKYMPHAVMKLLENMPMPWESAREVKVLYHVNGCLTLVNETPRVIEPVFHAQWATMWVCMRREKSDRRHFKRMRFPPFDDEEPPLSWSENIEDVEPLEPINMELDETEDSAVYEWFYENRPLIDTPHVNGPSYKEWNLTLPQMATLYRLSHQLLSDLVDKNYFHMFELNSFLTAKALNVAIPGGPRFEPLYKDVDPNDEDFGEFNAIDRIIFRAPIRTEYRVEFPFLYNSLPRSVKLSWFSYPQVVYVRAEDPSLPAFYFDPIINPISSRSVAPKNITISHEDEIFGLGNNEEPEE…	SGFEESMKFKKLTNAQRSGLNQIPNRRFTLWWSPTINRANVYVGFQVQLDLTGIFLHGKIPTLKISLIQIFRAHLWQKIHESVVMDLCQVFDQELEQLGIETVQKETIHPRKSYKMNSSCADILLFASHKWNVTRPSILFDTKDVIEPTTTNKFWIDVQLRYGDYDSHDIERYVRAKYLDYTTDSMSIYPSATGLMIGIDLAYNLYSAYGQYFPGLKTLIQQAMAKIMKANPALYVLRERIRKGLQLYASESNQEFLNSQNYSELFSNQIQLFIDDTNVYRVTIHKTFEGNLTTKPINGAIFIFNPRTGQLFLKIIHTSVWAGQKRLGQLAKWKTAEEVAALIRSLPVEEQPKQLIVTRKGLLDPLEVHLLDFPNISIRASELQLPFQAAMKVEKLGDM…	N
1	Blumeria_graminis_f._sp._tritici	FUNGI	ASCO	PEZIZO				EPQ63013/A0A061HE76	A	CLALGTLLLQFDGSKIAVEDVQEGDLLLGPDGGPRCAFNIVRGRDRLYRIKMGINQEDLVVTSNHILVLHRPIASQSSSPETEITSDRNNFDNKLTSADEKTRYEVVEMTAAEFASLDYNDRKELLLFKLLGYGSSQQVCKHAERINVEDIYLEEETEWAGFRVDQDHLYLRHDYLVLHN	MRLMRHDVNLGRAVFWDLKNRLPRSITTIEWDDTFSSVYSAENPNLLFSMCGFEVRILPKIRNQNDEFPVKDSVWSLVDNSSKERTAHAFLQVTEEDIAKFNNRIRQILMSSGSTTFTKIANKWNTSLIALFTYYREAAVSTVNLLDTIVKCETKIQTRVKIGLNSKMPSRFPPAVFYTPKELGGLGMISGSHILIPTSDKRWSKQTDVGVTHYRAGMSHDEETLIPNIFRYIIPWEAEFIDSQRVWTEYSQKRQEANQQNRRLTLEDLEDSWDRGLPRINTLFQKDRSTLSFDKGFRARTEFKTYQLMKSNPFWWTSQRHDGKWNLNAYRTDVIQALGGVETILEHTLFKATAFPSWEGLFWEKA	SGFEESMKFKKLTNAQRSGLNQIPNRRFTLWWSPTINANVYVGFQVQLDLTGIFLHGKIPTLKISLIQIFRAHLWQKIHESVVMDLCQVFDQELEQLGIETVQKTIHPRKSYKMNSSCADILLFASHKWNVTRPSILFDTKDVIEPTTTNKFWIDVQLRYGDYDSHDIERYVRAKYLDYTTDSMSIYPSATGLMIGIDLAYNLYSAYGQYFPGLKTLIQQAMAKIMKANPALYVLRERIRKGLQLYASESNQEFLNSQNYSELFSNQIQLFIDDTNVYRVTIHKTFEGNLTTKPINGAIFIFNPRGQLFLKIIHTSVWAGQKRLGQLAKWKTAEEVAALIRSLPVEEQPKQLIVTRKGLLDPLEVHLLDFPNISIRASELQLPFQAAMKVEKLGDMILR…	N
1	Botrytis_cinerea	FUNGI	ASCO	PEZIZO			InBase	XP_001554611	A	CLAWDTKLLRYDGTDVVVQDVKEGDLLLGPDGGPRRAFNIVSGKDRLYRIKVGSRKEDLVVTGNHILVLHREKGHGNVYDGPSVGGNRQRFVDQLGDLPVPSSNPADATRPNNLTKVRPDFLAALKSAIAWALNAERGKKGADTIRNTLNGTTGITSRQESYIVNIPVGKGTRAEYATFAWGNPDRTVKGHAKHPPEFFPTKEDAFSASVAKSRQIHDKGDVTLATLRRRFLDKSSDGKGGELRIDTGLPNMFLLWNANGANLKIRVYCSRNYTKYGRSYTFPSLPDINLSEAGSDDSDDNEETENEDDETEDEDDEREETLTLQNFQSTASRDVSSAERYDTVLMTATQFAALDENERSKYRLFRSPGFELPEQDVPVNPYFLGLWLGDGSRSSTTIF…	MSSGSTTFTKIANKWNTTLIALFTYYREAAVSTVNLLDTIVKCETKIQTRVKIGLNSKMPSRFPPAVFYTPKELGGLGMISGSHILIPTSDKRWSKQTDVGVTHYRAGMTHDEDTLIPNIFRYIIPWEAEFIDSQRVWTEYSQKRQEANQQNRRLTLEDLEDSWDRGLPRINTLFQKDRSTLSFDKGFRARTEFKTYQLMKSNPFWWTSQRHDGKLWNLNAYRTDVIQALGGVETILEHTLFKATAFPSWEGLFWEKA	SGFEESMKFKKLTNAQRSGLNQIPNRRFTLWWSPTINRANVYVGFQVQLDLTGIFLHGKIPTLKISLIQIFRAHLWQKIHESVVMDLAQVFDQELEQLGIETVQKETIHPRKSYKMNSSCADILLFASHKWNVTRPSILFDTKDVIEATTTNKFWVDVQLRYGDYDSHDIERYVRAKYLDYTTDSMSIYPSATGLMIGIDLAYNLYSAYGQYFPGLKQLVQQAMAKIMKANPALYVLRERIRKGLQLYASESNQEFLNSQNYSELFSNQIQLFIDDTNVYRVTIHKTFEGNLTTKPINGAIFIFNPRTGQLFLKIIHTSVWAGQKRLGQLAKWKTAEEVAALIRSLPIEEQPKQLIVTRKGLLDPLEVHLLDFPNISIRASELQLPFQAAMKVEKLGDM…	Y	LAGLIDADG_WhiA	N	Insertion site is very strange. Looks like A, but in wrong part of protein (too early in AA sequence)?
	Botrytis_croci	FUNGI	ASCO	PEZIZO			NCBI	ACV60511	A	CLAWDTRVLRYDGNDVVVQDVKEGDLLLGPDGEPRRAFNIVSGKDRLYRIKVGSRKEDLVVTGNHILVLHREKGYGNVYDGPSVRGHRQRFVDQLGDLPVPSSNPADAARPNNLTKVRADFLAALKSAITWALRAERGKKGADTIRNTLNGTTGITSRQESYIVNIPVGKGSRAEYATFAWGNPDRESLKGHAKHPPEFFPTKEDAFSAAVTKSREIHDKGDVTLATLRRRFLDKSSDGKGGELRIDTGLPNMFLLWNANGTNLKIRVYCSRNYTKYGRSYTFPSLPDINLSEAGSDDSDEYEETEDENDEETEDGNDEGENTLTLQNFQSTASRDVSSTERYDTVLMTATQFAALDENERSKHRLFRSPGFELPEQDVPVNPYFLGLWLGDGSRSSTT…	no exteins available					Bokor et al. 2012
	Capronia_epimyces	FUNGI	ASCO	PEZIZO				XP_007732417/W9Y3Q3	A	CLAYGTLLLRHDGSKVAVEGVKEGDLLLGVDGGARRAFNIVKGTDRLYRIKISSDKEDLVVTPNHILVLHRGAERSDTVEMTAAEFASLKSAERAEYRLFTSPAVNSSTPQMHRFAVEDITLESEPTKWAGFRVDKDQLYLRHDHMVLHN	MASIPPPPPPGWSAGPPPPPPGMAPPPGYRPPVDPQVAKFSQKKKEWLRIQRNRFGEKRKGGFVETQKADMPPEHLRKIVKDIGDVSQKKFSSDKRSYLGALKYMPHAVYKLLENMPMPWESAREVKVLYHVNGCLTLVNESPRVIEPVFHAQWATMWVCMRREKSDRRHFKRMRFPPFDDEEPPLSWSENIEDVEPLEPVQMELDESEDGPVYEWFYEHRPLLDTPHVNGPSYKKWNLSLPQMATLYRLSHQLLSDVSDQNYFYLFDRESFFTAKALNVAIPGGPRFEPLYKDIDPNDEDFGEFNAIDRIIFRAPIRTEYRVAFPYLYNSLPRSVKISWYHHPQVVYARSDDPNLPAFYFDPVINPISSRSVAPKNITISHEDEIFGAGNDEADDFEL…	SGFEESMKFKKLTNAQRSGLNQIPNRRFTLWWSPTINRANVYVGFQVQLDLTGIFLHGKIPTLKISLIQIFRAHLWQKIHESVVMDLCQVFDQELEQLGIETVQKETIHPRKSYKMNSSCADILLFASHKWNVTRPSLLFDTKDQIEATTTNKFYLDIQLRYGDYDSHDIERYVRAKYLDYTTDSMSIYPSATGLMIGIDLAYNLYSAYGQYFPGLKALIQQAMAKIMKANPALYVLRERIRKGLQLYASESTQEFLNSQNYSELFSNQTQLFVDDTNVYRVTIHKTFEGNLTTKPINGALFIFNPKTGQLFLKIIHTSVWAGQKRLGQLAKWKTAEEVAALIRSLPVEEQPKQLIVTRKGLLDPLEVHLLDFPNISIRASELQLPFQAAMKVEKLADM…	N
1	Cladophialophora_bantiana	FUNGI	ASCO	PEZIZO				XP_016616507/A0A0D2H980	A	CLANGTMLLRYDGSRVAVEDVVEGDLLLGPDGGPRRAFNIVNGKDRLYRIKIGSRKEDLVVTPNHILVLHRKKDAAEDDVFDTVEMTAREFASLERMERTRYRLFRSPGFELPEQTPPVNAYFLGLWLGDGSRSEPTVYSDHETEIREFLASYAAELDLHFVGKTRVGARPLPLTNADCSSDDDSVDSISDSDFSGDDDSVESVTDDYHDRASLFQRQRVTRSEAGRWAYGDLPPEEEEELADRIVGNSNKSSGVNTLLNALRGLGILTEGGTDPEAGKKRIPEVFMKNTRAVRLAVLAGLLDSDGWYVDSEKMFCFQRSERWHSHLFWDVVALARSLGFSVLTERIMKCNPNHTQQLPQLIAQIFGNLAEIPCLLASKKPVERFIPQAHSFMIEDVSL…	MASIPPPPPPGWSAGAPPPPPGMAPPPPGYRPPVDPRVAKFAQKKKEWLRTQRNRYGEKRKGGFVETQKADMPPEHLRKIVKDIGDVSQKKFSSDKRSYLGALKYMPHAVFKLLENMPMPWESAREVKVLYHVNGCLTLVNEIPRVIEPVFHAQWATMWVSMRREKSDRRHFKRMRFPPFDDEEPPLSWSENIEDVEPLEPIQMELDENEDGPVYEWFYDHRPLLETPHVNGPSYKTWNLTLPQMATLYRLSHQLLSDVVDKNYFHMFDRESFFTAKALNVAIPGGPRFEPLYKDIDPNDEDFGEFNAIDRIIFRAPIRTEYRVAFPYLYNSLPRSVKLSWYSHPQVVYVRSEDPNLPAFYFDPVINPISSRSVAPKNITISHEDEIFGEGNNEDDEFE…	SGFEESMKFKKLTNAQRSGLNQIPNRRFTLWWSPTINRANVYVGFQVQLDLTGIFLHGKIPTLKISLIQIFRAHLWQKIHESVVMDLCQVFDQELEQLGIETVQKETIHPRKSYKMNSSCADILLFASHKWNVTRPSLLFDTKDQIEATTTNKFWVDVQLRYGDYDSHDIERYVRAKYLDYTTDSMSIYPSATGLMVAIDLAYNLYSAYGQYFPGLKALVQQAMAKIMKANPALYVLRERIRKGLQLYASESTQEFLNSQNYSELFSNQTQLFIDDTNVYRVTIHKTFEGNLTTKPINGAVFVFNPKTGQLFLKIIHTSVWAGQKRLGQLAKWKTAEEVAALIRSLPVEEQPKQLIVTRKGLLDPLEVHLLDFPNISIRASELQLPFQAAMKVEKLADM…	Y	LAGLIDADG_WhiA	N
	Cladophialophora_immunda	FUNGI	ASCO	PEZIZO				XP_016255101/A0A0D2A3K9	A	CLANGTMLLRYDGSQVAVEDVVEGDLLLGPDGGPRRAFNIVKGTDRLYRIKIGSDVEDLVVTPNHILVLYHEKNRGSQHSDSHLPLHHQRVEGDFEGLRQSSSELADADRPESLVKIAPRYETVEVTAAEFAALKPTQRAQYRLFRSPGFALPKHTVAVDPEAHSFIVEDISLGSEPTKWAGFRVDKDQLYLRHDYLVLHN	MASIPPPPPPGWGAGAPPPPPGMAPPPPGYRPPVDPRVAKFAQKKKEWLRTQRNRYGEKRKGGFVETQKADMPPEHLRKIVKDIGDVSQKKFSSDKRSYLGALKYMPHAVFKLLENMPMPWESAREVKVLYHVNGCLTLVNETPRVIEPVFHAQWATMWVSMRREKSDRRHFKRMRFPPFDDEEPPLSWSENIEDVEPLEPIQMELDENEDGPVYEWFYDHRPLLDTPHVNGPSYKTWNLTLPQMATLYRLSHQLLSDVVDKNYFHMFDRESFFTAKALNVAIPGGPRFEPLYKDIDPNDEDFGEFNAIDRIIFRAPIRTEYRVAFPYLYNSLPRSVKLSWYSHPQVVYVRSEDPNLPAFYFDPVINPISSRSVAPKNITISHEDEIFGEGNNEDDEFE…	SGFEESMKFKKLTNAQRSGLNQIPNRRFTLWWSPTINRANVYVGFQVQLDLTGIFLHGKIPTLKISLIQIFRAHLWQKIHESVVMDLCQVFDQELEQLGIETVQKETIHPRKSYKMNSSCADILLLASHKWNVTRPSLLFDTKDQIEATTTNKFWVDVQLRYGDYDSHDIERYVRAKYLDYTTDSMSIYPSATGLMVGIDLAYNLYSAYGQYFPGLKALVQQAMAKIMKANPALYVLRERIRKGLQLYASESTQEFLNSQNYSELFSNQTQLFIDDTNVYRVTIHKTFEGNLTTKPINGAVFVFNPKTGQLFLKIIHTSVWAGQKRLGQLAKWKTAEEVAALIRSLPVEEQPKQLIVTRKGLLDPLEVHLLDFPNVSIRASELQLPFQAAMKVEKLADM…	N
	Cladophialophora_psammophila	FUNGI	ASCO	PEZIZO				XP_007750913/W9WM62	A	CLANGTMLLRYDGSRIAVEDVVEGDLLLGPDGGPRRAFNIVNGTDRLYRIKIASRKEDLVVTPNHILVLHRKKDDPEDNVFDTVEMTARDFASLDRMERTKYRLFGSPGFELPEQAPPVNAYFLGLWLGDGSRSEPTVYSDHETEIREFLASHVAELDLHFVGKTRVGAPSLPLMNGDCSSDDDSVESIPDSDFSCDDDSVESITDDYHGRASRFQCQRVIRLEAGHRTYGELQPEEEEELADRIVGNSNKSFAINTLLNALRELGVLAEGATDSEAGKKRIPEVFVKNTRAVRLAVLAGLLDGDGWYVDSEKMFCFQRSERRHSRLFWDVVTLARSLGFSVSTERIMKCNPNHTQQLPQLVAQISGNLAEIPCLASKKPVERFIPQAHSFMIEDVSLE…	MASIPPPPPPGWSAGAPPPPPGMAPPPPGYRPPVDPRVAKFAQKKKEWLRTQRNRYGEKRKGGFVETQKADMPPEHLRKIVKDIGDVSQKKFSSDKRSYLGALKYMPHAVFKLLENMPMPWESAREVKVLYHVNGCLTLVNETPRVIEPVFHAQWATMWVSMRREKSDRRHFKRMRFPPFDDEEPPLSWSENIEDVEPLEPIQMELDENEDGPVYEWFYDHRPLLDTPHVNGPSYKTWNLTLPQMATLYRLSHQLLSDVADKNYFHMFDRESFFTAKALNVAIPGGPRFEPLYKDIDPNDEDFGEFNAIDRIIFRAPIRTEYRVAFPYLYNSLPRSVKLSWYSHPQVVYVRSEDPNLPAFYFDPVINPISSRSVAPKNITTSHEDEIFGEGNNEDDEFE…	SGFEESMKFKKLTNAQRSGLNQIPNRRFTLWWSPTINRANVYVGFQVQLDLTGIFLHGKIPTLKISLIQIFRAHLWQKIHESVVMDLCQVFDQELEQLGIETVQKETIHPRKSYKMNSSCADILLFASHKWNVTRPSLLFDTKDQIEATTTNKFWVDVQLRYGDYDSHDIERYVRAKYLDYTTDSMSIYPSATGLMVAIDLAYNLYSAYGQYFPGLKALVQQAMAKIMKANPALYVLRERIRKGLQLYASESTQEFLNSQNYSELFSNQTQLFIDDTNVYRVTIHKTFEGNLTTKPINGAVFVFNPKTGQLFLKIIHTSVWAGQKRLGQLAKWKTAEEVAALIRSLPVEEQPKQLIVTRKGLLDPLEVHLLDFPNISIRASELQLPFQAAMKVEKLADM…	Y	LAGLIDADG_WhiA	N
	Cordyceps_militaris	FUNGI	ASCO	PEZIZO				XP_006666823/G3J5Z4	A	VAVEDVKEGDLLLGPDGGSRRAFNVVNGKDRLYRIKIDNQKEDLVVTTNHILVFHKETATATYDAHEMTAAEYAALESAERAKYLLFSTPRTTTTEGAIPKTDRFVVNDIVLEAEATEWAGFRVDGDQLYLRHDYLVLHN	MSHPPPPPPGWGPPPPSTTPIIGFQQSDPHMAKFAQKKQEWLRHQRNRFGEKRKGGFVETQKADMPPEHLRKIVRDIGDVSQRRYTNDKRSYLGALKFMPHAVLKLLENMPMPWESAREVKVLYHVNGCLTLVNEIPRVVEPVFFAQWAMMWTFMRKEKADRRLFKRMRFPPFDDEEPPLSWSENIEDVEPLEPIQMELNEEEDEAIYEWFYDHRPLLDTPHVNGPSYKSWNMTLPQMAALFRLSRPLISDVIDKNYFYLFDLKSLLTAKALNVALPGGPRFEPLYKDINPNEEDFGEFNAIDRIIFRNPIRTEFRVAYPFLYNSLPRSVHMSWHSQPQAVFNRADDPDLPTFHFDRRINPISSRTVAPKNADISLEDELFGPGNNEEDEEDGFTLPAG…	SGFEESMKFKKLTNAQRSGLNQIPNRRFTLWWSPTINRANVYVGFQVQLDLTGIFLHGKIPTLKISLIQIFRAHLWQKIHESVVMDMCQVFDQELEALGIETVQKETIHPRKSYKMNSSCADILLFASHKWNVTRPSHLNDTKDVIEPTTTNKFWIDIQLRYGDYDSHDIDRYTRAKYLDYTTDSASIYPSATGLMIGIDLAYNMYSAYGMFFPGLKVLVQQAMAKVMKANPALYVLRERIRKGLQLYASESNQEFLNSQNYSELFSQKTQLFIDDTNVYRVTIHKTFEGNLTTKPINGAIFIFNPRTGQLFLKIIHTSVWAGQKRLGQLAKWKTAEEVAALIRSLPVEEQPKQLIVTRKGLLDPLEVQLVDFPNISIRASELQLPFQAAMKVEKLGDM…	N
1	Diaporthe_helianthi	FUNGI	ASCO	PEZIZO				OCW38824/OCW38824	A	CLAKGTRLALYDGGEIKVEDVKKGDLLLGPDGGPRKAFNIVSGKDRLYRIKMGRRGEDLVVTGNHILALRKEKPFRINYQGPDEDSHRQAIEDRFGRLPDLGSDPNDPAQPMHKTHQASDCMTALKMALRWLFDFERTEVGKRFFRNVLNGTSAVKQCSTYYRVDKTVKQKNGEWFVFAWGNPADQRLRGHKDHPPVYYN	MSQLPPPPPPGWGPPPPPPPDSAMPPPPSQLPPPPGAPPPPPPPGFRPSSDPHTAKFEQKKKEWLRLQRNRFGEKRKGGFVETQKADMPPEHLRKIVKDIGDVSQKKYTADKRSYLGALKFMPHAVMKLLENMPMPWESAREVKVLYHVNGCLTLVNEIPRVIEPVFIAQWGAMWVIMRKEKSDRRLFKRMRFPPFDDEEPPLSWSENLEDVDPLEPVQMELDEEDDEAIQEWFYDHRPLDDTPHVNGPSYKTWNLTLQQMANLYRLSRPLISDVFDKNYFYLFELKSLLSAKALNVALPGGPRFEPLYKDIDPNDEDFGEFNAIDRIIFRNPVRTEDRVAYPFLYNSLPRSVHLSWHSHPQTVYSRTDDPSLPAFYFDKSINPISSRDVAPKNLSITH…	truncated	N		Papilin_u7	intein is truncated; NCBI sequence is truncated
1	Emericella_nidulans	FUNGI	ASCO	PEZIZO				DAA01258/Q1ECT9	A	CLANGTQLLRYDGTKVNVEDVKEGDLLLGPDGGPRRAFNVVSGKDRLYRIKIDGDKEDLVVTANHILVLHRAKAMNTSVCFDRSKEQQGGAGEQLDISEVSAAERYDTVEMTAAEFAALHPQERSWYRAIRCPGFELPEQDVPVNPYFLGLWLGDESRNQSAIYSNHEEALREFLVSHAAELDMHLVYHGQSAYSTVCNKDRPTNKRIGPANQTQTVRPTIRQTRRTIRQQRLAAEHAAAEYTTQRETASLTPLLESPTSDKHGLLSSVETPGRLSDSVTTELPMSRSASAMRSIRTASGLSEFNDVTNVSASMPDIQNSGIKNQGRIAKVTRQQDSKGEVDFRQQYSQAIKDDLELLETDIEDDVASSDEIEDVCVVGSENELIGSEKQDQSGRRRQI…	MASLPPPPPPGWGASAPPSMPLAPPPPGYQPPADPNVAKYAQKKTEWLRTQRNRFGEKRKGGFVETQKADMPPEHLRKIVKDIGDVSQKKFTNEKRSYLGALKFMPHAVLKLLENMPMPWESTREVKVLYHVNGCLTLVNETPRVIEPVFHAQWATMWVCMRREKSDRRHFKRMRFPPFDDEEPPLSWSENIEDVEPLEPIQMELDESEDSPVYEWFYDHRPLLDTPHVNGPSYRKWNLDLPQMATLYRLSHQLLSDVVDQNYFHMFDLNSFLTAKALNVAIPGGPRFEPLYKDIDPNDEDFSEFNAIDRIIFRAPIRTEYRVAFPFLYNTLPRSVKVSWYSHPQVVYVRTDNHPNLPAFYFDPVINPISSRSVAPKNITVSHEDEIFGPGGYEDDFEL…	SGFEESMKFKKLTNAQRSGLNQIPNRRFTLWWSPTINRANVYVGFQVQLDLTGIFLHGKIPTLKISLIQIFRAHLWQKIHESVVMDLCQVFDQELEQLGIEAVQKETIHPRKSYKMNSSCADILLFATNKWNVTRPSILFDTKDVYEPTTTNKFWLDVQLRYGDYDSHDIERYVRAKYLDYTTDSMSIYPSATGLMIAIDLAYNLYSAYGQYFPGLKTLIQQAMAKIMKANPALYVLRERIRKGLQLYASESNQEFLNSQNYSELFSPQIQLFIDDTNVYRVTIHKTFEGNLTTKPINGAIFIFNPRTGQLFLKIIHTSVWAGQKRLGQLAKWKTAEEVAALIRSLPVEEQPKQLIVTRKGLLDPLEVHLLDFPNISIRASELQLPFQAAMKVEKLADM…	Y	LAGLIDADG_WhiA	N
	Emmonsia_crescens	FUNGI	ASCO	PEZIZO				KKZ61047/A0A0G2HSF3	A	CLAKGTQLLRYDGTKVGVESVREGDLLLGPDGGPRRAFNIVSGWDRLYRIKIDAGKEDLVVTPNHILVFHCEKRDKNGHKRLPVSAAQRYDTVEMTAADFAALDPEERGLYRLFRSPGFMLSEQAVPINPYFLGLWLCDGNRTSTTIYTSPEDQIREFLINHAAELDLQLVWHAQLCYTTRIADSPLKEDMQRPVRRQVRQTILKQRLAAESIPQPEAAKLLCHNTLQTPAKRGLTSSTRSSSTRRNRHPLSESSAATSLNTLPGPMCSSTSVGPAEINSSEIPPLRSSNLDLAQVALNTGLPKEPMINQVPSEEELELELDLFDTDSADDQIEGLGDNEKVDNLDHDDIQAVNQYADSPLPQSSLTCQSTQHHNRRQNHRLRTGHRAYGDLVGNEEEQ…	MASLPPPPPPGWGAAAPPSMPLAPPPPGYRPPADPLVAKFAQKKKEWLRTQRNRFGEKRKAGFVETQKADLPPEHLRKIVKDIGDVSQKKFSTDKRSYLGALKFMPHAVLKLLENMPMPWESAREVKVLYHVNGCLTLVNETPRVIEPVFHAQWATMWMTMRREKSDRRHFKRMRFPPFDDEEPPLSWSENIEDVEPLEPIQMELDESEDAPVFEWFYDHRPLLDTPHVNGPSYKEWNLTLPQMATLYRLSRQLLSDVVDKNYFHMFELNSFLTAKALNVAIPGGPRFEPLYKDVDPNDEDFGEFNAIDRIIFRAPIRTEYRVAFPYLYNSLPRSVKLSWYSHPQIVYVRSEDPNLPAFYFDPVINPISSRSVAPKNITVSHEDQIFGAGNDEDEFTLP…	SGFEESMKFKKLTNAQRSGLNQIPNRRFTLWWSPTINRANVYVGFQVQLDLTGIFLHGKIPTLKISLIQIFRAHLWQKIHESVVMDLCQVFDQELEQLGIETVQKETIHPRKSYKMNSSCADILLFATHKWNVTRPSLLFDTKDVIEPTTTNKFWLDVQLRYGDYDSHDIERYVRAKYLDYTTDSMSIYPSATGLMIGIDLAYNLYSAYGQYFPGLKALVQQAMAKMKANPALYVLRERIRKGLQLYASESNQEFLNSQNYSELFSNQIQLFIDDTNVYRVTIHKTFEGNLTTKPINGAIFIFNPRTGQLFLKIIHTSVWAGQKRLGQLAKWKTAEEVAALIRSLPVEEQPKQLIVTRKGLLDPLEVHLLDFPNISIRASELQLPFQAAMKVEKLADMI…	Y	LAGLIDADG_WhiA	N
	Emmonsia_parva	FUNGI	ASCO	PEZIZO				KLJ08888/A0A0H1BCR0	A	CLAKGTQLLRYDGTKVGVENVREGDLLLGPDGGPRRAFNIVSGRDRLYRIKIDAEKEDLVVTPNHVLVLHREKKDQNGHGGVSVSAAEHYDTVEMTASDFAALDPKEMHLYRLFRSPGFELTEQSVPIDPYCLALWLCDGVRPSTTIYTSPEEEAREFLINHAAELDLHHVSHAQPSYTTCLSGLPSKGDTQRPIPREARQTIFKQRLAAVQTEAAGSLRHHILQTPAKRGLTSGTKTLSTRHHRHPLSESSATTSMNLLPGTASSSTSVGSRDVNSAEILPLHNPGLDLVQVVDNGGLRKEAMVNQPPSGEEPEVDLFDTECNEDETHGLAEHVPGQKHRLRTGSRAYGDLAPHEEKQILGDILARPTSSTGVGSLLRALEELGLVARGTTGHAAGKK…	MASLPPPPPPGWGAAAPPSMPLAPPPPGYRPPADPLVAKFAQKKTEWLRTQRNRFGEKRKAGFVESQKADLPPEHLRKIVKDIGDVSQKKFSTDKRSYLGALKFMPHAVLKLLENMPMPWESAREVKVLYHVNGCLTLVNEIPRVIEPVFHAQWATMWMTMRREKSDRRHFKRMRFPPFDDEEPPLSWSENIEDVEPLEPIQMELDESEDSPVFEWFYDHRPLLDTPHVNGPSYKEWNLTLPQMATLYRLSRQLLSDVVDKNYFHMFDLNSFLTAKALNVAIPGGPRFEPLYKDVDPNDEDFGEFNAIDRIIFRAPIRTEYRVAFPYLYNSLPRSVKLSWYSHPQIVYVRSDPNLPAFYFDPVINPISSRSVAPKNITVSHEDQIFGAGNDEDEFTLPG…	SGFEESMKFKKLTNAQRSGLNQIPNRRFTLWWSPTINRANVYVGFQVQLDLTGIFLHGKIPTLKISLIQIFRAHLWQKIHESVVMDLCQVFDQELEQLGIETVQKETIHPRKSYKMNSSCADILLFATHKWNVTRPSLLFDTKDVIEPTTTNKFWLDVQLRYGDYDSHDIERYVRAKYLDYTTDSMSIYPSATGLMIGIDLAYNLYSAYGQYFPGLKALVQQAMAKIMKANPALYVLRERIRKGLQLYASESNQEFLNSQNYSELFSNQIQLFIDDTNVYRVTIHKTFEGNLTTKPINGAIFIFNPRTGQLFLKIIHTSVWAGQKRLGQLAKWKTAEEVAALIRSLPVEEQPKQLIVTRKGLLDPLEVHLLDFPNISIRASELQLPFQAAMKVEKLADM…	Y	LAGLIDADG_WhiA	N
	Endocarpon_pusillum	FUNGI	ASCO	PEZIZO				XP_007802253/U1HSL3	A	CLANGTMLLRYDGSKVAVEDVVEGDLLLGPDGGSRRAFNVVKGTDRLYRIKIGSRKEDLVVTPNHILVLHRVVAERYDTVEMTAAEFASLEPEERAKHRLFRCPDFELPKQNVPVNPYFLGLWLGDGRRNSSTIYRNHEAAVREFLACYARKKPVERFNPQAHSFIIKDIVLEAEPTKWAGFRVDKDQLYLRHDYLVLHNS	MSSIPPPPPPGWSAAPPPPGMAPPPPGYRPPADPQVAKFAQKKKEWLRTQRNRFAEKRKGGFVETQKADMPPEHLRKIVKDIGDVSQKKFSTDKRSYLGALKFMPHAVLKLLENMPMPWESAREVKVLYHVNGCLTLVNEIPRVIEPVFHAQWATMWVCMRREKSDRRHFKRMRFPPFDDEEPPLSWTENIEDVEPLEPIQMELDENEDGPVYEWFYDHRPLIDTPHANGPSYKEWNLTLPQMATLYRLSHQLLSDVVDKNYFHMFDRESFFTAKALNVAIPGGPRFEPLYKDVDPNDEDFGEFNAIDRIIFRAPIRTEYRVAFPYLYNSLPRSVKLSWYSYPQVVYVRSEDPNLPAFYFDPVINPISSRSVAPKNITVSHEDEIFGPGNNEDDEFELP…	SGFEESMKFKKLTNAQRSGLNQIPNRRFTLWWSPTINRANVYVGFQVQLDLTGIFLHGKIPTLKISLIQIFRAHLWQKIHESVVMDLCQVFDQELEQLGIETVQKETIHPRKSYKMNSSCADILLFASHKWNVTRPSLLFDTKDQIEATTTNKFWIDVQLRYGDYDSHDIERYVRAKYLDYTTDSMSIYPSATGLMIGIDLAYNLYSAYGQYFPGLKALVQQAMAKIMKANPALYVLRERIRKGLQLYASESTQEFLNSQNYSELFSNQTQLFIDDTNVYRVTIHKTFEGNLTTKPINGAIFIFNPRTGQLFLKIIHTSVWAGQKRLGQLAKWKTAEEVAALIRSLPVDEQPKQLIVTRKGLLDPLEVHLLDFPNISIRASELQLPFQAAMKVEKLADM…	N
1	Eutypa_lata	FUNGI	ASCO	PEZIZO				XP_007790464/M7TKH0	A	CLAKGTMLLRFDHTQVAVEDVKEGDLLLGPDGESRRAFNIVSGKDHLYRIKMGDHKEDLVVTPNHILVLHKKKSGVSLPNPGTREISSSQQYDTIEITAAEFAGLESEERSKHLLFRSPSFELPERKLVPEIQRFEIKDIALESETTEWAGFRVDKDQLYLRHDYLVLHN	MEEYFVVEKIGSVKAFAQKKKEWLRTQRNRFGEKRKAGFVETQKADMPPEHLRKIVKDIGDVSQKKYTSDKRSYLGALKFMPHAVMKLLENMPMPWESAREVKVLYHVNGCLTLVNEIPRVIPPVFHAQWATMWLTMRKEKSDRRLFKRMRFPPFDDEEPPLSWSENIEDVEPLEPIQMELDEEEDAAVYEWFYEHRPLSDTEHANGPSYKTWNLSLQQMATLHRLSRPLLSEVVDPNYFHLFDLKSLLTAKALNVALPGGPRFEPLYKDIDPNDEDFGEFNAIDRIIFRTPIRTESRVAYPYLYNSLPRSVQLNWYSHPQIVYTKSDDPNMPAFHFDPTINPISSRSVAPKNILITHEDEIFGPGNVEELEDDAFELPADVEPFLADEELYNEDTSSA…	SGFEESMKFKKLTNAQRSGLNQIPNRRFTLWWSPTINRANVYVGFQVQLDLTGIFLHGKIPTLKISLIQIFRAHLWQKIHESIVMDLCQVFDQELESLGIETVQKETIHPRKSYKMNSSCADILLFASNKWNVTRPSLLFDTKDVIEPTTTNKFWLDVQLRYGDYDSHDIERYTRAKYLDYTNDSMSIYPSATGLMIGIDLAYNLYSAYGQYFPGLKVLVQQAMAKIMKANPALYVLRERIRKGLQLYASESNQEFLNSQNYSELFSNQTKLFIDDTNVYRVTIHKTFEGNLTTKPINGAIFIFNPRTGQLFLKIIHTSVWAGQKRLGQLAKWKTAEEVAALIRSLPIEEQPKELIVTRKGLLDPLEVHLLDFPNISIRASELQLPFQAAMKVEKLGDM…	N
1	Exophiala_aquamarina	FUNGI	ASCO	PEZIZO				XP_013255896/A0A072P0H1	A	CLANGTMLLRYDGSKVAVEDVEEGDLLLGPDGGSRRAFNVVKGKDRLYRIKIGSGKEDLVVTPNHILVLHLEVPAVTEGSVAKRFNTVEMTASDFASLLPEDRAKYRLFRSHKQTVEHDIPKNFRFMIKDISLETEATKWAGFRVDKDQLYLRHDYLVLHN	MALIPPPPPPGWGAGPPPPPGMAPPPPGYRPPIDPQVAKFAQKKKEWLRTQRNRYGEKRKGGFVETQKADMPPEHLRKIVKDIGDVSQKKFSSDKRSYLGALKYMPHAVLKLLENMPMPWESAREVKVLYHVNGCLTLVNEIPRVIEPVFHAQWATMWVTMRREKSDRRHFKRMRFPPFDDEEPPLSWSENIEDVEPLEPIQMELDEEEDGPVYEWFYEHRPLLDTPHVNGPSYRTWNLTPPQMATLYRLSSQLLSDVVDKNYFHMFDRSSFFTAKALNVAIPGGPRFEPLYKDIDPNDEDFGEFNAIDRIIFRAPIRTEYRVAFPYLYNSLPRSVKISWYSHPQVVYVRSDANLPAFNFDPVINPISSRSVAPKNISVSHEDKIFGVGNDEDDEFELP…	SGFEESMKFKKLTNAQRSGLNQIPNRRFTLWANVYVGFQVQLDLTGIFLHGKIPTLKISLIQIFRAHLWQKIHESVVMDLCQVFDQELEQLGIETVQKETIHPRKSYKMNSSCADILLFASHKWNVTRPSLLFDTKDQIEATTTNKFWIDVQLRYGDYDSHDIERYVRAKYLDYTTDSMSIYPSATGLMIGIDLAYNLYSAYGQYFPGLKALVQQAMAKVMKANPALYVLRERIRKGLQLYASESTQEFLNSQNYSELFSNVTQLFIDDTNVYRVTIHKTFEGNLTTKPINGAIFIFNPKSGQLFLKIIHTSVWAGQKRLGQLAKWKTAEEVAALIRSLPVEEQPKQLIVTRKGLLDPLEVHLLDFPNISIRASELQLPFQAAMKVEKLADMILQAKEP…	N
1	Exophiala_oligosperma	FUNGI	ASCO	PEZIZO				XP_016260885/A0A0D2DYP7	A	CLANGTLLLRYDGYKVAVEDVKEGDLLLGPDGGPRRAFNIVNGSDRLYRIKMGSLMEDLVVTPNHILVLHREKTEAVILENSAEKASAADRFDTVELTAADFAALDSAEQASYQLFRSPEYEQKVPTSGTLAEIPSLLARKQTCDRLVPEMHDFKIESISLEAEPMEWSGFRVDKDQLYLRYDYLVLHN	MASIPPPPPPGWSAGAPPPPPPGMAPPPPGYRPPPDPRIAKFAQKKKEWLRSQRNRFSEKRKGGFVETQKADMPPEHLRKIVKDIGDVSQKKFSSDKRSYLGALKYMPHAVFKLLENMPMPWESAREVKVLYHVNGCLTLVNETPRVIEPVFHAQWATMWVSMRREKSDRRHFKRMRFPPFDDEEPPLSWSENIEDVEPLEPIQMELDENEDGPVYEWFYEHRPLLDTPHVNGPSYKKWNLSLPQMATLYRLSHQLLSDVVDKNYFHMFDRESFFTAKALNVAIPGGPRFEPLYKDIDPNDEDFGEFNAIDRIIFRAPIRTEYRVAFPYLYNSLPRSVKISWYSHPQVVYVRSEDPNLPAFYFDPVINPISSRSVAPKNITVSHEDEIFGAGNNEDDEF…	SGFEESMKYKKLTNAQRSGLNQIPNRRFTLWWSPTINRANVYVGFQVQLDLTGIFLHGKIPTLKISLIQIFRAHLWQKIHESVVMDLCQVFDQELEQLGIETVQKETIHPRKSYKMNSSCADILLFASHKWNVTRPSLLFDTKDQIEATTTNKMWLDVQLRYGDYDSHDIERYVRAKYLDYTTDSMSIYPSATGLMIGIDLAYNLYSAYGQYFPGLKALVQQAMAKIMKANPALYVLRERIRKGLQLYASESTQEFLNSQNYSELFSNQTQLFIDDTNVYRVTIHKTFEGNLTTKPINGAIFIFNPRTGQLFLKIIHTSVWAGQKRLGQLAKWKTAEEVAALIRSLPVEEQPKQLIVTRKGLLDPLEVHLLDFPNISIRASELQLPFQAAMKVEKLADM…	N
1	Fonsecaea_multimorphosa	FUNGI	ASCO	PEZIZO				XP_016636413/A0A0D2HK66	A	CLANGTMLLRYDGSKVAVEDVQEGDLLLGPDGGPRRAFNKVTGSDRLYRIKFGKREDLVVTPNHILVLHRSLRKDLPKVTAADQWETETMTARDFASLEPSERGKYRLFRCAGFEYPEQDVPINPYLVGLWLGDVSCRHLSMYNGVRQRRNGKCPEMDAKHIPEVYMKNSRAVRLAVLAGIIDSDGSYHISGRSGTLRFAQSEKWHATLFWDVVTLARSLGFSVRTSRATKAERLLGSQTLPVSGMLTASISGDLHELPCLLARKKPLERSRAPCFNYAIRSIDLEAKSTKWSGFRVDKDQLYLRHDYVVLHN	MASIPPPPPPGWGAGAPPPPPGMAPPPPGYRPPVDPRVAKFAQKKKEWLRTQRNRYGEKRKGGFVETQKADMPPEHLRKIVKDIGDVSQKKFSSDKRSYLGALKYMPHAVFKLLENMPMPWESAREVKVLYHVNGCLTLVNETPRVIEPVFHAQWATMWVSMRREKSDRRHFKRMRFPPFDDEEPPLSWSENIEDVEPLEPIQMELDENEDGPVYEWFYDHRPLLDTPHVNGPSYKTWNLTLPQMATLYRLSHQLLSDVVDKNYFHMFDRESFFTAKALNVAIPGGPRFEPLYKDIDPNDEDFGEFNAIDRIIFRAPIRTEYRVAFPYLYNSLPRSVKLSWYSHPQVVYVRSEDPNLPAFYFDPVINPISSRSVAPKNITISHEDEVFGEGNNEDDEFE…	SGFEESMKFKKLTNAQRSGLNQIPNRRFTLWWSPTINRANVYVGFQVQLDLTGIFLHGKIPTLKISLIQIFRAHLWQKIHESVVMDLCQVFDQELEQLGIETVQKETIHPRKSYKMNSSCADILLFASHKWNVTRPSLLFDTKDQIEATTTNKFYVDVQLRYGDYDSHDIERYVRAKYLDYTTDSMSIYPSATGLMVAIDLAYNLYSAYGQYFPGLKALVQQAMAKIMKANPALYVLRERIRKGLQLYASESTQEFLNSQNYSELFSNQTQLFIDDTNVYRVTIHKTFEGNLTTKPINGAVFVFNPKTGQLFLKIIHTSVWAGQKRLGQLAKWKTAEEVAALIRSLPVEEQPKQLIVTRKGLLDPLEVHLLDFPNVSIRASELQLPFQAAMKVEKLADM…	Y	LAGLIDADG_WhiA	N
1	Fonsecaea_pedrosoi	FUNGI	ASCO	PEZIZO				XP_013285201/A0A0D2GKK4	A	CLANGTMLLRYDGSQVAVEDVVEGDLLMGPDGGPRRAFNIVNGKDRLYRIKIESDVEDLVVTSNHILVFYHQKSSENQHDGSHLPHHQQGAEGDIEDSRQSSSDRKRSESFIKPTQRYETVEITAAEFAGLKPTQRAQYRLFRSPGFAAPKHTVEVDPEVHSFVVEDISLESEPTKWSGFRVDKDQLYLRHDYLVLHN	MASIPPPPPPGWGAGLPPPPPPGMAPPPPGYRPPVDPRVAKFAQKKKEWLRTQRNRYGEKRKGGFVETQKADMPPEHLRKIVKDIGDVSQKKFSSDKRSYLGALKYMPHAVFKLLENMPMPWESAREVKVLYHVNGCLTLVNEIPRVIEPVFHAQWATMWVSMRREKSDRRHFKRMRFPPFDDEEPPLSWSENIEDVEPLEPIQMELDENEDGPVYEWFYDHRPLLDTPHVNGPSYKTWNLTLPQMATLYRLSHQLLSDVVDKNYFHMFDRESFFTAKALNVAIPGGPRFEPLYKDIDPNDEDFGEFNAIDRIIFRAPIRTEYRVAFPYLYNSLPRSVKLSWYSHPQVVYVRSEDPNLPAFYFDPVINPISSRSVAPKNITVSHEDEIFGEGNNEDDEF…	SGFEESMKFKKLTNAQRSGLNQIPNRRFTLWWSPTINRANVYVGFQVQLDLTGIFLHGKIPTLKISLIQIFRAHLWQKIHESVVMDLCQVFDQELEQLGIETVQKETIHPRKSYKMNSSCADILLLASHKWNVTRPSLLFDTKDQIEATTTNKFWVDVQLRYGDYDSHDIERYVRAKYLDYTTDSMSIYPSATGLMVGIDLAYNLYSAYGQYFPGLKALVQQAMAKIMKANPALYVLRERIRKGLQLYASESTQEFLNSQNYSELFSNQTQLFIDDTNVYRVTIHKTFEGNLTTKPINGAVFVFNPKTGQLFLKIIHTSVWAGQKRLGQLAKWKTAEEVAALIRSLPVEEQPKQLIVTRKGLLDPLEVHLLDFPNVSIRASELQLPFQAAMKVEKLADM…	N
1	Fusarium_fujikuroi	FUNGI	ASCO	PEZIZO				KLP04444/A0A0I9ZAU2	A	CLAWNTRLLRYDHSEVLVQDVKEGDLLLGPDGGPRRAFNIVNGAERLYRIKFGHAKEDLVVTPNHILVLHKERAGSNVYDGPAPIEHRARIEEQISDLPEPSSDPGDPSRPKNLTKQRESFMDALRSALAVLLRAERNTQGQARLRNALNGTQGIGTCPESYRVRIPGTGSNSVFQVYAWGNPEKVIRGHPDHPVVFCSSKEEAFAAAVAKSRELHDAGEVTLSNLRRRFLEKSSNGKYGYIKLDSNLPGLYLHWNKNRSNLRIRVFYSGPTQRVERYFAFPSLPDGDSLRIQTDSGLDDGSGEDDSGEDDSEVDDPTLTALDAPEISASRRYDTVEMTAEEFAALDAKDWSKYRLFRSPGFELLEQPVPIDPYFLGLWLGDGSRSSTVIMNNHEAEIR…	MSQLPPPPPPGWGPPPPPPPPSSSLPPPPSTPAPPPPGFRPPTDTQMAKFAQKKNEWVRSRRNRFGEKRKGGFVQTQKADMPPEHLRKIVKDIGDVSQKRFTNDKRSYLGALKFMPHAVLKLLENMPMPWESAREVKVLYHVNGCLTLVNEIPRVIEPVFFAQWAMMWTFMRKEKADRRLFKRMRFPPFDDEEPPLSWAENLEDVEPLEPIQMELDEEDDEAVYEWFYDHRPLLDTPHVNGPSYKAWNLTLPQMATLFRLSRPLVSDVVDKNYFYLFDLKSLLTAKALNVALPGGPRFEPLYKDIDPNDEDFGEFNAIDRIIFRNPIRTEFRVAYPYLYNSLPRSVHLSWHSHPQVVFNRADDPDLPTFHFDRRINPISSRTVAPKNVEISHEDEIFGA…	SGFEESMKFKKLTNAQRSGLNQIPNRRFTLWWSPTINRANVYVGFQVQLDLTGIFLHGKIPTLKISLIQIFRAHLWQKIHESVVMDLCQVFDQELESLGIETVQKETIHPRKSYKMNSSCADILLFSNHKWNVTRPSLLYDTKDVIEQTTTNKFWIDVQLRYGDYDSHDIERYTRAKYLDYTTDSASIYPSATGLMIGIDLAYNLYSAYGMYFPGLKVLVQQAMAKIMKANPALYVLRERIRKGLQLYASESNQEFLNSQNYSELFSNQTQLFIDDTNVYRVTIHKTFEGNLTTKPINGAIFIFNPRTGQLFLKIIHTSVWAGQKRLGQLAKWKTAEEVAALIRSLPVEEQPKQLIVTRKGLLDPLEVHLLDFPNISIRASELQLPFQAAMKVEKLGDM…	Y	LAGLIDADG_WhiA	N
	Grosmannia_clavigera	FUNGI	ASCO	PEZIZO				XP_014169404/F0XR06	A	CLAYGTMLLRYDGSRVRVEDVRDGDLLLGPDGEPRRAFNIVDGKERLYRITVGDGKEDLVVTSNHILALHRQKNDSGHATDSSDDCFDSIEMTASQFAKLEPEERGAPKLSRLAIKDIALEEHETKWAGFRTDCDQLYLRDDYLVLHN	MLPPPPAAPPPPSPPGFKPLTGADIAKLQQKKNEWLRTHRNRFGEKRRGGFVETQKADMPPEHLRKIVKDIGDVSQKKYTSDKRSYLGALKFMPHAVLKLLENMPMPWESAREVKVLYHVNGCLTLVNEVPRVIEPVFHAQWATMWTAMRKEKSDRRLFKRMRFPPFDDEEPPLSWSENIEDVEPLEPIQMELDEEEDEAVYEWFYDNRPLVDTPHVNGPSYKAWNLSLQQMATLYRLSRPLMTGIHDENYFYLFEPQSFFTSKALNVALPGGPRFEPLYKDIDPNDEDFGEFNAIDRIIFRSPIRTESRVAFPHLYNSLPRSVQNSWYAFPQSVYRVSDNAALPTFHFESSINPVSSRSSASKYTTVSHEDELFGPGRNEEPDDDVFELPAGLSPFLA…	SGFEESMKFKKLTNAQRSGLNQIPNRRFTLWWSPTINRADVYVGFRVQLDLTGIFLHGKIPTLKISLIQIFRAHLWQKIHESVVMDLCQVFDQELESLGIESVQKETIHPRKSYKMNSSCADIQLFASHKWNVTRPSLLFDSKDTIESTTTDKFWIDVQLRYGDYDSHDIERYVRAKYLDYTTDTMSLYPSPTGLMIGIDLAYNLYSAFGQYFPGLKILIQQAMTKIMKANPALYVLRERIRKGLQLYASESNQEFLNSQNYSELFSNQTQLFIDDTNVYRVTIHKTFEGNLTTKPINGAIFIFNPRTGQLFLKIIHTSVWAGQKRLGQLAKWKTAEEVAALIRSLPVEEQPKQLIVTRKGLLDPLEVNLLDFPNISIRASELQLPFQAAMKVEKLGDM…	N			no blast
1	Metarhizium_acridum	FUNGI	ASCO	PEZIZO				EFY89889/E9E2K0	A	CLANGTMLLRYDHSLVAVEDVREGDVLLGPDGGPRRAFNVVSGKDRLYRITIGSGKEDLVVTSNHILVFHEVKSDSDQYYDDVEMTAAQYAALESTERSKYRLFSCPGLNPPQSTPPNSAAGRFIPQSHSFVVKDIVLETEATEWAGFRVDGDQLYLRHDHLVLHN	MPPEHLRKIVKDIGDVSQKKYTNDKRSYLGALKFMPHAVLKLLENMPMPWESAREVKVLYHVNGCLTLVNETPRVIEPVFFAQWAMMWTFMRKEKADRRLFKRMRFPPFDDEEPPLSWSENIEDVEPLEPIQMELNDEEDEAVYEWFYDHRPLLDTSHVNGASYKRWNLTLPQMAALFRLSRPLISDVVDKNYFYLFDLKSFLTAKALNVALPGGPRFEPLYKDIDPNEEDFGEFNAIDRIIFRTPIRTEFRVAYPFLYNSLPRSVHLTWHSHPQIVFNRADDPDLPTFLFDRRINPISSRTVAPKNVEITLEDELFGPGNNEEPEEDAFELPAAVEPFLADEELENEHTSSAIELWWAPFPFDRRSGKMVRAQDVPLIKQWYLEHPPSDRPPVKVRVS…	SGFEESMKFKKLTNAQRSGLNQIPNRRFTLWWSPTINRANVYVGFQVQLDLTGIFLHGKIPTLKISLIQIFRAHLWQKIHESVVMDLCQVFDQELESLGIETVQKETIHPRKSYKMNSSCADILLFASHKWNVTRPSVLFDTKDVIEPTTTNKFWIDVQLRYGDYDSHDIERYTRAKYLDYTTDSSSIYPSATGLMIGIDLAYNLYSAYGMYFPGLKVLIQQAMAKIMKANPALYVLRERIRKGLQLYASESNQEFLNSQNYSELFSNQTQLFIDDTNVYRVTIHKTFEGNLTTKPINGAIFIFNPRTGQLFLKIIHTSVWAGQKRLGQLAKWKTAEEVAALIRSLPVEEQPKQLIVTRKGLLDPLEVQLVDFPNISIRASELQLPFQAAMKVEKLGDM…	N			no blast
1	Metarhizium_album	FUNGI	ASCO	PEZIZO				KHN97642/A0A0B2WW12	A	CLANGTMLLRHDRSLVAVEDVREGDLLLGPDGGPRRAFNVVSGKDRLYRITIGGGKEDLVVTPNHILVFHEVKSDSDKYYDDIEMTAAQYASLESTERSNYRLFSCTGLDFPQATTTGSAGGRFIPQSHSFAVEDVVLETEARAWAGFRVDGDQLYLRHDHLVLHN	MSGIPPPPPPGWGAAPPPPPPPPPSSLPPPPDTPAPPAPPLPGYHPSSNPQIAKYAQKKKEWLRDRRNRFGEKRKAGFVQTQKADMPPEHLRKIVKDIGDVSQKKYTNDKRSYLGALKFMPHAVLKLLENMPMPWESAREVKVLYHVNGCLTLVNETPRVIEPVFFAQWAMMWTFMRKEKADRRLFKRMRFPPFDDEEPPLSWSENIEDVEPLEPIQMELNDEEDEAVYEWFYDHRPLLDTSHVNGASYKTWNLTLPQMAALFRLSRPLISDVVDKNYFYLFDLKSFLTAKALNVALPGGPRFEPLYKDIDPNEEDFGEFNAIDRIIFRTPIRTEFRVAYPFLYNSLPRSVHLTWHSHPQIVFNRADDPDLPTFLFDRRINPISSRTVVPKNVESTLED…	SGFEESMKFKKLTNAQRSGLNQIPNRRFTLWWSPTINRANVYVGFQVQLDLTGIFLHGKIPTLKISLIQIFRAHLWQKIHESVVMDLCQVFDQELESLGIETVQKETIHPRKSYKMNSSCADILLFASHKWNVTRPSVLFDTKDVIEATTTNKFWIDVQLRYGDYDSHDIERYTRAKYLDYTTDSSSIYPSATGLMIGIDLAYNLYSAYGMYFPGLKVLIQQAMAKIMKANPALYVLRERIRKGLQLYASESNQEFLNSQNYSELFSNQTQLFIDDTNVYRVTIHKTFEGNLTTKPINGAIFIFNPRTGQLFLKIIHTSVWAGQKRLGQLAKWKTAEEVAALIRSLPVEQQPKQLIVTRKGLLDPLEVQLVDFPNISIRASELQLPFQAAMKVEKLGDM…	N			no blast
1	Metarhizium_anisopliae	FUNGI	ASCO	PEZIZO				KFG82699/A0A086NNI1	A	CLANGTMLLRYDHSLVAVEDVREGDLLLGPDGGPRRAFNVVSGKDRLYRITIGSDKEDLVVTSNHILVFHEVKSDSDQYYDDIEMTAAQYAALESTERSKYRLFSCPGLNSPQPTSPNSAAGRFIPQSHSFVVKDVVLETEATEWAGFRVDGDQLYLRHDHLVLHN	MSGIPPPPPPGWGAAPPPPPPPPQSSLPPPPDTPAPPAPPPPGYHPPSDPQIAKFAQKKKEWLRDRRNRFGEKRKAGFVQTQKADMPPEHLRKIVKDIGDVSQKKYTNDKRSYLGALKFMPHAVLKLLENMPMPWESAREVKVLYHVNGCLTLVNETPRVIEPVFFAQWAMMWTFMRKEKADRRLFKRMRFPPFDDEEPPLSWSENIEDVEPLEPIQMELNDEEDEAVYEWFYDHRPLLDTSHVNGASYKTWNLTLPQMAALFRLSRPLISDVVDKNYFYLFDLKSFLTAKALNVALPGGPRFEPLYKDIDPNEEDFGEFNAIDRIIFRTPIRTEFRVAYPFLYNSLPRSVHLTWHSHPQIVFSRADDPDLPTFLFDRRINPISSRTVAPKNVEITLED…	SGFEESMKFKKLTNAQRSGLNQIPNRRFTLWWSPTINRANVYVGFQVQLDLTGIFLHGKIPTLKISLIQIFRAHLWQKIHESVVMDLCQVFDQELESLGIETVQKETIHPRKSYKMNSSCADILLFASHKWNVTRPSVLFDTKDVIEPTTTNKFWIDVQLRYGDYDSHDIERYTRAKYLDYTTDSSSIYPSATGLMIGIDLAYNLYSAYGMYFPGLKVLIQQAMAKIMKANPALYVLRERIRKGLQLYASESNQEFLNSQNYSELFSKQTQLFIDDTNVYRVTIHKTFEGNLTTKPINGAIFIFNPRTGQLFLKIIHTSVWAGQKRLGQLAKWKTAEEVAALIRSLPVEEQPKQLIVTRKGLLDPLEVQLVDFPNISIRASELQLPFQAAMKVEKLGDM…	N			no blast
	Metarhizium_brunneum	FUNGI	ASCO	PEZIZO				XP_014544278/A0A0B4FXR3	A	CLANGTMLLRYDHSLVAVEDVREGDLLLGPDGGPRRAFNVVSGKDRLYRITIGSGKEDLVVTSNHILVFHEVKSDSDQYYDDIEMTTAQYAALESTERSKYRLFSCPGLNSPQPTSPNSAAGRFIPQSHSFVVKDVVLETEATEWAGFRVDGDQLYLRHDHLVLHN	MSGIPPPPPPGWGAAPPPPPPPPPSSLPPPPDTPAPPAPPPPGYHPPSYPQIAKFAQKKKEWLRDRRNRFGEKRKAGFVQTQKADMPPEHLRKIVKDIGDVSQKKYTNDKRSYLGALKFMPHAVLKLLENMPMPWESAREVKVLYHVNGCLTLVNETPRVIEPVFFAQWAMMWTFMRKEKADRRLFKRMRFPPFDDEEPPLSWSENIEDVEPLEPIQMELNDEEDEAVYEWFYDHRPLLDTSHVNGASYKTWNLTLPQMAALFRLSRPLISEVVDKNYFYLFDLKSFLTAKALNVALPGGPRFEPLYKDIDPNEEDFGEFNAIDRIIFRTPIRTEFRVAYPFLYNSLPRSVHLTWHSHPQIVFNRADDPDLPTFLFDRRINPISSRTVAPKNVEITLED…	SGFEESMKFKKLTNAQRSGLNQIPNRRFTLWWSPTINRANVYVGFQVQLDLTGIFLHGKIPTLKISLIQIFRAHLWQKIHESVVMDLCQVFDQELESLGIETVQKETIHPRKSYKMNSSCADILLFASHKWNVTRPSVLFDTKDVIEPTTTNKFWIDVQLRYGDYDSHDIERYTRAKYLDYTTDSSSIYPSATGLMIGIDLAYNLYSAYGMYFPGLKVLIQQAMAKIMKANPALYVLRERIRKGLQLYASESNQEFLNSQNYSELFSKQTQLFIDDTNVYRVTIHKTFEGNLTTKPINGAIFIFNPRTGQLFLKIIHTSVWAGQKRLGQLAKWKTAEEVAALIRSLPVEEQPKQLIVTRKGLLDPLEVQLVDFPNISIRASELQLPFQAAMKVEKLGDM…	N			no blast
	Metarhizium_guizhouense	FUNGI	ASCO	PEZIZO				KID87448/A0A0B4GXE4	A	CLANGTMLLRYDHSLVAVEDVKEGDLLLGPDGGPRRAFNVVSGKDRLYRITIGSGKEDLVVTSNHILVFHEVKSDSDQYYDDIEMTAAQYAALESTERSKYRLFSCPGLNSPQPTSPNSAAGRFIPQSHSFVVKDVVLETEATEWAGFRVDGDQLYLRHDHLVLHN	MSGIPPPPPPGWGAAPPPPPPPPPSSLPPPPDTPAPPAPPPPGYHPPSDPQIAKFAQKKKEWLRDRRNRFGEKRKAGFVQTQKADMPPEHLRKIVKDIGDVSQKKYTNDKRSYLGALKFMPHAVLKLLENMPMPWESAREVKVLYHVNGCLTLVNETPRVIEPVFFAQWAMMWTFMRKEKADRRLFKRMRFPPFDDEEPPLSWSENIEDVEPLEPIQMELNDEEDEAVYEWFYDHRPLLDTSHVNGASYKTWNLTLPQMAALFRLSRPLISDVVDKNYFYLFDLKSFLTAKALNVALPGGPRFEPLYKDIDPNEEDFGEFNAIDRIIFRTPIRTEFRVAYPFLYNSLPRSVHLTWHSHPQIVFNRADDPDLPTFLFDRRINPISSRTVAPKNVEITLED…	SGFEESMKFKKLTNAQRSGLNQIPNRRFTLWWSPTINRANVYVGFQVQLDLTGIFLHGKIPTLKISLIQIFRAHLWQKIHESVVMDLCQVFDQELESLGIETVQKETIHPRKSYKMNSSCADILLFASHKWNVTRPSVLFDTKDVIEPTTTNKFWIDVQLRYGDYDSHDIERYTRAKYLDYTTDSSSIYPSATGLMIGIDLAYNLYSAYGMYFPGLKVLIQQAMAKIMKANPALYVLRERIRKGLQLYASESNQEFLNSQNYSELFSNQTQLFIDDTNVYRVTIHKTFEGNLTTKPINGAIFIFNPRTGQLFLKIIHTSVWAGQKRLGQLAKWKTAEEVAALIRSLPVEEQPKQLIVTRKGLLDPLEVQLVDFPNISIRASELQLPFQAAMKVEKLGDM…	N			no blast
1	Metarhizium_majus	FUNGI	ASCO	PEZIZO				XP_014576702/A0A0B4HR16	A	CLANGTMLLRYDHSLVAVEDVREGDLLLGPDGGPRRAFNVVSGKDRLYRITIGSGKEDLVVTSNHILVFHEAKSDSDQYYDDIEMTAAQYAALESIERSKYRLFSCPGLNSPQLTSPNSAAGRFIPQSHSFVVKDVVLETEATEWAGFRVDGDQLYLRHDHLVLHN	MSGIPPPPPPGWGAAPPPPPPPPPSSLPPPPDTPAPPAPPPPGYHPPSDPQIAKFAQKKKEWLRDRRNRYGEKRKAGFVQTQKADMPPEHLRKIVKDIGDVSQKKYTNDKRSYLGALKFMPHAVLKLLENMPMPWESAREVKVLYHVNGCLTLVNETPRVIEPVFFAQWAMMWTFMRKEKADRRLFKRMRFPPFDDEEPPLSWSENIEDVEPLEPIQMELNDEEDEAVYEWFYDHRPLLDTSHVNGASYKTWNLTLPQMAALFRLSRPLISDVVDKNYFYLFDLKSFLTAKALNVALPGGPRFEPLYKDIDPNEEDFGEFNAIDRIIFRTPIRTEFRVAYPFLYNSLPRSVHLTWHSHPQIVFNRADDPDLPTFLFDRRINPISSRTVAPKNVEITLED…	SGFEESMKFKKLTNAQRSGLNQIPNRRFTLWWSPTINRANVYVGFQVQLDLTGIFLHGKIPTLKISLIQIFRAHLWQKIHESVVMDLCQVFDQELESLGIETVQKETIHPRKSYKMNSSCADILLFASHKWNVTRPSVLFDTKDVIEPTTTNKFWIDVQLRYGDYDSHDIERYTRAKYLDYTTDSSSIYPSATGLMIGIDLAYNLYSAYGMYFPGLKVLIQQAMAKIMKANPALYVLRERIRKGLQLYASESNQEFLNSQNYSELFSNQTQLFIDDTNVYRVTIHKTFEGNLTTKPINGAIFIFNPRTGQLFLKIIHTSVWAGQKRLGQLAKWKTAEEVAALIRSLPVEEQPKQLIVTRKGLLDPLEVQLVDFPNISIRASELQLPFQAAMKVEKLGDM…	N			no blast
1	Metarhizium_robertsii	FUNGI	ASCO	PEZIZO				EXU97286/E9F9J2	A	CLANGTMLLRYDHSLVAVEDVREGDLLLGPDGGPRRAFNVVSGKDRLYRITIGSGKEDLVVTSNHILVFHEVKSDSDQYYDDIEMTAAQYAALESTERSKYRLFSCPGLNPPQPTSPNSAAGRFIPQSHSFVVRDVVLETEATEWAGFRVDGDQLYLRHDHLVLHN	MSGIPPPPPPGWGAAPPPPPPPPQSSLPPPPDTPAPPAPPPPGYHPPSDPQIAKFAQKKKEWLRDRRNRFGEKRKAGFVQTQKADMPPEHLRKIVKDIGDVSQKKYTNDKRSYLGALKFMPHAVLKLLENMPMPWESAREVKVLYHVNGCLTLVNETPRVIEPVFFAQWAMMWTFMRKEKADRRLFKRMRFPPFDDEEPPLSWSENIEDVEPLEPIQMELNDEEDEAVYEWFYDHRPLLDTSHVNGASYKTWNLTLPQMAALFRLSRPLISDVVDKNYFYLFDLKSFLTAKALNVALPGGPRFEPLYKDIDPNEEDFGEFNAIDRIIFRTPIRTEFRVAYPFLYNSLPRSVHLTWHSHPQIVFNRADDPDLPTFLFDRRINPISSRTVAPKNVEITLED…	SGFEESMKFKKLTNAQRSGLNQIPNRRFTLWWSPTINRANVYVGFQVQLDLTGIFLHGKIPTLKISLIQIFRAHLWQKIHESVVMDLCQVFDQELESLGIETVQKETIHPRKSYKMNSSCADILLFASHKWNVTRPSVLFDTKDVIEPTTTNKFWIDVQLRYGDYDSHDIERYTRAKYLDYTTDSSSIYPSATGLMIGIDLAYNLYSAYGMYFPGLKVLIQQAMAKIMKANPALYVLRERIRKGLQLYASESNQEFLNSQNYSELFSKQTQLFIDDTNVYRVTIHKTFEGNLTTKPINGAIFIFNPRTGQLFLKIIHTSVWAGQKRLGQLAKWKTAEEVAALIRSLPVEEQPKQLIVTRKGLLDPLEVQLVDFPNISIRASELQLPFQAAMKVEKLGDM…	N			no blast
1	Neonectria_ditissima	FUNGI	ASCO	PEZIZO				KPM39665/A0A0P7BHD7	A	CLANGTMLLRYDDSLVAVEDVKEGDVLMGPDGGPRHVFNVVSGKDRLYRIKVGSGKEDLVVTSNHILVLHRENSGANSAARRYDTVEITAADFAALDHKERGKHTLFGTQGFDVSEEASPAHNFAIEDIVLESEMTDWAGFRVDGDQLYLRHDHLVLHN	MSQPPPPPPPGWGPPPPPPPSSSLPPPPSTPAPPPPGYHPPTDPQVAKFAQKKKEWLRNQRNRFGEKRKGGFVQSQKADMPPEHLRKIVKDIGDVSQKKYTNDKRSYLGALKFMPHAVLKLLENMPMPWESAREVKVLYHVNGCLTLVNEIPRVIEPVFFAQWAMMWTFMRKEKADRRLFKRMRFPPFDDEEPPLSWSENIEDVEPLEPIQMELDEEDDEAIYEWFYDHRPLLDTPHVNGPSYKSWNLTLPQMAALFRLSRPLVSDVVDKNYFYLFELKSLLSAKALNVALPGGPRFEPLYKDIDPNDEDFGEFNAIDRIIFRNPIRTEFRVAFPYLYNSLPRSVHQSWHSHPQVVFNRADDPDLPTFHFDRRINPISSRTVASKNVEVSHEDELFGAG…	SGFEESMKFKKLTNAQRSGLNQIPNRRFTLWWSPTINRANVYVGFQVQLDLTGIFLHGKIPTLKISLIQIFRAHLWQKIHESVVMDLCQVFDQELESLGIETVQKETIHPRKSYKMNSSCADILLFASHKWNVTRPSLLYDTKDVIEPTTTNKFWIDVQLRYGDYDSHDIERYTRAKYLDYTTDSASIYPSATGLMIGIDLAYNLYSAYGMYFPGLKVLVQQAMAKVMKANPALYVLRERIRKGLQLYASESNQEFLNSQNYSELFSNQTQLFIDDTNVYRVTIHKTFEGNLTTKPINGAIFIFNPRTGQLFLKIIHTSVWAGQKRLGQLAKWKTAEEVAALIRSLPVEEQPKQLIVTRKGLLDPLEVHLLDFPNISIRASELQLPFQAAMKVEKLGDM…	N			no blast
	Neosartorya_aurata	FUNGI	ASCO	PEZIZO			InBase	ABC00916	A	CLAKGTRLLRYDGSEIEVQDVKEGDLLLGPDGGPRRAFNIVSGEDRLYRVKIDGSVEDLVVTPNHILVFHREQKARDKEDDQLPESYDTVEMTAAEFAALSAEDRSRYRAFRSPSFDLSEKAVPTNHRFAIKDIRLELETTEWAGFRVDKDQLYLRHDYLVLHN	PFWWTSQRHDGKLWNLNAYRTDVIQALGGVETILEHTLFKATAFPSWEGLFWERA	SGFEESMKFK	N			Can't find a full sequence on NCBI?
	Neosartorya_fennelliae	FUNGI	ASCO	PEZIZO			InBase	ABC00918	A	CLAKGTRLLRYDGSEIEVQDVKEGDLLLGPDGGPRRAFNIVSGEDRLYRIKIDGSVEDLVVTPNHILVLHREKATDSYDTVEMTAAEFATLSAEERGRYRAFRSPSFELSEKAVSVNHRFMIKDIRLELEATEWAGFRVDKDQLYLRHDYLVLHN	RVTSNAYRTDVIQALGGVETILEHTLFKATAFPSWEGLFWERA	SGFEESMKFK	N			Can't find a full sequence on NCBI?
	Neosartorya_fischeri	FUNGI	ASCO	PEZIZO				EAW23970/A1CZ00	A	CLAKGTRLLRYDGSEIEVQDVKEGDLLLGPDGGPRRAFNIVNGEDRLYRIKIDGSKEDLVVTPNHILVLHREKRATTFESMPSTNAEEPGNGDDDELPEVSAAERYDTVEMTAAEFAALSTEERSRYRVFRCPGFELPEQSVPVNPYFLGLWLGDGNSRSTTIYNSHGETVREFLVNHAAELDMYLTWHGQLGYATVPDTIEHRPVVRQARQTIRKLRLAAKSIAQPEVSEGLMPSQGSTEEPSQASTIKPVHQASMVEQKADLDLLETDSEDEEADSADEDELGDPDASEFRPEPESQLSQSHFSNRRRNHRLRTGRRAYGDLNGDEEDELLHQIVEQSEGSRVDSLPRALDALGVIAQKETGPETDRKHIPSIYMKNSRSVRLAVLAGLIDSDGWYV…	MASLPPPPPPGWGAAPPSMPLAPPPPGYQPPADPNVAKFAQKKNEWLRTQRNRFGEKRKGGFVETQKADMPPEHLRKIVRDIGDVSQKKFSNEKRSYLGALKFMPHAVLKLLENMPMPWESAREVKVLYHVNGCLTLVNETPRVIEPVFHAQWATMWVCMRREKSDRRHFKRMRFPPFDDEEPPLSWSENIEDVEPLEPVQMELDESEDAPVYEWFYDHRPLLDTPHVNGPSYKSWNLTLPQMATLYRLSHQLLSDVVDQNYFHMFDLNSFLTAKALNVAIPGGPRFEPLYKDIDPNDEDFSEFNAIDRIIFRAPIRTEYRVAFPFLYNTLPRSVKVSWYSHPQVVYVRTDPNLPAFYFDPVINPISSRSVAPRNVTVSHEDEIFGPGNNEDDLFELPP…	SGFEESMKFKKLTNAQRSGLNQIPNRRFTLWWSPTINRANVYVGFQVQLDLTGIFLHGKIPTLKISLIQIFRAHLWQKIHESVVMDLCQVFDQELEQLGIEAVQKETIHPRKSYKMNSSCADILLFATNKWNVTRPSILFDTKDVYEPTTTNKFWLDVQLRYGDYDSHDIERYVRAKYLDYTTDSMSIYPSATGLMIGIDLAYNLYSAYGQYFPGLKTLIQQAMAKIMKANPALYVLRERIRKGLQLYASESNQEFLNSQNYSELFSPQIQLFIDDTNVYRVTIHKTFEGNLTTKPINGAIFIFNPRTGQLFLKIIHTSVWAGQKRLGQLAKWKTAEEVAALIRSLPVEEQPKQLIVTRKGLLDPLEVHLLDFPNISIRASELQLPFQAAMKVEKLADM…	Y	LAGLIDADG_WhiA	N	no blast
	Neosartorya_fumigata	FUNGI	ASCO	PEZIZO				XP_749438/Q4WI55	A	CLAKGTRLLRYDGSEIEVQDVKEGDLLLGPDGGPRRAFNIVNGKDRLYRIKIGGSKEDLVVTPNHILVLHREKRARNVYTGPSVQGHIQRSENGHGNLPMLSSSPAAAHHPNNLVKNRGDFWSALKSAIAWVLHAERSSTGANMVRNVLNGTVGLTAHKESYTVTNPQQKGVYYTYVWGNPQRTSIKGHRDHPPVFLPTKEDAFSAAIAKSRELYSQSEVTLATLRQRFLAKSADGKGGEILVDANLPNIFLLWDKNRSNLKFRVLCSRNFKTYGRVYTFESMPSTNAEEPGYGDDDELPQVSAEERYDTVEMTAAEFASLSTEERSRYRVFRCPGFELPEQPVPVNPYFLGLWLGDDNHEKTTNHNIHEENVREFLVNHAAELDMYLAWQGLIDYATV…	MASLPPPPPPGWGAAPPSMPLAPPPPGYQPPADPNVAKFAQKKNEWLRTQRNRFGEKRKGGFVETQKADMPPEHLRKIVRDIGDVSQKKFSNEKRSYLGALKFMPHAVLKLLENMPMPWESAREVKVLYHVNGCLTLVNETPRVIEPVFHAQWATMWVCMRREKCDRRHFKRMRFPPFDDEEPPLSWSENIEDVEPLEPVQMELDESEDAPVYEWFYDHRPLLDTPHVNGPSYKSWNLTLPQMATLYRLSHQLLSDVVDQNYFHMFDLNSFLTAKALNVAIPGGPRFEPLYKDIDPNDEDFSEFNAIDRIIFRAPIRTEYRVAFPFLYNTLPRSVKVSWYSHPQVVYVRADPNLPAFYFDPVINPISSRSVAPKNITVSHEDEIFGPGNNEDDFELPPE…	SGFEESMKFKKLTNAQRSGLNQIPNRRFTLWWSPTINRANVYVGFQVQLDLTGIFLHGKIPTLKISLIQIFRAHLWQKIHESVVMDLCQVFDQELEQLGIEAVQKETIHPRKSYKMNSSCADILLFATNKWNVTRPSILFDTKDVYEPTTTNKFWLDVQLRYGDYDSHDIERYVRAKYLDYTTDSMSIYPSATGLMIGIDLAYNLYSAYGQYFPGLKTLIQQAMAKIMKANPALYVLRERIRKGLQLYASESNQEFLNSQNYSELFSPQIQLFIDDTNVYRVTIHKTFEGNLTTKPINGAIFIFNPRTGQLFLKIIHTSVWAGQKRLGQLAKWKTAEEVAALIRSLPVEEQPKQLIVTRKGLLDPLEVHLLDFPNISIRASELQLPFQAAMKVEKLADM…	Y	LAGLIDADG_WhiA	N	no blast
	Neosartorya_glabra	FUNGI	ASCO	PEZIZO			InBase	AAX39415	A	CLAKGTRLLRYDGSEVEVQDVKEGDLLLGPDGGPRRAFNIVSGEDRLYRIKIDGSVEDLVVTPNHILVLHRESAAESYDTVEMTAAEFAALSTEERGRYRAFRSPSFELSEKAVRVNHRFMIKDIRLELETTEWAGFRVDKDQLYLRHDYLVLHNS	FWWTSQRHDGKLWNLNAYRTDVIQALGGVETILEHTLFKATAFPSWEGLFWERA	SGFEESMK	N			Can't find a full sequence on NCBI?
	Neosartorya_quadricincta	FUNGI	ASCO	PEZIZO			InBase	ABC00917	A	CLAKGTRLLRYDGTEVEVQDVKEGDLLLGPDGGPRRAFNIVNGEDRLYRIKIDEGIEDLVVTPNHILVLHREKKARNNEDDELPEVSAAEPYDTIEMTAAEFAALSAEERGRYRAFRCPGFESPEKAVPVNHSFMIKDIRLELETTEWAGFRVDKDQLYLRHDHLVLHN	AYRTDVIQALGGVETILEHTLFKATAFPSWEGLFWERA	SGFEESMK	N			Can't find a full sequence on NCBI?
	Neosartorya_spinosa	FUNGI	ASCO	PEZIZO			InBase	AAX39413	A	CLAKGTRLLRYDGSEIEVQDVKEGDLLLGPDGGPRRAFNIVNGEDRLYRIKIDEGIEDLVVTPNHILVLHREKKAGNNEDDGLPEVSAEERYDTVEMTAAEFAALSTEERSRYRAFRCPGFELSEKAVPANHSFTIQDIRLELESTEWAGFRVDKDQLYLRHDYLVLHN	FWWTSQRHDGKLWNLNAYRTDVIQALGGVETILEHTLFKATAFPSWEGLFWERA	SGFEESMK	N			Can't find a full sequence on NCBI? Butler 2006
1	Paracoccidioides_brasiliensis	FUNGI	ASCO	PEZIZO				XP_010759829/C0S0G4	A	CLAKGTLLLRYDGTKVEVENVREGDLLLGPDGGPRRAFNIVGGRDRLYRIKMEGGKEDLVVTPNHILVLHREKRDGVDKVYARPIALPLLQEDATDDGEDLSEISAIEHFDTMEITAADFASLDPNERKLYRLFTSPGYELNGKPVPIDPYFLGLWLGDRSRTKSSIYTNHEEEIREFIADHAAELDLQLVSYVSNRPSLAAMKNGNQLPLRHQARQTIRKQRIAAKSITQPGGARSLSYPATNGGLSSNTVTSLHSRGRHPLSESSAAATMNLLPRSTSVSTSVAAQPKSSMSTFITDAILPSESSNISVISDSGIEISKSSKVLSEEEADLDLFDIDSEDEEIEDLDEKKNVSNVDEFPKRRRIHYLRTGCRTYGELCPGEEDQILEDIVGRPDGTT…	MASLPPPPPPGWGAASPPSMPLAPPPPGYRPPADPLVAKFAQKKNEWLRTQRNRFGEKRKTGFVETQKADMPPEHLRKIVKDIGDVSQKKFSTDKRSYLGALKFMPHAVLKLLENMPMPWESAREVKVLYHVNGCLTLVNEIPRVIEPVFHAQWATMWMTMRREKSDRRHFKRMRFPPFDDEEPPLSWSENIEDVEPLEPIQMELDESEDAPVFEWFYDHRPLLDTPHVNGPSYKEWNLTLPQMATLYRLSRQLLSDVVDKNYFHMFELNSFLTAKALNVAIPGGPRFEPLYKDVDPNDEDFGEFNAIDRIIFRAPIRTEYRVAFPYLYNSLPRSVKLSWYSHPQIVYVRSDDPNLPAFYFDPVINPISSRSVAPKNITVSHEDQIFGLGNDEDEFTLP…	SGFEESMKFKKLTNAQRSGLNQIPNRRFTLWWSPTINRANVYVGFQVQLDLTGIFLHGKIPTLKISLIQIFRAHLWQKIHESVVMDLCQVFDQELEQLGIETVQKETIHPRKSYKMNSSCADILLFATHKWNVTRPSLLFDTKDVIEPTTTNKFWLDVQLRYGDYDSHDIERYVRAKYLDYTTDSMSIYPSATGLMIGIDLAYNLYSAYGQYFPGLKALVQQAMAKIMKANPALYVLRERIRKGLQLYASESNQEFLNSQNYSELFSNQIQLFIDDTNVYRVTIHKTFEGNLTTKPINGAIFIFNPRTGQLFLKIIHTSVWAGQKRLGQLAKWKTAEEVAALIRSLPVEEQPKQLIVTRKGLLDPLEVHLLDFPNISIRASELQLPFQAAMKVEKLADM…	Y	LAGLIDADG_WhiA	N	no blast
	Paracoccidioides_lutzii	FUNGI	ASCO	PEZIZO				XP_015700447/C1H7Q2	A	CLAKGTLLLRYDGTKVEVENVREGDLLLGPDGGPRRAFNIVGGRDRLYRIKMDGGKEDLVVTPNHILVLHREKRDGVDKVYDVLPSLQEDATDDGEDLPEVSAIELFDTVEITAAEFASLDPNERKLYRLFTSPGYELNGKAVPIDPYFLGLWLGDRSGTKSSIYTNHEEEIREFIADHAAELDLQLVSHVANRPSLAAMKNGNQLPLRRQARQIIRKQRIAAKSITQPGGARSSSYPATTGGPSSNTVTSLYSRERHPLSESSAAATMNLLPRSTSVSTSVASQPKSSISTSITDANLPSESSNFSVIPDSGIEVSNSSQVLLEEEADLDLFDIDSEDEEIEDLDEKKNVSNVDDFPKRRRIHYLRTGCRTYGELCPGEEDQILEDIVGRPDGTTSVE…	MASLPPPPPPGWGAASPPSIPLAPPPPGYRPPADPLVAKFAQKKNEWLRTQRNRFGEKRKAGFVETQKADMPPEHLRKIVKDIGDVSQKKFSTDKRSYLGALKFMPHAVLKLLENMPMPWESAREVKVLYHVNGCLTLVNEIPRVIEPVFHAQWATMWMTMRREKSDRRHFKRMRFPPFDDEEPPLSWSENIEDVEPLEPIQMELDESEDAPVFEWFYDHRPLLDTPHVNGPSYKEWNLTLPQMATLYRLSRQLLSDVVDKNYFHMFELNSFLTAKALNVAIPGGPRFEPLYKDVDPNDEDFGEFNAIDRIIFRAPIRTEYRVAFPYLYNSLPRSVKLSWYSHPQIVYVRSDDPNLPAFYFDPVINPISSRSVAPKNITVSHEDQIFGPGNDEDEFTLP…	SGFEESMKFKKLTNAQRSGLNQIPNRRFTLWWSPTINRANVYVGFQVQLDLTGIFLHGKIPTLKISLIQIFRAHLWQKIHESVVMDLCQVFDQELEQLGIETVQKETIHPRKSYKMNSSCADILLFATHKWNVTRPSLLFDTKDVIEPTTTNKFWLDVQLRYGDYDSHDIERYVRAKYLDYTTDSMSIYPSATGLMIGIDLAYNLYSAYGQYFPGLKALVQQAMAKIMKANPALYVLRERIRKGLQLYASESNQEFLNSQNYSELFSNQIQLFIDDTNVYRVTIHKTFEGNLTTKPINGAIFIFNPRTGQLFLKIIHTSVWAGQKRLGQLAKWKTAEEVAALIRSLPVEEQPKQLIVTRKGLLDPLEVHLLDFPNISIRASELQLPFQAAMKVEKLADM…	Y	LAGLIDADG_WhiA	N	no blast
	Penicillium_camembertii	FUNGI	ASCO	PEZIZO				CRL17245/A0A0G4NSZ9	A	CLAKGTRLLRYDGTEINVEDVREGDQLLGPDGEPRRAFNIVNGIDRLYRVKIGGEKEDLVVTPNHILVLYREDASKGPQNAERQTVEITAAEFAALSTEEISLYSAFTSPAVEKGAESPAAQLHSFKIESISLESEKTEWAGFRVDKDQLYLRYDHLVLHN	MASLPPPPPPPPGFGGAPPSMPMAPPPPGYQPPADPNVAKFAQKKNEWLRTQRNRFGEKRKAGFVETQKADMPPEHLRKIVRDIGDVSQKKFTNEKRSYLGALKFMPHAVLKLLENMPMPWESAREVKVLYHVNGCLTLVNETPRVIEPVFHAQWATMWMCMRREKSDRRHFKRMRFPPFDDEEPPLSWSENIEDVEPLEPIQMELDDVEDAAVYEWLYDHRPLLDTPHVNGPSYKKWNLSLPQMATLHRLSHQILSDVVDQNYYHMFDLNSFFTAKALNVAIPGGPRFEPLYKDIDPNDEDFSEFNAIDRIIFRAPIRTEYRVTFPFLYNTLPRSVKVAWYSHPQVVYVRTEDPNLPAFYFDPVINPISSRSVAPKNITVSHEDEIFGPGNNEDDEFE…	SGFEESMKFKKLTNAQRSGLNQIPNRRFTLWWSPTINRANVYVGFQVQLDLTGIFLHGKIPTLKISLIQIFRAHLWQKIHESVVMDLCQVLDQELEQLGIEAVQKETIHPRKSYKMNSSCADILLFATNKWNVTRPSLVFDTKDVYEPTTTNKFWIDVQLRYGDYDSHDIERYVRAKYLDYTTDSMSIYPSATGLMIGVDLAYNLFSAYGQYFPGLKTLVQQAMAKIMKANPALYVLRERIRKGLQLYASESSQEFLNSQNYSELFSPQIQLFIDDTNVYRVTIHKTFEGNLTTKPINGAIFIFNPRTGQLFLKIIHTSVWAGQKRLGQLAKWKTAEEVAALIRSLPVEEQPKQLIVTRKGLLDPLEVHLLDFPNISIRASELQLPFQAAMKVEKLADM…	N
1	Penicillium_chrysogenum	FUNGI	ASCO	PEZIZO			InBase	CAJ14965	A	CLAKGTRLLRCDGTEINVEDVREGDLLLGPDGEPRRAFNIVNGIDRLYRIKIGGEKEDLVVTPNHILVLYREDGSKNVEKQTVEITAAEFAALSTEERSLYSAFTSPRAEKGADDSAQTHSFKIEQVSLESEKTEWAGFRVDKDQLYLRHDYLVLHN	SQRHDGKLWNLNAYRTDVIQALGGVETILEHTLFKATAFPSWEGLFWEKA	SGFEESMKFKKLTNAQRSGLNQIPNRRFTL	N			Can't find a full sequence on NCBI? No blast Elleuche 2006
1	Penicillium_digitatum	FUNGI	ASCO	PEZIZO				XP_014531357/K9FI17	A	CLAKGTRLLRFDGTEINVEDVREGDQLLGPDGEPRRAFNIVNGIDHLYRVKINGEKEDLVVTPNHILVLYREGPSDGPQTAERQTVEITAAEFAALSTEERSLYSAFTSPVVDKGAERSTAQIHSFKIENISLESEKTEWAGFRVDKDQLYLRHDYLVLHN	MAPPPPGYQPPADPNVAKFAQKKNEWLRSQRNRFGEKRKAGFVETQKADMPPEHLRKIVRDIGDVSQKKFTNEKRSYLGALKFMPHAVLKLLENMPMPWESAREVKVLYHVNGCLTLVNETPRVIEPVFHAQWATMWMCMRREKSDRRHFKRMRFPPFDDEEPPLSWSENIEDVEPLEPIQMELDDAEDAAVYEWFYDHRPLLDTPHVNGPSYKNWNLSLPQMATLHRLSHQILSDVVDQNYYHMFDLNSFFTAKALNVAIPGGPRFEPLYKDIDPNDEDFSEFNAIDRIIFRAPIRTEYRVTFPFLYNTLPRSVKVAWYSHPQVVYVRTEDPNLPAFYFDPVINPISSRSVAPKNITISHEDEIFGPGNNEDDEFELPGEVQPFFEDEELYTSDTASA…	SGFEESMKFKKLTNAQRSGLNQIPNRRFTLWWSPTINRANVYVGFQVQLDLTGIFLHGKIPTLKISLIQIFRAHLWQKIHESVVMDLCQVLDQELEQLGIEAVQKETIHPRKSYKMNSSCADILLFATNKWNVTRPSLVFDTKDVYEPTTTNKFWIDVQLRYGDYDSHDIERYVRAKYLDYTTDSMSIYPSATGLMIGVDLAYNLFSAYGQYFPGLKTLVQQAMAKIMKANPALYVLRERIRKGLQLYASESSQEFLNSQNYSELFSPQIQLFIDDTNVYRVTIHKTFEGNLTTKPINGAIFIFNPRTGQLFLKIIHTSVWAGQKRLGQLAKWKTAEEVAALIRSLPVEEQPKQLIVTRKGLLDPLEVHLLDFPNISIRASELQLPFQAAMKVEKLADM…	N			no blast
1	Penicillium_expansum	FUNGI	ASCO	PEZIZO				XP_016593042/A0A0A2IB71	A	CLAKGTRLLRYDGTEINVEDVREGDQLLGPDGEPRRAFNIVSGIDRLYRVKIGGEKEDLVVTPNHILVFYREGPSDGPENAERQTVEITAAEFATLSTEERSLYSAFTSPAVEKGAEGSAAQMHSFKVEDISLESEKTEWAGFRVDKDQLYLRHDYLVLHN	MASLPPPPPPPPGWGAAPPSLPMAPPPPGYQPPADPNVAKFAQKKNEWLRTQRNRFGEKRKAGFVETQKADMPPEHLRKIVRDIGDVSQKKFTNEKRSYLGALKFMPHAVLKLLENMPMPWESAREVKVLYHVNGCLTLVNETPRVIEPVFHAQWATMWMCMRREKSDRRHFKRMRFPPFDDEEPPLSWSENIEDVEPLEPIQMELDDAEDAAVYEWLYDHRPLLDTPHVNGPSYKKWNLSLPQMATLHRLSHQILSDVVDQNYYHMFDLNSFFTAKALNVAIPGGPRFEPLYKDIDPNDEDFSEFNAIDRIIFRAPIRTEYRVTFPFLYNTLPRSVKVAWYSHPQVVYVRTEDPNLPAFYFDPVINPISSRSVAPKNITVSHEDEIFGPGNNEDDEFE…	SGFEESMKFKKLTNAQRSGLNQIPNRRFTLWWSPTINRANVYVGFQVQLDLTGIFLHGKIPTLKISLIQIFRAHLWQKIHESVVMDLCQVLDQELEQLGIEAVQKETIHPRKSYKMNSSCADILLFATNKWNVTRPSLVFDTKDVYESTTTNKFWIDVQLRYGDYDSHDIERYVRAKYLDYTTDSMSIYPSATGLMIGVDLAYNLFSAYGQYFPGLKTLVQQAMAKIMKANPALYVLRERIRKGLQLYASESSQEFLNSQNYSELFSPQIQLFIDDTNVYRVTIHKTFEGNLTTKPINGAIFIFNPRTGQLFLKIIHTSVWAGQKRLGQLAKWKTAEEVAALIRSLPVEEQPKQLIVTRKGLLDPLEVHLLDFPNISIRASELQLPFQAAMKVEKLADM…	N			no blast
1	Penicillium_italicum	FUNGI	ASCO	PEZIZO				KGO71902/A0A0A2KVP6	A	CLAKGTRLLRYDGTEINVEDVREGDQLLGPDGEPRRAFNIVSGIDRLYRVKIGGEKEDLVVTPNHILVLYREALSDGTKNAERQTVEITAAEFAALPTDERSLYSAFTSPAVEKGAERPAAQLHSFKIEHISLESEKTEWAGFRVDKDQLYLRHDYLVLHN	MASLPPPPPPPPGWGAAPPSLPMAPPPPGYQPPADPNVAKFAQKKNEWLRTQRNRFGEKRKAGFVETQKADMPPEHLRKIVRDIGDVSQKKFTNEKRSYLGALKFMPHAVLKLLENMPMPWESAREVKVLYHVNGCLTLVNETPRVIEPVFHAQWATMWMCMRREKSDRRHFKRMRFPPFDDEEPPLSWSENIEDVEPLEPIQMELDDTEDAAVYEWLYDHRPLLDTPHVNGPSYKKWNLSLPQMATLHRLSHQILSDVVDQNYYHMFDLNSFFTAKALNVAIPGGPRFEPLYKDIDPNDEDFSEFNAIDRIIFRAPIRTEYRVTFPFLYNTLPRSVKVAWYSHPQVVYVRTDDPNLPAFYFDPVINPISSRSVAPKNITVSHEDEIFGPGNNEDDEFE…	SGFEESMKFKKLTNAQRSGLNQIPNRRFTLWWSPTINRANVYVGFQVQLDLTGIFLHGKIPTLKISLIQIFRAHLWQKIHESVVMDLCQVLDQELEQLGIEAVQKETIHPRKSYKMNSSCADILLFPTNKWNVTRPSLVFDTKDVYEPVSADKFWIDVQLRYGDYDSHDIERYVRAKFLDYTTDGMSIYPSNSGLMIGVDLAYNLFSAYGHYFPGLKTLVQQAMAKIMKANPALYVLRERIRKGLQLYASESSQEFLNSQNYSELFSPQIQLFIDDTNVYRVTIHKTFEGNLTTKPINGAIFIFNPRTGQLFLKIIHTSVWAGQKRLGQLAKWKTAEEVAALIRSLPVEEQPKQLIVTRKGLLDPLEVHLLDFPNISIRASELQLPFQAAMKVEKLADM…	N			no blast
	Penicillium_nordicum	FUNGI	ASCO	PEZIZO				KOS42527/A0A0M8P328	A	CLAKGTRLLRYDGTEINVEDVREGDQLLGPDGEPRRAFNIVNGVDRLYRVKIGGEKEDLVVTPNHILVLYRQEASGGPQNAERQTVEITAADFAALSTEERSLYSAFTSPTVEKGAESPASQMHSFKIESIGLESEKTEWAGFRVDKDQLYLRYDHLVLHN	MASLPPPPPPPPGWGAAPPSMPMAPPPPGYQPPADPNVAKFAQKKNEWLRTQRNRFGEKRKAGFVETQKADMPPEHLRKIVRDIGDVSQKKFTNEKRSYLGALKFMPHAVLKLLENMPMPWESAREVKVLYHVNGCLTLVNETPRVIEPVFHAQWATMWMCMRREKSDRRHFKRMRFPPFDDEEPPLSWSENIEDVEPLEPIQMELDDLEDAAVYEWLYDHRPLLDTPHVNGPSYKKWNLSLPQMATLHRLSHQILSDVVDQNYYHMFDLNSFFTAKALNVAIPGGPRFEPLYKDIDPNDEDFGEFNAIDRIIFRAPIRTEYRVTFPFLYNTLPRSVKVAWYSHPQVVYVRTEDPNLPAFYFDPVINPISSRSVAPKNITVSHEDEIFGPGNNEDDEFE…	SGFEESMKFKKLTNAQRSGLNQIPNRRFTLWWSPTINRANVYVGFQVQLDLTGIFLHGKIPTLKISLIQIFRAHLWQKIHESVVMDLCQVLDQELEQLGIEAVQKETIHPRKSYKMNSSCADILLFATNKWNVTRPSLVFDTKDVYEPTTTNKFWIDVQLRYGDYDSHDIERYVRAKYLDYTTDSMSIYPSATGLMIGIDLAYNLFSAYGQYFPGLKTLVQQAMAKIMKANPALYVLRERIRKGLQLYASESSQEFLNSQNYSELFSPQIQLFIDDTNVYRVTIHKTFEGNLTTKPINGAIFIFNPRTGQLFLKIIHTSVWAGQKRLGQLAKWKTAEEVAALIRSLPVEEQPKQLIVTRKGLLDPLEVHLLDFPNISIRASELQLPFQAAMKVEKLADM…	N			no blast
	Penicillium_oxalicum	FUNGI	ASCO	PEZIZO				EPS30301/S7ZNR3	A	CLAKGTRLLRYDGSEVNVEDVKEGDQLLGPDGQPRIAFNIVSGEDRLYRIKLGASKEDLVVTPNHILVLHRERSENAEQYDTVEMTAEEFASLSPEVRSTYRAFRSPEFAHPDQKVPGEPQMHNFTIEDISLEAHATQWAGFRVDKDQLYLRHDYLVLHN	MASLPPPPPPGWGAAPPSMTMAPPPPGYQPPADPNVAKFAQKKHEWLRTQRSRFGEKRKAGFVETQKADMPPEHLRKIVKDIGDVSQRKYTNEKRSYLGALKFMPHAVLKLLENMPMPWEAAREVKVLYHVNGCLTIVNETPRVIEPVFHAQWATMWMCMRREKSDRRHFKRMRFPPFDDEEPPLSWSENIEDVEPLEPIQMELDEDEDGAVYEWFYDHRPLLDTPHVNGPSYKTWNLSLPQMATLHRLSHQLLSDVVDQNYFHMFDLNSFFTAKALNVAIPGGPRFEPLYKDIDPNDEDFSEFNAIDRIIFRAPIRTEYRVTFPFLYNTLPRSVKVAWYSHPQVVYVRTEDPNLPAFYFDPVINPISSRSVAPKNITVSHEDEIFGIGNDEDEFELPD…	SGFEESMKFKKLTNAQRSGLNQIPNRRFTLWWSPTINRANVYVGFQVQLDLTGIFLHGKIPTLKISLIQIFRAHLWQKIHESVVMDLCQVFDQELEQLGIEAVQKETIHPRKSYKMNSSCADILLFATNKWNVTRPSLCFDTKDVYEPTTTNKFWLDVQLRYGDYDSHDIERYVRAKYLDYTTDSMSIYPSATGLMVGIDLAYNLWSAYGQYFPGLKTLIQQAMAKIMKANPALYVLRERIRKGLQLYASESNQEFLNSQNYSELFSPQIQLFIDDTNVYRVTIHKTFEGNLTTKPINGAIFIFNPRTGQLFLKIIHTSVWAGQKRLGQLAKWKTAEEVAALIRSLPVEEQPKQLIVTRKGLLDPLEVHLLDFPNISIRASELQLPFQAAMKVEKLADM…	N			no blast
	Penicillium_roqueforti	FUNGI	ASCO	PEZIZO				CDM33604/W6QHD1	A	CLAKGTRLLRYDGTEINVEDVREGDQLLGPDGEPRRAFNIVNGIDRLYRVKIGGEKEDLVVTPNHILVLHREGASNGPKKQTVEITAAEFAALPTEERNMYSAFTSPRVEQSAESSSPQIHSFKIEHISLESEKTEWAGFRVDKDQLYLRHDYLVLHN	MASLPPPPPPPGWSAAPPMPMAPPPPGYQPPADPNVAKFAQKKNEWLRTQRNRFGEKRKAGFVETQKADMPPEHLRKIVRDIGDVSQKKFTNEKRSYLGALKFMPHAVLKLLENMPMPWESAREVKVLYHVNGCLTLVNETPRVIEPVFHAQWATMWMCMRREKSDRRHFKRMRFPPFDDEEPPLSWSENIEDVEPLEPIQMELDEVEDAAVYEWFYDHRPLLDTPHVNGPSYKKWNLSLPQMATLHRLSHQILSDVVDQNYYHMFDLNSFFTAKALNVAIPGGPRFEPLYKDIDPNDEDFSEFNAIDRIIFRAPIRTEYRVTFPFLYNTLPRSVKVAWYSHPQVVYVRTEDPNLPAFYFDPVINPISSRSVAPKNITVSHEDEIFGPGNNEDDEFELP…	SGFEESMKFKKLTNAQRSGLNQIPNRRFTLWWSPTINRANVYVGFQVQLDLTGIFLHGKIPTLKISLIQIFRAHLWQKIHESVVMDLCQVLDQELEQLGIEAVQKETIHPRKSYKMNSSCADILLFATNKWNVTRPSLVFDTKDVYEPTTTNKFWIDVQLRYGDYDSHDIERYVRAKYLDYTTDSMSIYPSATGLMIGVDLAYNLFSAYGQYFPGLKTLVQQAMAKIMKANPALYVLRERIRKGLQLYASESSQEFLNSQNYSELFSPQIQLFIDDTNVYRVTIHKTFEGNLTTKPINGAIFIFNPRTGQLFLKIIHTSVWAGQKRLGQLAKWKTAEEVAALIRSLPVEEQPKQLIVTRKGLLDPLEVHLLDFPNISIRASELQLPFQAAMKVEKLADM…	N			no blast
	Penicillium_vulpinum	FUNGI	ASCO	PEZIZO			InBase	CAJ14966	A	CLAKGTRLLRYDGTEINVEDVREGDQLLGPDGEPRRAFNIVSGIDRLYRVKIGGEKEDLVVTPNHILVFYREGPSDGPENAERQTVEITAAEFATLSTEERSLYSAFTSPAVEKGAEGSAAQMHSFKVEDISLESEKTEWAGFRVDKDQLYLRHDYLVLHN	SQRHDGKLWNLNAYRTDVIQALGGVETILEHTLFKATAFPSWEGLFWEKA	SGFEESMKFKKLTNAQRSGLNQIPNRRFTL	N			Can't find a full sequence on NCBI? No blast Elleuche 2006
1	Phaeomoniella_chlamydospora	FUNGI	ASCO	PEZIZO				KKY29066/A0A0G2F475	A	CLANGTMLLRYDGSKVAVENVVEGDLLLGPDGGARRAFNIVKGSDRLYRIKIGSRKEDLVVTPNHILVLHREKMSGRQYDELHDQDHRQCFKDHGDLPKPISAATQVSLPERYDTVEMTAAHFASLEPAERGKYRLFRCPGYELPEQTVPVHPYFLGLWLGDGKRYRPTIYSDHKGEVREFLACYAAELDLQLIRHEQLGYATVGQSRLDNPSLHPVVRATEAQRPAGLRARQTHINERLAAGWTVEPERSLGQARVQRSPLRDISGNEVTQLLDQQLLTKHTLSSSPAEDLPGEASEEDIDNVGLDLIKVISESEDEDAGDDVIEDVGESSDKESIDTINEGFHGRSSRFERQRVTRLQAGRRVYGDLKHEEENELAGRIVGYSENSPGVNTLLLALR…	MAPPPPGYRPPTDPQIAKFAQKKKEWLRTQRNRFGEKRKGGFVETQKADMPPEHLRKIVRDIGDVSQKKFSSDKRSYLGALKFMPHAVLKLLENMPMPWEAAREVKVLYHVNGCLTLVNETPRVIEPVFHAQWATMWVTMRREKSDRRHFKRMRFPPFDDEEPPLSWSENIEDVEPPEPIQMELDENEDAPVYEWFYDHRPLLDTPHVNGPSYKDWNLTLPQMATLYRLSHQLLSDVVDKNYFHLFDKNSFFTAKALNVAIPGGPRFEPLYKDVDPNDEDFGEFNAIDRIIFRAPIRTEYRVAFPFLYNSLPRSVKLSWYSHPQIVYVRTEDPNLPAFYFDPVINPISSRSVAPKNITVSHEDEIFGPGNMEDDEFELPSEVEPFLADEELYTSETASA…	SGFEESMKFKKLTNAQRSGLNQIPNRRFTLWWSPTINRGNVYIGFQVQLDLTGIFLHGKIPTLKISLIQIFRAHLWQKIHESVVMDLCQVFDQELEQLGIETVQKETIHPRKSYKMNSSCADILLFASHKWNVTRPSLLFDTKDQIEATTTNKFWLDVQLRYGDYDSHDIERYVRAKYLDYTTDSMSIYPSATGLMIGIDLAYNLYSAYGQYFPGLKALVQQAMAKVMKANPALYVLRERIQKGLQLYASQSTQEFLNSQNYSELFSNQTQLFIDDTNVYRVTIHKTFEGNLTTKPINGAIFIFNPRTGQLFLKIIHTSVWAGQKRLGQLAKWKTAEEVAALIRSLPVEEQPKQLIVTRKGLLDPLEVHLLDFPNISIRASELQLPFQAAMKVEKLADM…	Y	LAGLIDADG_WhiA	N	no blast
1	Pyrenophora_tritici-repentis	FUNGI	ASCO	PEZIZO				EDU43369/B2WJH2	A	CLQNGTKLLRYDATEVAVEEVKDGDLLLGPDGGPRVVSNVVSGTDHLYRIKIGGRKEDLVVTSNHILVLHREKGAGNVYAEPSTEDHHYEEDDLLDTELDSVPISASERYDTVEMTAQEFASVDPTIQSKYRLFRCPGFDLPESDVPVHPYFLGLWLGDGSRTSTTIYSNHEREVREFLSNYAAELDLHFVWHGGLNYATVGRTRLADRPLPTVKEGKAPARPAVRHARQTIIKQRLAGGWTFQENRGPRELRLWIRPGDEVCIDSICTSLSLTHVQEDDLNEYLDLIEAESADEMSDDEDLSSDDVHIINHDTGGRPSHYERQRVTRLGAGRRVHGDLLPEEQDELVNEIVEHDENATAENSTGVNKLLVALRKLGVMPPPGETGHEVDRKHIPTAYM…	MAFPPPPPQQPPPPPPPGPPGSGYAPPPPPPPPGPGPPPAPGTVGPPGMRPPIDPQIAKFAQKKRDWVRQQRQRFGEKRKAGFVETQKADLPPEHLRKVFRDIGDVSQKKFTTDKRSYLGALKFMPHAVLKLLENMPMPWESRRDVKVLYHTNGCLTLVNEVPRVIEPVFHAQWAAMWLAMRKEKSDRRHFKRMRFPPFDDEEPPLSYSENIEDVEPLEPIQLELDEDEDRPVYEWFYEHRPLLDTPHVNGPSYETWNLDLPQMATLYRLSKQLLSETVDKNYFHMFDMSSFQTAKALNVAIPGGPRFEPLYKDIDPNDEDFGEFNAMDRIIFRSPIRTEYRVSYPYLYNSLPRSVKLAWYSYPQVVYVRAEDPDLPAFYFDPGINPISSRAVAPKNLS…	SGFEESMKFKKLTNAQRSGLNQIPNRRFTLWWSPTINRANVYVGFQVQLDLTGIFLHGKIPTLKISLIQIFRAHLWQKIHESVVMDLCQVFDQELEPLGIETVQKETIHPRKSYKMNSSCADILLFASHKWSVSPPSMLHDTKDTMSATTTNKFWIDVQLRYGDFDSHNIERYVRAKYLDYTQDSMSIYPSATGLMIAIDLAYNLYSAYGQYFPGLKQLIQQAMAKIMKANPALFVLRERIRKGLQLYASESSQEFLNSQNYSELFSNQIQLFIDDTNVYRVTIHKTFEGNLTTKPINGAIFIFNPRTGQLFLKIIHTSVWAGQKRLGQLAKWKTAEEVAALIRSLPVEEQPKQLIVTRKGLLDPLEVHLLDFPNISIRASELQLPFQAAMKVEKLGDM…	Y	LAGLIDADG_WhiA	N	no blast
1	Rhinocladiella_mackenziei	FUNGI	ASCO	PEZIZO				XP_013275333/A0A0D2G0Y8	A	CLANGTMLLRYDGSKVAVENVVEGDLLLGPDGGPRRAFNVVKGTDRLYRIKIGSRKEDLVVTPNHILVLHREKRYRNQYTGLHFRGHRRRFEDQLGDLPEPSCDLADADRPKNLVKKRPDFLSALKSAIAWVLSAERGKNGADHVRNRRNDTTGITTRQESYIVSIPAGRGSRGEYATFTWGKPERTNLKGHDKHPPVFFSTKEEAFAAAVAKSREIHDQGDVTLATLIQRFLAKSTDGKGGEIRIDTGLSNLFLLWNKNGSNLKIRVSCSRNYVKYARSYTFPLLPGSDEERNLEENDLEEDEAVLKGPSAAPQVSTAERYDTVEMTAAQFASLEPAERAKYRLFRCPGFELPAQNVPVNPYFLGLWLGDGKRNSTTIYSNHEAAIREFLACYAAELD…	MASIPPPPPPGWNAGPPPPPGMAPPPPGYRPPVDPQVAKFAQKKKEWLRTQRNRYGEKRKGGFVETQKADMPPEHLRKIVKDIGDVSQKKFSSDKRSYLGALKYMPHAVLKLLENMPMPWESAREVKVLYHVNGCLTLVNEIPRVIEPVFHAQWATMWVSMRREKSDRRHFKRMRFPPFDDEEPPLSWSENIEDVEPLEPIQMELDENEDGPVYEWFYDHRPLLDTPHVNGPSYKTWNLTLSQMATLYRLSHQLLSDVVDKNYFHMFDRESFFTAKALNVAIPGGPRFEPLYKDIDPNDEDFGEFNAIDRIIFRAPIRTEYRVAFPYLYNSLPRSVKLSWYSHPQVVYVRSEDPNLPAFYFDPVINPISSRSVAPKNVTMSHEDEIFGIGNNEDDEFEL…	SGFEESMKFKKLTNAQRSGLNQIPNRRFTLWWSPTINRANVYVGFQVQLDLTGIFLHGKIPTLKISLIQIFRAHLWQKIHESVVMDLCQVFDQELEQLGIETVQKETIHPRKSYKMNSSCADILLFASHKWNVTRPSLLFDTKDQIEATTTNKFWIDVQLRYGDYDSHDIERYVRAKYLDYTTDSMSIYPSATGLMIGIDLAYNLYSAYGQYFPGLKALVQQAMAKIMKANPALYVLRERIRKGLQLYASESSQEFLNSQNYSELFSNQTQLFIDDTNVYRVTIHKTFEGNLTTKPINGAIFIFNPKTGQLFLKIIHTSVWAGQKRLGQLAKWKTAEEVAALIRSLPVEEQPKQLIVTRKGLLDPLEVHLLDFPNISIRASELQLPFQAAMKVEKLADM…	Y	LAGLIDADG_WhiA	N	Prp8 is massive by extra 1000 aa
1	Sphaerulina_musiva	FUNGI	ASCO	PEZIZO				XP_016762923/M3B4T4	A	CLAFGTEVLRLDHSRVKVEDVKDGDLLLGPDGQPRRVYNTVSGEERLYRISISEDFEDLVCTSNHILVLYHVKTDHGKDIAGPSEDPEGETVYMTAKEFAGLPESDRSRYRVLRPAGHELPEQDVSVTPYFLGMWIGNGNHTDTTNTDDHEEHIRDFIVAHAAELDLHITNHGCLGSKVRESRDTIYARRLADGWKNEGRFCLPPSDQPNDLNDTNKHVRGSTTPSSPPPTRRLRPGTIDTSVDAVQDPVDSPMDMSLPALNGNGKDSEEGFVISSDCEIIRMETGKAAYGELIQDEEDLLVGDALGQSQPKNVNSLLVAMRSLGILTPNEADGHDGRKRIPTMYMRNSRDVRLRVLAGFIDSNGWYAHSQNHIAFAQSERCDKDLFWEVVYLARSLGF…	MAGIPPPPGWAPPPPPGAPPGLSSSGIPPPPPGAVPAKDPQAEKLQQKKQKWLRQQRQRFGEKRRGGFVETQKADMPPEHLRKIVKDIGDVSQKKFSADKRSYLGALKFMPHAVLKLLENMPMPWESSREVKVLYHVNGCLTLVNEIPRVIEPVFHAQWATMWVVMRREKSDRRHFKRMRFPPFDDEEPPLSWSENIEDVEPLEPIQMELDENEDEPVFEWFYDHRPLSDTSHVGGPSYKDWNLSLPQMATLHRLSNPLLSDTNDKNYFHLFDMPAFATAKALNVAIPGGPRFEPLYKDIDPNDEDFGEFNAIDRIIFRAPIRTEYRVAFPYLYNSLPRSVKLGVYSYPQTVYVKTEDPNLPPFYFDPVINPISSRQVMPKNLTISHEDEIFGHGNNEE…	SGFEESMRYKKLTNAQRSGLNQIPNRRFTLWWSPTINRANVYVGFQVQLDLTGIFLHGKIPTLKISLIQIFRAHLWQKIHESVVMDLCQVFDQELEALGIETVQKETIHPRKSYKMNSSCADILLFASHKWSVSNPSLLYDTKDNMGLTTTNKFWVDVQLRYGDYDSHDIERYVRAKYLDYTTDSMSIYPSATGLMIGIDLAYNLYSAYGQYFPGLKQLVQQAMAKIMKANPALYVLRERIRKGLQLYASESNQEFLNSQNYSELFSNQIQLFIDDTNVYRVTIHKTFEGNLTTKPINGAIFIFNPRTGQLFLKIIHTSVWAGQKRLGQLAKWKTAEEVAALIRSLPVEEQPKQLIVTRKGLLDPLEVHLLDFPNISIRASELQLPFQAAMKVEKLGDM…	Y	LAGLIDADG_WhiA	N	no blast
1	Sporothrix_brasiliensis	FUNGI	ASCO	PEZIZO				KIH90499/A0A0C2EV89	A	CLAKGTRLCRDGSLVNVEDVQEGDLLLGPDGGPRKAFNIVSGKERLYRIKTGRCEDLVVTPNHILTLHEPCCHDRGDDRMEDVIGDRSVPESSPDGRWTTIEMTAADFAAMDPSSRSRYRLYRAPPFEYAEQDVPVDPYFLGLWLGDGHRVDDAVATDYEQEIRDFLAAYAAELDLHFDHHVGDRTMSDGDPKHAWQAPAIVPTPLRADRSLSSSDPVPFSQQTTRAGTPVEADGPKEIVLPAFDFDCFPAPTVVDITTEALEHAQDDVLDMIPVAEGDLPADDLLSALQEIKDDEDDREALRADEHTRQIRLQSGRRAYGDLNEDEEELLAQQIASAGAASGRKVNSLLNALRPLGVLSRGVSPDAKHIPECYLKNSREVRLAVLAGLIDSDGTYVAN…		SGFENSLKFKKLTSAQRSGLSQIPNRRFVLWWSPTMNRASVYVGFQVQLDLTGIFLHGKLPTLKISLIQIFRAHLWQKIHESVVMDLCQVFDQELDSLGIESVQKETIHPRKSYKMNSSCADIQLFPSQRWNVTRPSLLFDSKDTLEATTTDKFWIDVQLRYGDYDSHDIERYVRAKYLDYTTDSMSLYPSPTGLMIGIDMAYNLYSAYGQYFPGLKILVQQAMAKIIKANPALYVLRERIRKGLQLYASESNQEFLNSQNYSELFSNQTQLFIDDTNVYRVTIHKTFEGNLTTKPINGAIFIFNPRTGQLFLKIIHTSVWAGQKRLGQLAKWKTAEEVAALIRSLPVEEQPKQLIVTRKGLLDPLEVNLLDFPNISIRASELQLPFQAAMKVEKLGDM…	Y	LAGLIDADG_WhiA	N	no blast
1	Sporothrix_schenckii	FUNGI	ASCO	PEZIZO				AFI98123/I1Y882	A	CLAKGTRLCRYDGSLVNVEDVQEGDLLLGPDGGPRKAFNIVSGKERLYRIKTGRCEDLVVTPNHILTLHEPCCHDRGDNRMEDVIGDRSVPESSPDGHWTTVEMTAADFAAMDPSSRSRYQLYRAPPFEYAEQDVPVDPYFLGLWLGDGHRVDAAIAIDPEQEIRDFLAAYAAELDLHFDHHVGDRTMSDGGPKHAWQAPIVVPTPLRADRRLSPSDPVPFSQQTTRAGTPVEADGPKEIVLSAFDFDCFPAPRVVDITTEALEHAQVDDVLDMIPVGEGDLPADDLLSALQEIKDDEDDRGALRADEHTRQIRLRSGRRAYGDLNEDEEELLALQIASAGAASGRKVSTLLNALRPLGVLSRGVSPDTKRIPECYLKNSREVRLAVLAGLIDSDGTYV…	MSSLPPPPPGWAPPPPPPPPPDSSMLPAPPAVPPPPPPPSSGYKPLSELELAKLEQKKNEWLRTRRNRFGEKRRGGFVETQKADMPPEHLRKIVKDIGDVSQKKYTSDKRSYLGALKFMPHAVLKLLENMPMPWESAREVKVLYHVNGCLTLVNEIPRVIEPVFHAQWAAMWAAMRHEKRNRRLFKRMRFPPFDDEEPPLSWSENIEDVEPLEPIQLELHEEEDEAVYEWFYDSRPLVDTSHVNGPSYKSWNLNLQQMAALYRLSRPLLSERQDSNYFYLFEPQSFFTSKALNVALPGSARFEPLYKDIDPNDEDFGEFNAIDRIIFRSAIRTESRVAYPHLYNSFPRSVRNTWYSYPQTVYTLTKNSDLPTFHVVSNINPVSSRSDTKFTTTSHEDEI…	SGFENSLKFKKLTSAQRSGLSQIPNRRFVLWWSPTMNRASVYVGFQVQLDLTGIFLHGKLPTLKISLIQIFRAHLWQKIHESVVMDLCQVFDQELDSLGIESVQKETIHPRKSYKMNSSCADIQLFPSQRWNVTRPSLLFDSKDTLEATTTDKFWIDVQLRYGDYDSHDIERYVRAKYLDYTTDSMSLYPSPTGLMIGIDMAYNLYSAYGQYFPGLKILVQQAMAKIIKANPALYVLRERIRKGLQLYASESNQEFLNSQNYSELFSNQTQLFIDDTNVYRVTIHKTFEGNLTTKPINGAIFIFNPRTGQLFLKIIHTSVWAGQKRLGQLAKWKTAEEVAALIRSLPVEEQPKQLIVTRKGLLDPLEVNLLDFPNISIRASELQLPFQAAMKVEKLGDM…	Y	LAGLIDADG_WhiA	N	no blast
1	Stachybotrys_chartarum	FUNGI	ASCO	PEZIZO				KFA75185/A0A084PRK1	A	CLANGTMLLRHDGTQVAVENVKEGDLLLGPDGGPRRAFNIVSGKDRLYRLKVGNGVEDLVVTSNHILVFYKHSNFGGSDGSAGQYDTVEITAAQFAALDSKERSQHKLFRTSSIDLPSELAGQENNSFFVQEISLEEDTTEWAGFRVDGDQLYLRHDYLVLHN	MAGVPPPPPGWGPPPPPPPPSSSLPPPPSTPAPPPPGYRPPTDPHVAKFAQKKKEWLRTQRNRFGEKRKSGFVQTQKADMPPEHLRKIVKDIGDVSQKKYTNDKRSYLGALKFMPHAVLKLLENMPMPWESAREVKVLYHVNGCLTLVNETPRVIEPVFFAQWAMMWTFMRKEKADRRLFKRMRFPPFDDEEPPLSWSENIEDVEPLEPIQMELNEDEDEAVYEWFYDHRPLVDTPHVNGPSYKTWNLTLPQMATLFRLSRPLISDVVDDNYFYLFDLKSLLTAKALNVALPGGPRFEPLYKDINPNDEDFGEFNAIDRIIFRNPIRTEFRVAFPYLYNSLPRSVHLSWHSHPQVVFNRADDPDLPTFHFDRRINPISSRTVASKNVEISHEDELFGPG…	SGFEESMKFKKLTNAQRSGLNQIPNRRFTLWWSPTINRANVYVGFQVQLDLTGIFLHGKIPTLKISLIQIFRAHLWQKIHESVVMDLCQVFDQELEALGIETVQKETIHPRKSYKMNSSCADILLFASHKWNTTKPSPLYDTKDVIEPQTTTKFWIDVQLRYGDYDSHDIERYTRAKYLDYTTDSSSIYPSATGLMIGIDLAYNLYSAYGMYFPGLKVLVQQAMAKIMKANPALYVLRERIRKGLQLYASESNQEFLNSQNYSELFSQQIQLFIDDTNVYRVTIHKTFEGNLTTKPINGAIFIFNPRTGQLFLKIIHTSVWAGQKRLGQLAKWKTAEEVAALIRSLPVEEQPKQLIVTRKGLLDPLEVHLLDFPNISIRASELQLPFQAAMKVEKLGDM…	N			no blast
	Stachybotrys_chlorohalonata	FUNGI	ASCO	PEZIZO				KFA65358/A0A084QN23	A	CLANGTMLLRHDGTQVAVENVKEGDLLLGPDGGPRRAFNIVSGKDRLYRLKVGNGVEDLVVTSNHILVFYKHRNIGRSDESAGQYDTIEITAAQFAALDSKERSQHKLFRSSSIDLPSEFAGQESNSFSVQEISLEEDTTEWAGFRVDGDQLYLRHDYLVLHN	MAGVPPPPPGWGPPPPPPPPSSSLPPPPSTPAPPPPGYRPPTDPHVAKFAQKKKEWLRTQRNRFGEKRKSGFVQTQKADMPPEHLRKIVKDIGDVSQKKYTNDKRSYLGALKFMPHAVLKLLENMPMPWESAREVKVLYHVNGCLTLVNETPRVIEPVFFAQWAMMWTFMRKEKADRRLFKRMRFPPFDDEEPPLSWSENIEDVEPLEPIQMELNEDEDEAVYEWFYDHRPLVDTPHVNGPSYKSWNLTLPQMATLFRLSRPLISDVVDDNYFYLFDLKSLLTAKALNVALPGGPRFEPLYKDINPNDEDFGEFNAIDRIIFRNPIRTEFRVAFPYLYNSLPRSVHLSWHSHPQVVFNRADDPDLPTFHFDRRINPISSRTVASKNVEISHEDELFGPG…	SGFEESMKFKKLTNAQRSGLNQIPNRRFTLWWSPTINRANVYVGFQVQLDLTGIFLHGKIPTLKISLIQIFRAHLWQKIHESVVMDLCQVFDQELEALGIETVQKETIHPRKSYKMNSSCADILLFASHKWNTTKPSPLYDTKDVIEPQTTTKFWIDVQLRYGDYDSHDIERYTRAKYLDYTTDSSSIYPSATGLMIGIDLAYNLYSAYGMYFPGLKVLIQQAMAKIMKANPALYVLRERIRKGLQLYASESNQEFLNSQNYSELFSQQIQLFIDDTNVYRVTIHKTFEGNLTTKPINGAIFIFNPRTGQLFLKIIHTSVWAGQKRLGQLAKWKTAEEVAALIRSLPVEEQPKQLIVTRKGLLDPLEVHLLDFPNISIRASELQLPFQAAMKVEKLGDM…	N			no blast
1	Trichophyton_interdigitale	FUNGI	ASCO	PEZIZO				EZF30528/A0A022UAD9	A	CLAKGTMLLRYDHSQVAVEDVKEGDLLLGPDGGPRRAFNIVSGEDRLYRIKFGDRKDDLVVTANHILVLHKEKSGTDKCEGNTDALEKDAGEFFVAHASQEAPTPEQYKTVEMTAAEFYALKHEERCKYMLFNSPGFDLAEQPVPCSPYFLGLWLGDEKRRGAPIHDYSHDADVRGFLVRHAAELDLHGQLGLQTAEAARTNAVGRAPRQSIISQRLAAGWTFQTGIWEPPTENPTRRGVTSRAQSDDKPMDLIRDPEAVKKGDLDSYLDILGTISEIDDGQLDGNLQQTQQTVRLQTGLSAYGTLQEEEQDQLFEQVTGMSRDNPSVNSLLQALRGIGVVAEPGSTGPKNDRKRIPAVYINNSRTVRLAVLAGLLDSDGWFIYPENMFGFSQSEQCNS…	MASLPPPPPPGWGAAPPPSMPLAPPPPGYRPAPNPMLAKFEQKKKEWLRSQRNRFGEKRKAGFVQSQKDDMPPEHLRKIVKDIGDVSQKKFSTDKRSYLGALKFMPHAVLKLLENMPMPWESAREVKVLYHVNGCLTLVNETPRVIEPVFHAQWAAMWVCMRREKSDRRHFKRMRFPPFDDEEPPLSWSENIEDVEPLEPIQMELDEAEDSPVFEWFYDHRPLLDTPHVNGPSYKEWNLTLPQMATLYRLSHQLLSDVVDKNYFHMFELNSFLTAKALNVAIPGGPRFEPLYKDIDPNDEDFGEFNAIDRIIFRAPIRTEYRVAFPYLYNSLPRSVKISWYSHPQGVYVRTEDHNLPAFYFDPIINPISSRSVAPQNITVSHEDEIFGHGNDEDDFELP…	SGFEESMKFKKLTNAQRSGLNQIPNRRFTLWWSPTINRANVYVGFQVQLDLTGIFLHGKIPTLKISLIQIFRAHLWQKIHESVVMDLCQVFDQELEQLGIETVQKETIHPRKSYKMNSSCADILLFATHKWNVTRPSLLFDTKDVIEATTTNKFWLDVQLRYGDYDSHDIERYVRAKYLDYTTDSMSIYPSATGLMIGIDLAYNLYSAYGQYFPGLKALIQQAMAKIMKANPALYVLRERIRKGLQLYASESNQEFLNSQNYSELFSNQIQLFIDDTNVYRVTIHKTFEGNLTTKPINGAIFIFNPRTGQLFLKIIHTSVWAGQKRLGQLAKWKTAEEVAALIRSLPVEEQPKQLIVTRKGLLDPLEVHLLDFPNISIRASELQLPFQAAMKIEKLADM…	Y	LAGLIDADG_WhiA	N	no blast
1	Trichophyton_rubrum	FUNGI	ASCO	PEZIZO				OAL67755/F2SUS1	A	CLAKGTMLLRYDHSQVAVEDVKEGDLLLGPDGGPRRAFNIVSGEDRLYRIKFGDRKDDLVVTANHILVLHKEKSGSDECATTIDALENISGDFIVAHASQEAPTPEQYETVEMTAAEFYALRHEERCKYMLFNSPGFDLAEQSVPCSPYFLGLWLGDKKRRNAPIHDYSHEADVRGFLVRHAAELDLHGQLGLQAAEAARTNTGERAPRQPIISRRLAAGWTFQTGIWEPPAENPTCKGVTSRVQSDDKPVDLIRDPEAVKKGDLDSYLDILGTTSEIDDGQLDGNLPRTQQCVRLQTGLSAYGTLQEEEQDQLLEQVTGKSQGNPGVNSLLQALRRVGVVAEPGSTGPKDDRKRIPAVYINNSRAVRLAVLAGLLDSDGWFIYPENMFGFSQSEQCNS…	MASLPPPPPPGWGAAPPPSMPLAPPPPGYRPAPNPMLAKFEQKKKEWLRSQRNRFGEKRKAGFVQSQKDDMPPEHLRKIVKDIGDVSQKKFSTDKRSYLGALKFMPHAVLKLLENMPMPWESAREVKVLYHVNGCLTLVNETPRVIEPVFHAQWAAMWVCMRREKSDRRHFKRMRFPPFDDEEPPLSWSENIEDVEPLEPIQMELDEAEDSPVFEWFYDHRPLLDTPHVNGPSYKEWNLTLPQMATLYRLSHQLLSDVVDKNYFHMFELNSFLTAKALNVAIPGGPRFEPLYKDIDPNDEDFGEFNAIDRIIFRAPIRTEYRVAFPYLYNSLPRSVKISWYSHPQGVYVRTEDHNLPAFYFDPIINPISSRSVAPQNITVSHEDEIFGYSNDEDDFELP…	SGFEESMKFKKLTNAQRSGLNQIPNRRFTLWWSPTINRANVYVGFQVQLDLTGIFLHGKIPTLKISLIQIFRAHLWQKIHESVVMDLCQVFDQELEQLGIETVQKETIHPRKSYKMNSSCADILLFATHKWNVTRPSLLFDTKDVIEATTTNKFWLDVQLRYGDYDSHDIERYVRAKYLDYTTDSMSIYPSATGLMIGIDLAYNLYSAYGQYFPGLKALIQQAMAKIMKANPALYVLRERIRKGLQLYASESNQEFLNSQNYSELFSNQIQLFIDDTNVYRVTIHKTFEGNLTTKPINGAIFIFNPRTGQLFLKIIHTSVWAGQKRLGQLAKWKTAEEVAALIRSLPVEEQPKQLIVTRKGLLDPLEVHLLDFPNISIRASELQLPFQAAMKIEKLADM…	Y	LAGLIDADG_WhiA	N	no blast
1	Trichophyton_soudanense	FUNGI	ASCO	PEZIZO				EZF76129/A0A022Y065	A	CLAKGTMLLRYDHSQVAVEDVKEGDLLLGPDGGPRRAFNIVSGEDRLYRIKFGDRKDDLVVTANHILVLHKEKSGSDECATTIDALENISGDFIVAHASQEAPTPEQYETVEMTAAEFYALRHEERCKYMLFNSPGFDLAEQSVPCSPYFLGLWLGDKKRRNAPIHDYSHEADVRGFLVRHAAELDLHGQLGLQAAEAARTNTGERAPRQPIISRRLAAGWTFQTGIWEPPAENPTCKGVTSRVQSDDKPVDLIRDPEAVKKGDLDSYLDILGTTSEIDDGQLDGNLPRTQQCVRLQTGLSAYGTLQEEEQDQLLEQVTGKSQGNPGVNSLLQALRRVGVVAEPGSTGPKDDRKRIPAVYINNSRAVRLAVLAGLLDSDGWFIYPENMFGFSQSEQCNS…	MASLPPPPPPGWGAAPPPPGYRPAPNPMLAKFEQKKKEWLRSQRNRFGEKRKAGFVQSQKDDMPPEHLRKIVKDIGDVSQKKFSTDKRSYLGALKFMPHAVLKLLENMPMPWESARGVKVLYHVNGCLTLVNETPRVIEPVFHAQWAAMWVCMRREKSDRRHFKRMRFPPFDDEEPPLSWSENIEDVEPLEPIQMELDEAEDSPVFEWFYDHRPLLDTPHVNGPSYKEWNLTLPQMATLYRLSHQLLSDVVDKNYFHMFELNSFLTAKALNVAIPGGPRFEPLYKDIDPNDEDFGEFNAIDRIIFRAPIRTEYRVAFPYLYNSLPRSVKISWYSHPQGVYVRTEDHNLPAFYFDPIINPISSRSVAPQNITVSHEDEIFGYSNDEDDFELPAAVEPFLA…	SGFEESMKFKKLTNAQRSGLNQIPNRRFTLWWSPTINRANVYVGFQVQLDLTGIFLHGKIPTLKISLIQIFRAHLWQKIHESVVMDLCQVFDQELEQLGIETVQKETIHPRKSYKMNSSCADILLFATHKWNVTRPSLLFDTKDVIEATTTNKFWLDVQLRYGDYDSHDIERYVRAKYLDYTTDSMSIYPSATGLMIGIDLAYNLYSAYGQYFPGLKALIQQAMAKIMKANPALYVLRERIRKGLQLYASESNQEFLNSQNYSELFSNQIQLFIDDTNVYRVTIHKTFEGNLTTKPINGAIFIFNPRTGQLFLKIIHTSVWAGQKRLGQLAKWKTAEEVAALIRSLPVEEQPKQLIVTRKGLLDPLEVHLLDFPNISIRASELQLPFQAAMKIEKLADM…	Y	LAGLIDADG_WhiA	N	no blast
1	Trichophyton_tonsurans	FUNGI	ASCO	PEZIZO				EGE00188/F2S9D8	A	CLAKGTMLLRYDHSQVAVEDVKEGDLLLGPDGGPRRAFNIVSGEDRLYRIKFGDRKDDLVVTANHILVLHKEKSGTDKCEGNTDALEKDAGEFFVAHASQEAPTPEQYKIVEMTAAEFYALKHEERCKYMLFNSPGFDLAEQPVPCSPYFLGLWLGDEKRRGAPIHDYSHDADVRGFLVRHAAELDLHGQLGLQTAEAARTNAVGRAPRQSILSQRLAAGWTFQTGIWEPPTENPTRRGVTSRARSDDKPMDLIRDSEAVKKGDLDSYLDTLGTISEIDDGQLDGNLPRTQQNVRLQTGLSAYGTLQEEEQDQLFEQVTGMSRDNPSVNSLLQALRGIGVVAEPGSTGPKNGRKRIPAVYINNSRTVRLAVLAGLLDSDGWFIYPENMFGFSQSEQCNS…	MASLPPPPPPGWGAAPPPSMPLAPPPPGYRPAPNPMLAKFEQKKKEWLRSQRNRFGEKRKAGFVQSQKDDMPPEHLRKIVKDIGDVSQKKFSTDKRSYLGALKFMPHAVLKLLENMPMPWESAREVKVLYHVNGCLTLVNETPRVIEPVFHAQWAAMWVCMRREKSDRRHFKRMRFPPFDDEEPPLSWSENIEDVEPLEPIQMELDEAEDSPVFEWFYDHRPLLDTPHVNGPSYKEWNLTLPQMATLYRLSHQLLSDVVDKNYFHMFELNSFLTAKALNVAIPGGPRFEPLYKDIDPNDEDFGEFNAIDRIIFRAPIRTEYRVAFPYLYNSLPRSVKISWYSHPQGVYVRTEDHNLPAFYFDPIINPISSRSVAPQNITVSHEDEIFGHGNDEDDFELL…	SGFEESMKFKKLTNAQRSGLNQIPNRRFTLWWSPTINRANVYVGFQVQLDLTGIFLHGKIPTLKISLIQIFRAHLWQKIHESVVMDLCQVFDQELEQLGIETVQKETIHPRKSYKMNSSCADILLFATHKWNVTRPSLLFDTKDVIEATTTNKFWLDVQLRYGDYDSHDIERYVRAKYLDYTTDSMSIYPSATGLMIGIDLAYNLYSAYGQYFPGLKALIQQAMAKIMKANPALYVLRERIRKGLQLYASESNQEFLNSQNYSELFSNQIQLFIDDTNVYRVTIHKTFEGNLTTKPINGAIFIFNPRTGQLFLKIIHTSVWAGQKRLGQLAKWKTAEEVAALIRSLPVEEQPKQLIVTRKGLLDPLEVHLLDFPNISIRASELQLPFQAAMKIEKLADM…	Y	LAGLIDADG_WhiA	N	no blast
1	Trichophyton_verrucosum	FUNGI	ASCO	PEZIZO				EFE39528/D4DF42	A	CLAKGTMLLRYDHSQVAVEDVKEGDLLLGPDGGPRRAFNIVSGEDRLYRIKFGDRKDDLVVTANHILVLHKEKSRTDEYEANIDPLEKDAEEFVVAPASQEAPTPERYETVEMTAAEFYALKHEERCKYMLFNSPGFDLAEQSVPCNPYFLGLWLGDEKRRSAPIHDYSHEADVRGFLVRHAAELDLHGQLGLQTTEAPRTNAEGHTPRQSIISRRLAAGWTFQTGIWEPPTENPTYRGVSSQARPDDKPMGLIKDPETVKKGDLDSYLDILGTVNETDDSQLDGNLPQTQRSVRLQTGLSAYGTLQEEEQDQLLEQVTGKSQGNPGVNSLLQALRGVGVIAEPESIGPKDGRKRIPAVYINNSRAVRLAVLAGLLDSDGWLIYPENMFGFSQSEQCNS…	MASLPPPPPPGWGAAPPPSMPLAPPPPGYRPAPNPMLAKFEQKKKEWLRSQRNRFGEKRKAGFVQSQKDDMPPEHLRKIVKDIGDVSQKKFSTDKRSYLGALKFMPHAVLKLLENMPMPWESAREVKVLYHVNGCLTLVNETPRVIEPVFHAQWAAMWVCMRREKSDRRHFKRMRFPPFDDEEPPLSWSENIEDVEPLEPIQMELDEAEDSPVFEWFYDHRPLLDTPHVNGPSYKEWNLTLPQMATLYRLSHQLLSDVVDKNYFHMFELNSFLTAKALNVAIPGGPRFEPLYKDIDPNDEDFGEFNAIDRIIFRAPIRTEYRVAFPYLYNSLPRSVKISWYSHPQGVYVRTEDHNLPAFYFDPIINPISSRSVAPQNITVSHEDEIFGHGNDEDDFELP…	SGFEESMKFKKLTNAQRSGLNQIPNRRFTLWWSPTINRANVYVGFQVQLDLTGIFLHGKIPTLKISLIQIFRAHLWQKIHESVVMDLCQVFDQELEQLGIETVQKETIHPRKSYKMNSSCADILLFATHKWNVTRPSLLFDTKDVIEATTTNKFWLDVQLRYGDYDSHDIERYVRAKYLDYTTDSMSIYPSATGLMIGIDLAYNLYSAYGQYFPGLKALIQQAMAKIMKANPALYVLRERIRKGLQLYASESNQEFLNSQNYSELFSNQIQLFIDDTNVYRVTIHKTFEGNLTTKPINGAIFIFNPRTGQLFLKIIHTSVWAGQKRLGQLAKWKTAEEVAALIRSLPVEEQPKQLIVTRKGLLDPLEVHLLDFPNISIRASELQLPFQAAMKIEKLADM…	Y	LAGLIDADG_WhiA	N	no blast
	Uncinocarpus_reesii	FUNGI	ASCO	PEZIZO				EEP76930/C4JJH2	A	CLAKGTRLLRYDRTEINVEDGQEGDQLLGPDGHPRRAFNIVSGQDRLYRIKIGEGVEDLVVTPNHILVFHREKRAENMPSGQQAGVTEERPPEASEAARYDTVEMTAAEFAACDPKERVLYKVFKSPAFTMPEKSESVNAEAHSFVVNDISLESEETEWAGFRVDQDQLYLRHDYLVLHN	MASLPPPPPPGWGAGAPPSMPFAPPPPGYQPPADPRFAKFEHKKKEWLRTQRNRFGEKRKAGFVETQKADMPPEHLRKIVKDIGDVSQKKFSTDKRSYLGALKFMPHAVLKLLENMPMPWESAREVKVLYHVNGCLTLVNETPRVIEPVFHAQWATMWVCMRREKSDRRHFKRMRFPPFDDEEPPLSWSENIEDVEPLEPIQMELDEAEDGPVYEWFYDHRPLLDTPNVNGPSYKEWNLTLPQMATLYRLSRQLLSDVVDKNFMHMFDMNSFLTAKALNVAIPGGPRFEPLYKDIDPNDEDFGEFNAIDRIIFRAPIRTEYRVAFPYLYNSLPRSVKLSWYSYPQVVYVRTDPNLPAFYFDPVINPISSRSVAPKNITVTHEDEVFGPGNDEDDFELPG…	SGFEESMKFKKLTNAQRSGLNQIPKPSFHAVVVSNYQPYILTWQDLHFENLFDSNFSEHICGQKIHESVVMDLCQVFDQELEQLGVETVQKETIHPRKSYKMNSSCADILMFATHKWNVTRPSLLFDTKDVIEATTTNKFWLDVQLRYGDYDSHDIERYVRAKYLDYTTDSMSIYPSATGLMIGIDLAYNLYSAYGQYFPGLKALVQQAMAKIMKANPALYVLRERIRKGLQLYASESNQEFLNSQNYSELFSNDIQLFIDDTNVYRVTIHKTFEGNLTTKPINGAIFIFNPRTGQLFLKIIHTSVWAGQKRLGQLAKWKTAEEVAALIRSLPVEEQPKQLIVTRKGLLDPLEVHLLDFPNISIRASELQLPFQAAMKIEKLADMILRATEPQMVLFNL…	N			no blast
1	Uncinula_necator	FUNGI	ASCO	PEZIZO				KHJ33101/A0A0B1P813	A	CLAKGTLLLRPDGTTVTVEEVKEGDLLMGPDGGSRRAFNIVSGRDKLYRIKMGNDLEDLVVTPNHILVLHRQRPLEHTSQPKHGYLQVAEKNIIDSQTSNEIENVDCYETVEMTADQLAALSLEERSKYLLFKSNLKTPKNIESQSKVQRISIRDIYLESQEREWAGFRVDHDQLYLRHDFLVLHN	MSFALPSLPPGWNSGSSSISPSMGAPPGPPPIAPPPPLYRPPADPHVAKFAQKKKEWLRARRNRFGEKRKGGFVETMKADMPPEHLRKIVKDIGDVSQKKFSSDKRSYLGALKYMPHAVMKLLENMPMPWESTREVKVLYHINGCLTLVNETPRVIEPIFHAQWATMWVCMRREKSDRRHFKRMRIPPFDDEEPPLSWSENIEDVDPLEPIHMELDETEDAAVFDWFYENRPLLDTSHVNGPSYKKWNLNLPQMATLYRLSHQLLSDLVDRNYFHMFDLNSFLTAKALNVAIPGGPKFEPLYKDVDPNDEDFGEFNAIDRIIFRSPIRTEYRVAFPFLYNSLPRSVKLSWYSYPQVVYVRVEDPSLPAFYFDPVINPISSRSVAPRNITISHEDKIFGF…	SGFEESMKFKKLTNAQRSGLNQIPNRRFTLWWSPTINRANVYVGFQVQLDLTGIFLHGKIPTLKISLIQIFRAHLWQKIHESVVMDLCQVFDQELEQLGIETVQKETIHPRKSYKMNSSCADILLFASHKWNVTRPSILFDTKDIIEPTTTNKFWIDVQLRYGDYDSHDIERYVRAKYLDYTTDSMSIYPSPTGLMIGIDLAYNLYSAYGQYFPGLKTLIQQAMAKIMKANPALYVLRERIRKGLQLYASESNQEFLNSQNYSELFSNQIQFFIDDTNVYRVTIHKTFEGNLTTKPINGAIFIFNPRTGQLFLKVVHTIVWAGQKRLGQLAKWKTAEEVAALIRSLPVEEQPKQLIVTRKGLLDPLEVHLLDFPNISIRASELQLPFQAAMKVEKLGDM…	N			no blast
1	Valsa_mali	FUNGI	ASCO	PEZIZO				KUI64789/KUI64789	A	CLAKGTQLLQYDGTKIAVEDVKEGDLLLGPDGGSRRAFNIVSGKDRLYRIQVGGQKEDLVVTPNHILVLHREKDSGNSYVGPSVQQHSQRFADRLGDLPVPTSSSAASDRFDVVQMTAAEFAALDKEEQDKHRLFRSPGFELPEESVPVNPYFLGAWLGDGNRKNTTIYNNHETEMQEFLANHAAELDLQLVWQQQLGYASVHRTRLASRPLPTAAEDKLTERPESRYARQTIVQQRLAVGWTFQPDCQPGQARIWQPPPNDDVDSLPERQRQRTETPVISLFSSQGASASAPSAAEQPEDALQQFRSDSELVQAVGMSDVPDSSTGADEVDDGDIGHDYVYVNSVDLEGVDLNNADVNSVDFDSVHPDDIGLDLVDTVNEDDSDGEVDHEVDSVAKPS…	MSQLPPPPPPGWGPPPPPPDSAMPPPPSQLPPPPGAPPPPPPPGFRPSADPQVAKFEQKKKEWLRMQRNRFGEKRKGGFVETQKADMPPEHLRKIVKDIGDVSQKKYTADKRSYLGALKFMPHAVMKLLENMPMPWESAREVKVLYHVNGCLTLVNEIPRVIEPVFVAQWGAMWVMMRKEKSDRRLFKRMRFPPFDDEEPPLSWSENLEDVEPLEPVQMELDEEDDEAIYEWFYDHRPLLDTPHVNGPSYKTWNLTLQQMANLYRLSRPLISDVFDKNYFYLFELKSFLSAKALNVALPGGPRFEPLYKDIDPNDEDFGEFNAIDRIIFRNPVRTEYRVAFPYLYNSLPRSVHLSWHSHPQTVYSRTDDPSLPAFYFDKAINPISSRDVAPKNLTISHE…	SGFEESMKFKKLTNAQRSGLNQIPNRRFTLWWSPTINRANVYVGFQVQLDLTGIFLHGKIPTLKISLIQIFRAHLWQKIHESVVMDLCQVFDQELESLGIESVQKETIHPRKSYKMNSSCADIQLFASHKWNVTRPSMLFDTKDVIEPHTTNKFWVDVQLRYGDYDSHDIERYVRAKYLDYTTDSMSLYPSATGLMIGIDLAYNLYSAYGHYFPGLKVLVQQAMAKIMKANPALYVLRERIRKGLQLYASESNQEFLNSQNYSELFSNQTQLFIDDTNVYRVTIHKTFEGNLTTKPINGAIFIFNPRTGQLFLKIIHTSVWAGQKRLGQLAKWKTAEEVAALIRSLPVEEQPKQLIVTRKGLLDPLEVNLLDFPNISIRASELQLPFQAAMKVEKLGDM…	Y	LAGLIDADG_WhiA	N	no blast
1	Verticillium_alfalfae	FUNGI	ASCO	PEZIZO				EEY20804/C9SPT9	A	CLAKGTMLLRYDSTKVAVEDVKEGDLLLGPDGGPRPRRILS	MRHDVNLGRAVFWDLKNRLPRSITTIEWDDSFTSVYSRDNPNLLFSMCGFEVRILPKIRNQNDEFPVKDSVWSLVDNTTKERTAHAFLQVTEDDIQKFNNRIRQILMSSGSTTFTKIANKWNTALIALFTYYREAAVSTIELLDTIVKCETKIQTRVKIGLNSKMPSRFPPAVFYTPKELGGLGMISGSHILIPASDKRWSKQTDTGVTHYRSGMTHDEETLIPNIFRYIIPWEAEFIDSQRVWTEYSQKRMEANQQNRRLTLEDLEDSWDRGLPRINTLFQKDRSTLSFDKGFRARAEFKIYQLMKNNPFWWTSQRHDGKLWNLNAYRTDVIQALGGVETILEHTLFKATGFPSWEGLFWEKA	not known	UK			intein is truncated
1	Verticillium_dahliae	FUNGI	ASCO	PEZIZO				EGY20745/G2XJP2	A	CLAKGTMLLRYDSTKVAVEDVKEGDLLLGPDGGPRRAFNIVSGNDRLYRIQVGGSKEDLVVTPNHILVLHRESPKGNVQVSATERYDTVEMTATEFASLDPTEQGKHRLFRSPGFELPEQKVPVDPYFLGLWLGDRNRSSDTSYSNHEAEVRQFLVRHASDLDLHLVWHDRLGHTAVCRTRPAEPTLPQVNNAAQPDRKRPARQTIMKQRLTAGWTVQPHRAPGEARVWTAPQAALCGGNDQRHALDSVSGSELDDVELDLLEIDDEDAETELLDEAQSDDEAPSGQNSDKQLSERKCIRLRMGRASYGDIQEEEQNQLLDDIVDRPPGKSGINTLRHALNELGLLSHGETGPEADRKRIPSEYMQNSRAVRLAVLAGLLDTDGSYVCSENVFGFAQSK…	MSSQPPPPPPGWGPPPPPPPPPSSSLPPPPSAPAPPPPGYRPPTDPQIAKFAQKKKEWLRDQRARFGEKRKSGFVETQKADMPPEHLRKIVKDIGDVSQKKYTSDKRSYLGALKFMPHAVLKLLENMPMPWESAREVKVLYHVNGCLTLVNEIPRVIEPVFFAQWAMMWTFMRKEKADRRLFKRMRFPPFDDEEPPLSWSENLEDVEPAEPIQMELNEDEDAAVYEWFYDHRPLLDTPHVNGDSYKSWNLTLPQMATLFRLSRPLISDVVDKNYFYLFDRKSFLTGKALNVALPGGPRFEPLYKDIDPNDEDFGEFNAIDRIIFRNPVRTEFRVAYPYLYNSLPRSVHLAWHSYPQIVFKRSDNPDLPAFHFDHRINPISSRAVAPKNLTISHEDELFG…	SGFEESMKFKKLTNAQRSGLNQIPNRRFTLWWSPTINRANVYVGFQVQLDLTGIFLHGKIPTLKISLIQIFRAHLWQKIHESVVMDLCQVFDQELESLGISMVQKETIHPRKSYKMNSSCADILLFANHKWNVTRPSMLFDTKDVIEPTSTNKFWVDVQLRYGDYDSHDIERYTRAKYLDYTTDSASIYPSATGLMIGIDLAYNLYSAYGMYFPGLKVLIQQAMAKVMKANPALYVLRERIRKGLQLYASENTQEFLNSQNYSELFSNQTQLFIDDTNVYRVTIHKTFEGNLTTKPINGAIFIFNPRTGQLFLKIIHTSVWAGQKRLGQLAKWKTAEEVAALIRSLPVEEQPKQLIVTRKGLLDPLEVHLLDFPNISIRASELQLPFQAAMKVEKLGDM…	Y	LAGLIDADG_WhiA	N
1	Verticillium_longisporum	FUNGI	ASCO	PEZIZO				CRK05611/A0A0G4MCN7	A	CLAKGTMLLRYDSTKVAVEDVKEGDLLLGPDGGPRRAFNIVSGNDRLYRIEVGGSKEDLVVTPNHILVLHRESLKGNVQGSATERYDTVEMTATEFASLDPTEQGKHRLFRSPGFELPERKVPVDPYFLGLWLGDGNRSSDTSYSNQEAEVRQFLVRHASDLDLHLVWHDQLGHTTVSRTRPAEPTLPQVNKAAQPDRPLKRLARQTIMKQRLTAGWTVQPHRAPGEARVWTAPQAALCVGNDRKHALDPVSGSELDDVELDLLEIDDEAPSGQNSDRQNSGRKCIRLRMGRASYGDIQEEEQNQLLDDIVDRPPGKSGINTLRHALNELGLLSRGETGPQADRKRIPSEYMQNSRAVRLAVLAGLLDTDGWYVCSENVFGFAQSKRQHSTLFWDAVAL…	RAVFWDLKNRLPRSITTIEWDDSFTSVYSRDNPNLLFSMCGFEVRILPKIRNQNDEFPVKDSVWSLVDNTTKERTAHAFLQVTEDDIQKFNNRIRQILMSSGSTTFTKIANKWNTALIALFTYYREAAVSTIELLDTIVKCETKIQTRVKIGLNSKMPSRFPPAVFYTPKELGGLGMISGSHILIPASDKRWSKQTDTGVTHYRSGMTHDEETLIPNIFRYIIPWEAEFIDSQRVWTEYSQKRMEANQQNRRLTLEDLEDSWDRGLPRINTLFQKDRSTLSFDKGFRARAEFKIYQLMKNNPFWWTSQRHDGKLWNLNAYRTDVIQALGGVETILEHTLFKATGFPSWEGLFWEKA	SGFEESMKFKKLTNAQRSGLNQIPNRRFTLWWSPTINRANVYVGFQVQLDLTGIFLHGKIPTLKISLIQIFRAHLWQKIHESVVMDLCQVFDQELESLGISMVQKETIHPRKSYKMNSSCADILLFANHKWNVTRPSMLFDTKDVIEPTSTNKFWVDVQLRYGDYDSHDIERYTRAKYLDYTTDSASIYPSATGLMIGIDLAYNLYSAYGMYFPGLKVLIQQAMAKVMKANPAFYAHTIGPSTKAFRRPITASAAPAGRTLQVRYCTKLKAKTTQWTDETDQKLQSALQDYESEKWRIVANKVGTGFTPAACRRAQELLEGPL	Y	LAGLIDADG_WhiA	N	NCBI looks like sequence is complete but I did not update
49	Anthracocystis_flocculosa_B	FUNGI	BASIDIO	USTILAGINO				EPQ26542/A0A061H1N7	B	CFAYGTEVLAIRQGRVQSVRVENLVEGETLIDETGRPTIIDGPVVHGQDELYRVTGTTRDMVTQDYTVTSGHLLSLRCFRPYEWTDVRETQQVNTFTFRWIRRLGDDSVERAIEHFSFAPNGDLLRHSPREYQDVPSARLYYTGQMVEVRVKDDVVEELPAYRLAEAGNGVNGVIGDGDSDDEGADMELDDEMIEASVRETVSADQRADVGVDGANGDASNSAAASTSAAATRSTAIRPRRAAATTSSSTPGSVALARARAQVIPGASRREAKPGNPTDDVASTAVATVIDLTRDSQTDAELGSNRADAGAVIDLTNDSETEAEVDVGAFFATAADMDVDGDDVEIKSEPDVGAFFAAATADDSETETEPDVAAFFAAATADPAHVGGTAAETHVETTS…	MSGPPPGFMGAPPSAPSSMRGPPPGMPQTSPYSVPPIMTTERLESKAKKWQQSQSRRFGDRRGKTGFVDTGKQEMPPEVLRKVIKDHGDMSNRKYRQDKRVHLGALKYVPHAMMKVLENIPMPWEQVREVPVLYHITGAITFVNEVPKVIEPVFHAQWATMWLAMRREKRDRRHFKRMRFPPFDDEEPVVDYGDNLLDVEPLEAIQLELDEEEDSAIIDWFYDHKPLLDDGERVNGPSYKFWNLDLPQMAALHRLGRTLLSDFASGDRNYFYMFDPKSFFTAKALNMAIPGGPKFEPLYKDTDGFDDDFTDFTDFRKVIIRQQIRTEYKVAFPHLYNSRPRSVHIGTYHEPKNVYIRSDEIDQAFYFDPVINPISGRSLASSNAFRSEYDDGTPVLAHE…	CLDFPNLTILGSELQIPYQSFLKLEKLGDRVLSATGPAMLLYSAYDAWLETISSYTAFSRLILLLRALHVNQEKAKVILRPHPGVVTEPHHLWPTLSDDEWVKVEVQCRDLILEDFGKRNNVNTSSLTSSEIRDIILGMQIQEVSAQRQEMAELEKNAEAAQQVTATQTRTVNRHGEEISTVTTTQYENKVFSSKSDWRVRALSATNLPLRCQHLYVSNDEVRDDAGALTYVVPKNILKTFIVSADLRTQVAGLLYGASPPDAPSVKEVRVIVWVPQRGSNNGVELPAELPQHDFMLRDLEPLGWIKTQAADLPHLSPHDVAMHAKLMSSHAEWGASSICITSAFTPGSVSLSAHSLAVSGFEWGRKADPAAIAGGAAGFNEGMSEKVQLLLSDRILGT…	Y	Hom_end_hint	N
	Tilletia_indica	FUNGI	BASIDIO	USTILAGINO	Y	PLANT		OAJ00694/A0A177TC94	A	CLAKGTQLLAYDGSAVAVENVKNGDKLLGPDGQARIVSNAVEGKERLFTVQLEAGKEELRVTANHIMVLHRERQLEEIVSPEVHADKGYETVEMTALDLFNLEEAERARLLVFRSPGWELPEQAVPVDPYYLGLWLGDASRRSTIVPDSHEDAIVDFLQRHAAALDLYLVYAGSISSDIVGRTKSAALPAAQSADAETLGPRRQARATIRKARVQQGWSFAVGSGGSKVWSPPADALCIEAAGAEMEGADAQDDYKDDLAFVDTVGVDIDVDVLDATVEAVEDDESPAISSATHKEAVRLLGNAYGPLSEEEQQLLISVLISEGIPARGQNSLSSALDDLGVRNKGRKGAAIDTKRIPAVYLRNSRQVRLRVLAGLLDADGWFISSENMFGFLQSEDVH…	MAGPPPGFAGAPPPNAPAAMRGPPPGLPSGSGEPSPLSREQIEIKARKWKQLQSRRYGDRKGKSGIIDAGKQELPPQVIRKIMKDHGDMSNRKFRAEKRVHLGALKYVPHAMMKLLENIPMPWEQVREVPVLYHITGAITFVNEIPRVVEPIYHAQWAAMWLAMRREKRDRRHFKRMRFPPFDDEEPPLDYGDNLLDVEPLDAIQLELDEDDDAPIIDWFYDHKPLVDEQRYINGPSYKVWSLDLPQMATLYRLGRTLLSDFQSGDQNYSYLFDRKSFYTAKALNMAIPGGPKFEPLYKDVEGYDDDWNEFNDIHKVIIRQQIRTEYKVAFPHLYNSRPRSVQIGRYHEPKNVYIRTEDPNLPCFYFDPLINPISHRALSSANQFRAVYSDGEDVLGHE…	SGFEESMKYKKLTNAQRSGLSQIPNRRFTLWWSPTINRANVYVGFQVQLDLTGIFMHGKIPTLKISLIQIFRAHMWQKIHESVVMDLCQVFDQELEALQIETVQKETIHPRKSYRMNASCADILLFASYKWPMSRPSLLTDKQDAHDGSSSNKWWLDVQLRWGDFDSHDVERYARAKFLDYTSDSTSIYPSPTGVLISIDLAYNMHSAYGNWFPGSKPLIQQAMAKVMKANPALYVLRERIRKGLQLYSSEPTEPYLNSSNYAELFSNQVIWMVDDTNVYRVTIHRTFEGNLVTKPINGAIFILNPRTGQLFLKIIHTSVWAGQKRLGQLAKWKTAEEVAALVRSLPIEEQPKQVIVTRKGMLDPLEVHLLDFPNIVIKGSEMQLPFQACMKLEKFGDL…	Y	LAGLIDADG_WhiA	N	Cant find any NCBI sequence at all
	Tilletia_walkeri	FUNGI	BASIDIO	USTILAGINO	Y	PLANT		OAJ19357/A0A177UV15	A	CLAKGTQLLAYDGSAVAVENVKNGDKLLGPDGQARIVSNAVEGKERLFTIQLEAGKEELRVTANHIMVLHRERQLEEIVSPEVHADKGYETVEMTAVDLFNLEEAERARLLVFRSPGWELPEQAVPVDPYYLGLWLGDASRRSTIVPDSHEDAIVDFLQRHAGALDLYLVYAGSISSDTVGRTKSAALPAAQSADAETLGPRRQARATMRKARVQQGWSFAVGSDGSKVWSPPADALCIEAAGAETEGADAQDDYEDDLAFVDTVGVDIDVDVFDADGEAGVVEESPAIASATDKEAVRLLGNAYGSLSEEEQQLLISVLISEGIPARGQNTLSGALDDLGVRNKGRKGAAIDTKRIPAVYLRNSRQVRLRVLAGLLDADGWFISPENTFGFLQSEDGH…	MAGPPPGFAGAPPPNAPAAMRGPPPGLPSGSGEPSPLSREQIEIKARKWKQLQSRRYGDRKGKSGIIDAGKQELPPQVIRKIMKDHGDMSNRKFRAEKRVHLGALKYVPHAMMKLLENIPMPWEQVREVPVLYHITGAITFVNEIPRVVEPIYHAQWAAMWLAMRREKRDRRHFKRMRFPPFDDEEPPLDYGDNLLDVEPLDAIQLELDEDDDAPIIDWFYDHKPLVDEQRYINGPSYKVWSLDLPQMATLYRLGRTLLSDFQSGDQNYSYLFDRKSFYTAKALNMAIPGGPKFEPLYKDVEGYDDDWNEFNDIHKVIIRQQIRTEYKVAFPHLYNSRPRSVQIGRYHEPKNVYIRTEDPNLPCFYFDPLINPISHRALSSANQFRAVYNDGEDVLGHE…	SGFEESMKYKKLTNAQRSGLSQIPNRRFTLWWSPTINRANVYVGFQVQLDLTGIFMHGKIPTLKISLIQIFRAHMWQKIHESVVMDLCQVFDQELEALQIETVQKETIHPRKSYRMNASCADILLFASYKWPMSRPSLLTDKQDAHDGSSSNKWWLDVQLRWGDFDSHDVERYARAKFLDYTSDSTSIYPSPTGVLISIDLAYNMHSAYGNWFPGSKPLIQQAMAKVMKANPALYVLRERIRKGLQLYSSEPTEPYLNSSNYAELFSNQVIWMVDDTNVYRVTIHRTFEGNLVTKPINGAIFILNPRTGQLFLKIIHTSVWAGQKRLGQLAKWKTAEEVAALVRSLPIEEQPKQVIVTRKGMLDPLEVHLLDFPNIVIKGSEMQLPFQACMKLEKFGDL…	Y	LAGLIDADG_WhiA	N	Cant find any NCBI sequence at all
	Cryptococcus_gattii	FUNGI	BASIDIO	AGARICO				ADV20161/A0A0D0VUQ8	A	CLQNGTRLLRADGSEILVEDVQEGDQLLGPDGTSRTASKIVRGEERLYRIKADELEDLVCTHNHILSLYKKRSGSEQDPSPSTDLSSTDSYERVDVTVDDFVRLPQQEQQKYRLFRSTGFKRADQPSTSSLATLLHIMSIQLEEKPTKWSGFVVDKDSLYLRHDYLVLHN	MSTVPPGFGAPPPGFIPQPNGNGDGMEGDFFGQLRQEEIDKKARKWRQSQKRRFNPKRRQGGGGGVDFGKADLPPEHIRKIIKDHGDMSNRKFRNDKRVHLGALKYVPHAVMKLLENIPMPWEQVREVPVLYHISGAITFVNEVPRVIEPVYHAQWASMWLAMRREKRDRRHFKRMRFPPFDDEEPPMDYGDNVLDVEPLEAIQLELDEEDDEAILEWFYDPKPLVDTPQVNGSSYKYFQLTLPQMANLYRIGRQLLSDYSDNNAFYLFDKKSFFTAKALNIALPGGPKFEPLYRDMDAFDEDWNEFNDINKIIIRNVIRSEYKVAFPHLYNSLPRSVHIGIYHEPKNVYIKTDDPDLPAFYFDPLINPISQRVVQEAHTPLVSHEDQVFGFGNDEDDE…	SGFEESMKNKRLTNAQRSGLSQIPNRRFTMWWSPTINRANVYVGFQVQLDLTGVFMHGKIPTLKISLIQIFRAHLWQKIHESVVMDLCQVFDQEMEALQIETVQKETIHPRKSYKMNSSASDILLFSSYKWQISRPSLLTDNRDTMDGTTSNKFWLDIQLRWGDFDSHDIERYARAKYLDYSSDSQSIYPSPTGNLIAIDLAYNLYSAYGCYFPGLKPLLQQAMAKIMKANPALYVLRERIRKGLQLYSSEPTEPYLNSSNYSELFSNQIIWFVDDTNVYRVTVHKTFEGNLTTKPINGAIFIFNPRTGQLFLKIIHTSVWAGQKRLGQLAKWKTAEEVAALVRSLPVEEQPKQVIVTRKGMLDPLEVHLLDFPNIVIKGSELQLPFQATLKMEKFGDL…	N
	Cryptococcus_laurentii	FUNGI	BASIDIO	AGARICO				AAX38551 (partial)/AY836254 Uniprot	A	CHAEGTELIKFDRSVVKVEDVVEGDRLLGPDGSPRLVSNLVSGCDRLYRFEFSRSGGEVESLVVTDNHIMMLKRANVVLSGSGDAGQLEVLDQISVREQFEIVQKTAAEVAAMSEAEREQYRVYRSEGFEHYEQPVDVHPYFLGLWLGDDSRSANAATNGEPEVRKFLTDYAGELDMHLAHHGDEKRDRRTVKAARLAAGWTLLPRTEGKAGAWIPPATAGYVAPTHSPAPNLRDADGHRSVSAPSQVDEKPEVSHDDEDMEISDTEEEQSDAIEEIEADDDDAAIVMEGPHGQLTPGGRRDEMQPAKARRRVRRLNRNQRYGDLADAEVEALLEDVVSGGQSDGQVVRSAQLLDKLQSLGVATSNEKEKPAQGSKHIPQVYLENTRDVRLRVLAGLLD…	MKSNPFWWTNQRHDGKLWALNNYRVDVIAALGGVEGILEHSLFKGTAFPTWEGLFWEKS	SGFEESMKFKKLTNA	Y	LAGLIDADG_WhiA	N	Can't find full squence despite having the full sequence here? TRY BLAST
	Cryptococcus_neoformans_var._grubii	FUNGI	BASIDIO	AGARICO				XP_012046564/J9VI50	A	CLQNGTRLLRADGSEVLVEDVQEGDQLLGPDGTSRTASKIVRGEERLYRIKTHEGLEDLVCTHNHILSMYKERFGREGAHSPSAGTSLTESHERVDVTVDDFVRLPQQEQQKYKLFRSTDFVRREQPSASKLATLLHINSIELEEEPTKWSGFVVDKDSLYLRYDYLVLHN	MSTVPPGFGAPPPGFTPQPNGNGDGMEGDFFGQLSQEEIDKKARKWRQSQRRRFNPKRRQGGGGGVDFGKADLPPEHIRKIIKDHGDMSNRKFRNDKRVHLGALKYVPHAVMKLLENIPMPWEQVREVPVLYHISGAITFVNEVPRVIEPVYHAQWASMWLAMRREKRDRRHFKRMRFPPFDDEEPPMDYGDNVLDVEPLEAIQLELDEEDDAAILEWFYDPKPLVDTPQVNGSSYKYFQLALPQMANLYRIGRQLLSDYSDNNAFYLFDKKSFFTAKALNIALPGGPKFEPLYRDMDAFDEDWNEFNDINKIIIRNVIRSEYKVAFPHLYNSLPRSVHIGVYHEPKNVYIKTDDPDLPAFYFDPLINPISQRVVQEAHTPLVSHEDQVFGFGNDEDVD…	SGFEESMKNKRLTNAQRSGLSQIPNRRFTMWWSPTINRANVYVGFQVQLDLTGVFMHGKIPTLKISLIQIFRAHLWQKIHESVVMDLCQVFDQEMEALQIETVQKETIHPRKSYKMNSSASDILLFSSYKWQISRPSLLTDNRDTMDGTTSNKFWLDIQLRWGDFDSHDIERYARAKYLDYSSDSQSIYPSPTGNLIAIDLAYNLYSAYGCYFPGLKPLLQQAMAKIMKANPALYVLRERIRKGLQLYSSEPTEPYLNSSNYSELFSNQIIWFVDDTNVYRVTVHKTFEGNLTTKPINGAIFIFNPRTGQLFLKIIHTSVWAGQKRLGQLAKWKTAEEVAALVRSLPVEEQPKQVIVTRKGMLDPLEVHLLDFPNIVIKGSELQLPFQATLKMEKFGDL…	N
	Cryptococcus_neoformans_var._neoformans	FUNGI	BASIDIO	AGARICO				AAW40776/Q5KPW2	A	CLQNGTRLLRADGSEVLVEDVQEGDQLLGPDGTSRTASKIVRGEERLYRIKTHEGLEDLVCTHNHILSMYKERSGSERAHSPSADLSLTDSHERVDVTVDDFVRLPQQEQQKYQLFRSTASVRHERPSTSKLDTTLLRINSIELEDEPTKWSGFVVDKDSLYLRHDYLVLHN	MSTVPPGFGAPPPGFTPQPNGNGDGMEGDFFGQLSQEEIDKKARKWRQSQKRRFNSKRRQGGGGGVDFGKADLPPEHIRKIIKDHGDMSNRKFRNDKRVHLGALKYVPHAVMKLLENIPMPWEQVREVPVLYHISGAITFVNEVPRVIEPVYHAQWASMWLAMRREKRDRRHFKRMRFPPFDDEEPPMDYGDNVLDVEPLEAIQLELDEEDDEAILEWFYDPKPLVDTPQVNGSSYKYFQLALPQMANLYRIGRQLLSDYSDNNAFYLFDKKSFFTAKALNIALPGGPKFEPLYRDMDAFDEDWNEFNDINKIIIRNVIRSEYKVAFPHLYNSLPRSVYIGVYHEPKNVYIKTDDPDLPAFYFDPLINPISQRVVQEAHTPLVSHEDQVFGFGNDEDVE…	SGFEESMKNKRLTNAQRSGLSQIPNRRFTMWWSPTINRANVYVGFQVQLDLTGVFMHGKIPTLKISLIQIFRAHLWQKIHESVVMDLCQVFDQEMEALQIETVQKETIHPRKSYKMNSSASDILLFSSYKWQISRPSLLTDNRDTMDGTTSNKFWLDIQLRWGDFDSHDIERYARAKYLDYSSDSQSIYPSPTGNLIAIDLAYNLYSAYGCYFPGLKPLLQQAMAKIMKANPALYVLRERIRKGLQLYSSEPTEPYLNSSNYSELFSNQIIWFVDDTNVYRVTVHKTFEGNLTTKPINGAIFIFNPRTGQLFLKIIHTSVWAGQKRLGQLAKWKTAEEVAALVRSLPVEEQPKQVIVTRKGMLDPLEVHLLDFPNIVIKGSELQLPFQATLKMEKFGDL…	N
	Trichosporon_asahii_var._asahii	FUNGI	BASIDIO	AGARICO				XP_014182961/J5RA32	A	CFARGTRFIKYDRSEVAVEDVKEGDQLLGPDGTPRLVKTGTLVQGTERLYRFTFQKGSHVTASDLVVTHNHIVCLRRTFEALIEDVEMTVDQFVALSKEEQKSYRMYYADGVDSGKTEHPDEFVIENVKLEDEASEWFGFKVDGDHKFLRHDFLVVHN	MSAPPGFGAPPGFQPNGESRMEGNFFGTLSPEEIEKKAKKWRQSQKRRFNEKRRRGGGAGIDMGKADLPPEHIRKIMKDHGDMSNRKFRNDKRAHLGALKYVPHAVMKLLENIPNPWEQVREVKVLYHVSGAITFVNEIPRVIEPVYHAQWSSMWLAMRREKRDRRHFKRMRFPPFDDEEQPMDYGDNVLDVEPLEAIQLELDEDDDKEIIDWFYDPRPLVDTPQVNGPSYRFYQVTLPQMANLYRIGRQLTSDYSDRNAFYLFDKKAFFTAKALNIALPGGPKFEPLYRDTDPYDEDWNEFNDINKVIIRGLIRSEYKVAYPHLYNSLPRSVHIDLYHEPKNVYIKTDDPDLPAFYFDPMINPISQRVVTEAHKELVSHEDRVFGYGNEEDDDEFELP…	SGFEESMKFKKLTNAQRFPTVVSPSGRANIYIGFQVQLDLTGCFMHGKLPTLKIFRAHLWQKIHESVVMDLCQVLDQQMEALGIESVQKETIHPRKSYKMNSSASDILLFASHKFMITRPSLLNDNRDTHDGTTSNKFWIDVQLRWGDFDSHDIERYARAKYLDYSSDSQSIYPSPTGTLIAIDLAYNIYAGYGTWFTGLKKLMQEAMAKIMKANPALYVLRERIRKALQLYSSEPTEPYLNSSNYSELFSNQVIWFVDDTNVYRVTIHKTFEGNLTTKPINGAIFIFNPRTGQLFLKIIHTSVWAGQKRLGQLAKWKTAEEVAALIRSLPVEEQPKQIVVTRKGMLDPLEVHLLDFPNIVIKGSELQLPFQATLKLEKFGDLILKASQPQLVLFNLYD…	N
	Allomyces_macrogynus_	FUNGI	BLASTO					KNE62566/A0A0L0SJ96	A	CFDRQTELKFYGGKSVSVPEIRVGDQLLGDDGTPRTVLHVVTGYDRLMELKFIGSEYQPPLVVTDNHILCLKPHVQVESLPDRSAFRVYSVGSDCSVETKDFAVRDADGETETEDEAVVVANEQHFKSVEDAGAAARTYAAHVEVLGRETIHELTVEQYLQLPAKAQELLFLYWAPPSAITTSDSAELAKAVEPAHLGKIVSVTRRAEYEQYFGFMVDGNQRFLRSDRMVVHN	MSFNPMAGPPGFPGMAPPPGFAAASSSSRRGGTGAPPGAPLSSIPTAASAPGTLSADKIAEKARRWTQQNAARFSEKRKHGMSAPPKENMPPEHLRKIIKDHGDMSSRKFRNDKRVYLGALKYMPHAVMKLLENMPMPWEQVREVPVLYHITGAISFVNEVPRVIEPVYLAQWATMWITMRREKRDRRHFKRMRFPPFDDEEPPLDYADNILGVEPLEAIQMELDEDEDAAVYDWFYDHKPLIDTCKVNGPSYKRWNLDLPIMATLHRLAGQLLSDLNDPNYFYLFEKKAFFTAKALNMAIPGGPKFEPLYRDLDTADDDWNEFNDINKLIIRHPIRSEYKVAFPFLYNSLPRSVHVGWYHHPASVYIKADDPDLPAFYFDPIIHPISSRTLKSTALVA…	SGFEESMKFKKLTNAQRSGLNQIPNRRFTLWWSPTINRANVYVGFQVQLDLTGIFMHGKIPTLKISLIQIFRAHLWQKIHESVVLDLCQVLDQELDALEIEAVQKETIHPRKSYKMNSSCADLLLFAAYKWNVSKPSLLSDTKDTFDAGNTQKYWIDVQLRWGDFDSHDIERYTRAKFLDYTTDNTSIYPSPTGLMIGVDLAYNLHSAYGNWFPGMKPLVQQAMAKIMKANPALYVLRERIRKGLQLYSSEPTEPYLNSQNYAELFSNQTIWFVDDTNVYRVTIHKTFEGNLTTKPINGAIFILNPRTGQLFLKVIHTSVWAGQKRLGQLAKWKTAEEVAALIRSLPVEEQPNQIIVSRKGMLDPLEVHLVSFPNCLIRGAELQLPFQAVMKIEKFGDL…	N
	Batrachochytrium_dendrobatidis	FUNGI	CHYTRIDIO				InBase	OAJ38113	A	CFAGHTSLLLADGTTKHASDITTNDQLMGDDGKPRLIREVVNGISPMYHITPKDGDELVVTGNHILCLVATSRACLSWSDASSTFSVFWFDGVYQTKQFKVTTSTCAGDFASATAACDAAYQFYSSLRACSFIPIKDYRIEITVREYLALPFAEQKVWHLHRTILDCPSSPVTVDPYFVGLWLGEYVQNRVALQTFYPLETHIIDLIARESVALDTNLGVSLPAPLAINTNAVEEVFIMNTHFNQVDDSYSVDVISLQNTALTDADYLPCLQTEMEADSFMSSSDKTVCVDEMIFRILNHKTNTTSICCHLATQLILLGVAPAFNCIKDIKSFIPRIPSAYKFNSIDVRMRLLAGYASCFVFENKPSAVSFTDLHDTDLAPLFGDLETVSRGCGLNLSD…	MWIQQHLAVDSDMYIASITCSSCPSYPLPCAAHIPHKQLQDLTFETRESFEKFVGDLAANHGCMLKVRSSHKDRDVLFCCVNSFDTTMPFKSHRKSSLGTRASQQLLPCPFAISGHKKIDVWRVQVRNCMHSCQARSVSGLNSIRSNLSASSKVILPNQSEFKADSISATLNTSVQCQSTNDKRDISVEHNNSKVLSDSVDHGFTAATNTAVLPLASTGTQSFPRLSLLSPGLWPLHHTTETHNLVKEHANPILVEHALHTDLATNSFPNVSSDVFSESDALAQFFRQIGPTLAYLVAAQQFQSENPGNLEHLTEQVNSVLESQPLLKSQYSFQLLMDQLSQHIPLSPPVSQISSTMMTQSTSCNDISVKRRPLAPRPGPIFERCIPNATVSSTLPLSH…	SGFEESMKFKKLTNAQRSGLNQIPNRRFTLWWSPTINRANVPSLLTDTKDSFDGATSQKYWLDVQLRWGDFDSHDIERYTRAKFLDYTTDNMSIYPSPTGAMIGIDLAYNLHSAYGNWFPGMKPLVQQAMGKILKANPALYVLRERVRKGLQLYSSEPTEPYLSSQNYGELFSAQIIWFVDDTQVYRVTIHKTFEGNLTTKPINGAILIFNPRTGQLFLKIIHTSVWAGQKRLGQLAKWKTAEEVAALIRSLPVEEQPKQIIVTRKGMLDPLEVHCLDFPNIVIKGSELQLPFQACIKIEKFGDLILKATEPQMVLFNLFDDWLKSISSYTAFLRLTLILRALHVNNEKAKIILRPDKTVITEPHHIWPTLTDQEWFKIETELKDLILADYGKKNNVNV…	??	??
	Spizellomyces_punctatus_C	FUNGI	CHYTRIDIO					KND02430/A0A0L0HNA9	C	CLAAGTKVMVVRNGCLLNVKVDELVQGDVLLDERGGATRINTPVVSGNRPLLRVSGRTHGLVSQEYTVTEGHLLSLRCESEPYVFTTGYPSGTVRFQYAAYKNDGSVEWQSAEFKHNKDGQLVRISEMDQEVGLPTSEQKDIKIQILDWWKQQADRVELRATVNITALEYMHLDADHPLKTKFGGYRGRVNDGWPVELSRSSSGVTTVLDPYFLGIWLGNGSTSANSVRVSISKDDVDIVDKLRSIFLPQGFTIMVAGASTTAYDVDICDPISQSNRLKDALFEAGLIGEGSAKHIPVGYMHAGKDVRQRLLAGLIDANGVQSTRTDNGSLEHVMQGMEHMPSEHIERIIKNHQPLNVWIFGQRQMEERLFEDVVQLARSLEMMQTVSPDKLPKSNNTD…	MSAQPPPPFGHQPPLYGAARPPPPIPTPTSELSEEKLQEKARKWAQMNAKRYGEKRKFGFVEPQKENMPPEHIRKIIKDHGDMSSKKYRHDKRIYLGALKYVPHAVLKLLENMPMPWEQVREVPVLYHVTGAITFVNEVPWVIEPVYIAQWGTMWIMMRREKRDRRHFKRMRFPPFDDEEPPLDYGDNIIDVEPLEAIQMELDEEEDAPVYEWLYDHKPLMDTKFVNGSSYRKWNLNLPIMSTLYRLAHQLLSDLTDKNYFYLFDLKSFFTSKALNMAIPGGPKFEPLYRDMDAADEDWNEFNDINKIIIRQPIRTEYKIAFPFLYNSLPRSVHVSWYHYPTVVYVRTEDPDLPAFYFDPIINPISSRTLQSNAKVSHEDEIFGDKEEDEEFRLPSSVT…	CLDFPNIVIKGSELQLPFQACLKIEKFGDMILKATEPQMVLFNLYDDWLKTISSYTAFSRLVLILRALHVNNEKTKIVLRPDKSVVTEPHHIWPTLTDEEWIKVEVQLKDLILADYGKKNNVNVASLTTSEVRDIILGMEISAPSLQRQQIAEIEKQTKDSSQLTAVTTRTQNIHGDEMIVTTTSNYETQTFSSKTEWRVRAIASTNLHLRTNHIYVNSDDIRETGFTYILPKNILKRFICISDLRTQIAGYMYGVSPPDNSQVKEIRAIVLVPQWGTHQQVHLPHMLPDHEYLKDYEPLGWIHTQPNELPQLSPLDVTMHAKIMADNKGYWDGDKTVIITCSFTPGSCSLTAYKLTPGGFEWGRNNKDMGANPQGYLPSHYEKVQMLLSDRFLGFFMV…	Y	LAGLIDADG_WhiA	N
	Mortierella_elongata	FUNGI	MUCORO				NCBI	OAQ33559/OAQ33559	A	CFSADTRLLRADGTPVSAPDICVGDALLGDDGTPRTVNKIVIGQDQLYEIRIRGDVKPLTVTNNHILCFKTSSSLSESAAIEYANGADSLTKEQIVEMTVDEYLALPESSQKMLLLYHASSIPFQSPDDDNLDIEPYFLGLWLGDGIRSSATIVNDHEGPIVSYLEDYASRLGLQLTNSPGHLASSLVDKSGPSNPLLDMLRAHSLLPTPGLSPEAGRKHIPRAYMMASEQARLQLLAGLMDTDGCLITESLEIRFNQSKRWHERLSQDVMWLARSLGFRVSSSLLPGDAGSSTGTQSALTMSGDTSRIPTLLPLKQAHERVYCSVDWHLSAIASVERKAEPEAYFGFLVDGNQRFLRDDFLVVHN	MAHYHGHGNPYGQMDPYGNIPTPMEMTQEKLEDKANRWQALQSKRYGEKRKFGFVAHEKADMPPEHIRKIIKDHGDMSSKKFRHDKRIYLGALKYVPHSVLKLLENMPMPWEQVREVPVLYHITGAISFVNEIPRVIEPVYLAQWGSMWIMMRREKRDRRHFKRMRFPPMDDEEMPLDYGDNILDVEPLEAIQMELDEDEDRAIYDWFYDHKPLLGTKYVSGSAYKTWQLDLDQMSNLYRIAKQLMSDLTDKNYFYLFDKPSFFTAKALNVAIPGGPKFEPLYRDVDPADEDWNEFNDINKIIIRQPIRTEYKVAFPYVYNSLPRSVHVGWYHYPTVVHIPAEDPDLPAFYFDPIINPITTRSTLAPNQDISTEDALFGDADEDDDDDFKLPDEVEPFL…	SGFEESMKYKKLTNAQRSGLNQIPNRRFTLWWSPTINRANVYVGFQVQLDLTGIFMHGKIPTLKISLIQIFRAHLWQKIHESLTMDMCQVLDQELEALQIETVQKETIHPRKSYKMNSSCADILLFGSYKWKVSRPSLLTDSRDNTDGATTQKFWIDIQLRWGDFDSHDIERYTRAKFLDYTTDNMSIYPSPTGVMVGVDLAYSLYSAYGNWFPGLKILMQQAMAKIIKANPALYVLRERIRKGLQLYSSEPTEPYLSSQNYGELFSNQIIWFVDDTNVYRVTIHKTFEGNLTTKPINGAIFIFNPRTGQLFLKIIHTSVWAGQKRLGQLAKWKTAEEVAALIRSLPVEEQPKQLIVTRKGMLDPLEVHCLDFPNIVIKGSELQLPFQACLKIEKFGDL…	N
	Phycomyces_blakesleeanus_v1	FUNGI	MUCORO				InBase	GCA_001638985	A	CFSGDTFLLLADGNVKLARDITTKDQFMGDDGSPRTIIECVDGVAPLYKVIPVSGEALEVTGNHILCLTTTSKSSLVWSDEDKIYTVRWFSDEKGAQEFTTDSLQVVTDLVDSLEEDISAKDQEYFSEMTVREYMALPPSFQSTWLMYRAEPEITKHNQSMVVAIKAVELVPEPQTYYGFRIDGNQRFLRYDGLVVHN			N			v1 and v2 share 94.4% identity Genome number
	Phycomyces_blakesleeanus_v2	FUNGI	MUCORO				InBase	GCA_001638986	A	CFAGDTFLLLADGNVKLARDITTKDQFMGDDGSPRTILECVDGVAPLYKVIPVSGEALEVTGNHILCLTTTSKSSLVWSDEDKIYTLRWFSDQKGAQEFTTDSLQVVTDLVDSLEEDVSAKEQEYFSEMTVREYMALPQTFQNTWLMYRAEPEVTKHNQAMVVAIKAVELVPEPQTYYGFRIDGNQRFLRYDGLVVHN			N			11 aa subst per 198 aa intein Genome number
	Rhizopus_microsporus_v1	FUNGI	MUCORO					CEI92409/A0A0A1NIN3	A	CFDGETPLMLSDGSIKLAKDITTMDTLMGDDGKPRQIVETVEGIAPLYELPNNKGETLVVTGNHILCLKSSTHACSTWSADEQCWTVYWFDRDHSSCSKQFVYKESTDSCYKTPEAAEAAANDFMVSLENDESCLPKGAIIETTVREFLDLPQSAKTMWFLYRTGLDFPKREVIVDPYYLGLWLADGERRNAIATNDHEKEVVEFLSCYADKLSMKLVGKDCSIVNRKVKEGKLEDTTADLSVFYMDMTEAEKQQYDSLRESFKDQETLELALQESIVSDKGSDLLLDAFKKLGVPASLSGCDNYSKRIPKEYLLNSRQVRLQVLAGLLDSNGTYNNGSHEFCFTQSKRWHEQLFNDFVWLSRSLGFHTTCSSTVQTHKLPNGEYYTGEYLQAYISGCV…	MSNDPNFPVSIGGVPSPYSQHYDQYAYEANQYSEKSEQEKLKEKARKWQQLQNKRYGEKRKFGFIEHEKSDMPPEHLRKIIKDHGDMTAKKFRHDKRIYLGALKYVPHAVLKLLENMPMPWEQVREVSVLYHITGAITFVNEIPWVIEPVYIAQWGSMWIMMRREKRDRRHFKRMRFPPFDDEEPPLDYGDNIMDVEPLEAIQLELDEEEDSAIYEWFYDNKPLLDTKYVNGSTYRKWRLDLPIMSTLYRMAHQLLSDLTDKNYFYLFDLKSFFTAKALNMAIPGGPKFEPLYRDLDTADDDWNEFNDINKIIIRQPIRTEYKIAFPFLYNSLPRSVHVSWYHYPAVVYIRSEDPDLPAFYFDPIINPISSRTLHGAGTKHEDEIFGDEEEDTEFKLPE…	SGFEESMKYKKLTNAQRSGLNQIPNRRFTLWWSPTINRANVYVGFQVQLDLTGIFMHGKIPTLKISLIQIFRAHLWQKIHEALTMDFAQVFDRELEALQIETVQKETIHPRKSYKMNSSASDILLFAAYKWPVSRPSLLNDPRDVMEGPTTTKYWLDIQLRWGDYDSHDIERYTRAKFLDYTTDNMSIYPSPTGLMVGIDLAYNMYSAYGNWIPGMKPLVQQAMAKIMKANPALYVLRERIRKALQLYSSEPTEPYLSSTNYGELFSNQIIWFVDDTNVYRVTIHKTFEGNLTTKPINGAIFIFNPRTGQLFLKIIHTSVWAGQKRLGQLAKWKTAEEVAALIRSLPVEEQPKQIIVTRKGMLDPLEVHLLDFPNIVIKGSELQLPFQACLKVEKFGDL…	Y	LAGLIDADG_WhiA	N	v1 and v2 share 98.3% identity
	Rhizopus_microsporus_v2	FUNGI	MUCORO					CEG66701/A0A0C7B6I7	A	CFDGETPLMLSDGSIKLAKNITTMDTLMGDDGKPRQIVETVEGIAPLYELPNNKGETLVVTGNHILCLKSSTHACSTWSADEQCWTVYWFDRDHSSCSKQFVYKESTDSCYKTPEAAEAAANDFMVSLENDESCLPKGAIIETTVREFLDLPQSAKTMWFLYRTGLNFPKREVIVDPYYLGLWLADGERRNAIATNDHEKEVVEFLSCYADKLSMKLVGKDCSIVNRKVKEDKLEDTTADLSVLYTDMTEAEKQQYDSLRELFKDQETLELALQESIVSDKGSDLLLGALKKLGVPASLSGCDNYSKRIPKEYLLNSRQVRLQVLAGLLDSNGTYNNGSHEFCFTQSKRWHEQLFNDFVWLSRSLGFHTTCSSTVQTHKLPNGEYYTGEYLQAYISGCV…	MSNDPNFPVSIGGVPSPYSQHYDQYAYEANQYSEKSEQDKLKEKARKWQQLQNKRYGEKRKFGFIEHEKSDMPPEHLRKIIKDHGDMTAKKFRHDKRIYLGALKYVPHAVLKLLENMPMPWEQVREVSVLYHITGAITFVNEIPWVIEPVYIAQWGSMWIMMRREKRDRRHFKRMRFPPFDDEEPPLDYGDNIMDVEPLEAIQLELDEEEDSAIYEWFYDNKPLLDTKYVNGSTYRKWRLDLPIMSTLYRMAHQLLSDLTDKNYFYLFDLKSFFTAKALNMAIPGGPKFEPLYRDLDTADDDWNEFNDINKIIIRQPIRTEYKIAFPFLYNSLPRSVHVSWYHYPAVVYIRSEDPDLPAFYFDPIVNPISSRTLHGAGTKHEDEIFGDEEEDTEFKLPE…	SGFEESMKYKKLTNAQRSGLNQIPNRRFTLWWSPTINRANVYVGFQVQLDLTGIFMHGKIPTLKISLIQIFRAHLWQKIHEALTMDFAQVFDRELEALQIETVQKETIHPRKSYKMNSSASDILLFAAYKWPVSRPSLLNDPRDVMEGPTTTKYWLDIQLRWGDYDSHDIERYTRAKFLDYTTDNMSIYPSPTGLMVGIDLAYNMYSAYGNWIPGMKPLVQQAMAKIMKANPALYVLRERIRKALQLYSSEPTEPYLSSTNYGELFSNQIIWFVDDTNVYRVTIHKTFEGNLTTKPINGAIFIFNPRTGQLFLKIIHTSVWAGQKRLGQLAKWKTAEEVAALIRSLPVEEQPKQIIVTRKGMLDPLEVHLLDFPNIVIKGSELQLPFQACLKVEKFGDL…	Y	LAGLIDADG_WhiA	N	8 aa subst per 459 aa intein
	AMOEBOZOA
	Acytostelium_subglobosum_A	AMOEB	MYCETO					XP_012753295	A	CFSASTSLMAFDGQQIMASNVNVGTRFMGDDGTPRTVQHIVTGTDRLYEVHISGVSDLVVTNNHILCLKPSSRLSITWEEDQQAYRVYTFDADHKLSTKQFTVRVNADIHCAKESTEDQYFKTREEAKVAAEKYADEVDNIAKDTLIEMTVDEYVALPEGSKKLLMMYKQQAHTGSLKSADWCLSSIESITVRDTPEQYYGFMVDGNQRFLRDDFLVVHN			N?		DUF4423
	Acytostelium_subglobosum_C	AMOEB	MYCETO					XP_012753295	C	CLAAGTPVSLSSGISCPIESIVAGDRLQSWATLPFESTTEKKVCYEGVASAAFQVHAEPQAVVRIHGWDGSTLTCTPTHPVLAISKEDKEPQWIPAGDVTSEHSIICSAIGTVLDDPIADSASTYTLAGWGLATHRSHVLAFARILGAALSEGSSLAHHMDVQQAQADVQLLTGQTGSARYSENTSIWNLDLPATLKNALAGACKTASAQVVPDVIRAAPSSVQREFLAAWWGSVGASPRLVGDGYPVVPLSLHSLRVASIDNDKMEKAQHLESFKWMAGCLRDHFGVQSTVVESYAASVENRPGVFPVDPLTATVLTTLEQWMHLALRHFSDRSFTKETLYEHMQDQCGDLITQSQVQRQLNQLVDAGVVKKDATLYSVVESLPAVHITETTVVKQYY…			N		N
	OPISTHOKONTA
	Salpingoeca_rosetta	OPISTHO	CHOANOFL					EGD72084/F2TVI8	A	CFRTTTELLLASGDIVRASDVRVGDKLMGDDGTPRNVQHVVTGLSRLYEVTVASSDVEPLVVTGNHILCLKPSAHLSVDEQQEEVARKLKAAALRAATAATGDASVNGAAMPQAQQPQDSTLFEMTVEEYTQLPEAVQSNLLMYRQVVSLGEAGTHAEAGECTTYKIAAVRQLEQPEPYVGFFVDGNKRFLRADFLVTHN	MSSASKSAAAGMPPSPPSEEQLQEKARKWKQLQSRRYAEKRKFGFVDPQKEDMPPSQIRVIIKNHGDMSSRKFRHDKRAYLGALKYMPHAVIKLLENMPMPWEQIRDVKVLYHTTGAITFVNEIPWVIEPIYIAQWGTMWIMMRREKRDRRHFKRMRFPPFDDEEPPLDYGDNIMNVPPLDPIQMELDEEEDSAVWEWFYDHKPLVDTRMVNGPSYRKWYLTIPIMATLFRLSGSLLSDLLDDNYFHLFDAKAFFTAKALNVAIPGGPKFEPLFRDLNPADEDWNEFNDINKIIIRHSIRTEYRVAFPYLYNSMPRRVYLCKYHTPPVVFIKTDDPDLPAFYYDPIINPISHRQAVRATDTFDESEEFFLPEEVEPFLAEAPLYTDRTAAAIALLWAPR…	SGFEESMKYKKLTNAQRSGLNQIPNRRFTLWWSPTINRANVYVGFQVQLDLTGIFMHGKIPTLKISLIQIFRAHLWQKIHESVVMDLCQVFDQELDALEIDTVQKESIHPRKSYKMNSSCADILLFASQKWPISKPSLLADTHDVMDATTSDRYWLDVQLRWGDYDSHDVERYSRAKFLDYTTDNMSIYPSPTGVLIAIDLAYNLHSAFGNWFPGCKVLLQQAMAKIIKANPALYVLRERIRKGLQLYSSEPTEPYLSSQNYNELFSNQIIWFVDDTNVYRVTIHKTFEGNLTTKPINGAIFIFNPRTGQLFLKIIHTSVWAGQKRLSQLAKWKTAEEVAALIRSLPVEEQPKQIIVTRKGMLDPLEVHCLDFPNIVIKGSELQLPFQACLKVEKFGDL…	N		HdeA
	Capsaspora_owczarzaki_B	OPISTHO	ICHTHYOSP					KJE96844/A0A0D2X4Y0	B	CFSPETPVRMADGSVKRADAIAQNDRVLGADGRSLPVKRTMAGRDAMYKISIVTPPESKAQRKDAEWQPSESGFTCNSRHDLVLACPHIDTVHVHHDAASRTFTVRHAALRKYSGPVKGLETSMQQVSSTFSYSATFVAAENDRRFATETAARDAATTFANECRAAQPVLWTVGTAAFVRFAAAHPTQAGHMRMIRSGCIEWPVPASVDLSQVIEQVVPAISSNEPRPTPETLGYLLGLHLADGSAERASFFVGHAESSLLAYLDEVAPQFGLVSHRVSQPDMYEVSLTRALGSEKQNPLLAAFRGLGYLRKPVKDISASFVRNVLTQSVSVRRAVLAGFLDGEGSLVACNSCGSACAYSAVQAVGAARSAHHGDILRLIQHVARSLGLLCNVYARKTA…			Y	LAGLIDADG_WhiA
	Capsaspora_owczarzaki_E	OPISTHO	ICHTHYOSP					KJE96844/A0A0D2X4Y0	E	CTAPDTLVRMADGSVRAMGAIRVGDRVLGHDGTARTAAHVHSGRAAMYRVRPAENKCGDILYDDGFECNGNHILVISLAPGAGLRVADDEAGARGSYAARYTVLKVDAALGAPRPYEVEKRVQWNVANFARYADGYSRAMAAAEAYASTCRAQIEAALGTSSGMVTLSHDVAHGRIRVTPGLKMHPNDYDKSSISRTFFYGPQWLETSGCEVYPTAAAAKERALALVATLSATQWCVSLDVYRRYCAMPDVPFVPLNMSYGAAVAEWPEQRPGRRSLATIVAEVAGGDNTLPSVTPAMMAWLVGLWLGAAGEVRVARISVGTSEEPYIVPRLKAVASACGLDVMLTKDPQEERGRVTITSPTASNTFLRVLTALGVLDAKHVSDSAAELLMGESSDVRA…			?
	Capsaspora_owczarzaki_F	OPISTHO	ICHTHYOSP					KJE96844/A0A0D2X4Y0	F	CFPAEDHEVLTAHGFMDLAGVQAHLASHGTLDVASWVDGALQYHSIDIGALYVHTGEHTHVEMRAADDSGVSLCPTDNHRMWARLGATGANRVFSGSPAFEKHTAGSILAAGAADRSTVVQFSGMFEAGVTPSGPAPFMRELDLHTADEELAFLELYGYFLGDGWLDSTHRSIAFGPSKPADWAYLDALLARLPLPRLESATQGAHGYWRQTLSDDTLSPAEQQAARDQRRAAHQANPQRTYFITSSHWVQYFAQQYGHKYGGAFEVDVLIGALRRGASVLPAPRRPYTGVASRYSALLTSGIGSVADAVADVAPGDGQRYVPDAVPVKPARGPTPASTRSSMNMHTHHCAGHLPSVEQAALVASPTAEAILALARQQGATDEPQPPDAEDIDSAKWIW…			?
	VIRIDIPLANTAE/CHLOROPHYTA
	Auxenochlorella_protothecoides	VIRIDIPL	CHLOROPH				NCBI	XP_011399604	E	CFAPDTPVRMADGRVKPAAEVRVGDRVLGAGGEALAVRRTIRGRDAMFAVGVLPGNAREAKALAGEGWALLDRGFVCNSRHDLVLTWAAAPRVVCGGDRGSAWAVEHAEVREYTGPACGVERSLQATRTEFASADEARAHAAALAAASPLLWTVPAAAYAAWAACHPGDAACVRMLRVGCDQLPVPPAVNMACALRDAGLFGAAPEDAAYLAGCLAGAGLEEPLAFAAVGEAGAVVCDHVSRLAERLGAMLERDARGYPLWRLVSRDGALECALGELTGPSLARNLLTQAPALRRAALAGLLDGDAAAHGGADAAAQALGLAGVSCRRRHEAGLLLAQDLARSLGLACDLYRRAGPAGDASPTTVVAPGSEGGLRLCMSGPGLELLPRKVADAVAALGA…	MEGHGPGAEHPFAGGMPPVDEAMLEDKARKWQQLNSKRYSDKRKFGYVQAQKEDMPPEHVRKIIRDHGDMSSRKFRHDKRVYLGALKFVPHAVYKLLENMPMPWEQVRHVKVLYHVTGAITFVNEVPWVIEPVYLAQWGTMWIMMRREKRDRRHFKRMRFPPFDDEEPPLDYADNILDVDPLEAIELELDEAEDGAVARWLYDSRPLQHTRAVNGSSYRRWKLPLPVMANLYRLAGQLLSDLVDANYFYLFDLNSFITAKSLNMAIPGGPKFEPLHRDSDARDEDWNEFNDINKLIIRTPIRTEYKVAFPYLYNNRPRGVRLSAYHHPMVMYIKAEDPDLPAFYYDPLIHPIAGYKSGAGVALEDDYGEEDEAWVLPEGGAPLLADTPLSSDTTTAGIS…	CWKANIPWKVPGLPAPIENMILRYVKMKADWWTNVAHYNRERIRRGATVDKTVCRKNLGRLTRLYLKAEQERQHNYLKDGPYVSPEEAVAIYTTTVHWLESRRFAPIPFPPLSYKHDTKLLILALERLKEQYTVATRLNQLQREELGLVEQAYDNPHEALSRIKRHLLTQRAFKEVAIEFFDLYSHLIPCYEIEPLEKITDAYLDQYLWYESDKRHLFPNWVKPGDSEPPPLLVYKWCQGINNLADVWETENGECVVLMQATLEKLFEKVDLTLLNRLLRLIVDHNIADYMTAKNNVVIAYKDMAHTNSYGLVRGLQFASFVIQYYGLVLDLLLLGLTRASELAGAPAAPNEFLSFRDVRVETRHPIRLYQRYVNKVHMLFRFSADEARDLIQRYLTEH…	Y			genome paper: Gao et al. 2014

## Sheet: VMA inteins
V-type ATP synthase, subunit A (VMA), vacuolar
nucleus	FUNGI							acc.number	ins.point	intein	N-extein	C-extein	endo	endo family	add.domains	comments
	Fonsecaea_erecta	FUNGI	ASCO	PEZIZO	N	--	NCBI	XP_018698128	A	CFAAGTPVMMADGTNMNIEDITVGDSVMGKDGKPRVVQALPRGEDTMYEVGVKTQHRNETFREVSYTCNATHLLVLKTPQHVRITDHRIRGKMQSSVCYFTYDTRRFITEGGLRGVRKLKQVTKSFQHDTHGGGKKARRLAEEFAATIPREDFHWTLEARDVDSLGVHVRKATQQLISPVLLQNERLNSLLVGQGCDGRLAPQMAYLLGFWVGDGHHAGSKMSVDPNDEELVDRLEDYGKKFDLETTLVRNYKYYNVSVKGVLVGKVAASGTERVTHSPRRRTVMGEIMGEMADGDSGLINSPLSGRGSGVENDAVDFALPPPGRTVLGEIDANRSKPATSIPAAFGVAKNLGPNYYEGRDLTVELRGKGMCTKTNRNLNTNNIFWDMVLATGVRGPAD…	MLGFGRPRLKHKKSVIEFITGKSIDDLATLSDLRFLHVQLGLPALIEDDLDEGELAGPSSDNSSSVFAFPQPLQTLHTTARTYRRMPASKESGIGDDHQNGTVFSVSGPVIVAENMIGVAMYELCKVGHDALVGEVIRIEADKATIQVYEETAGVTVGDPVLRTGKPLSVELGPGLMETIYDGIQRPLKTIAGDTNSIYIPRGISVPSLDRKKKWAFTPTMKEGDHISGGDVWGKVVENSLVNEHRILLPPRARGTIKKIAPKGDYTVDEPLLTLEFNGETKEYPMMHTWPVRVPRPVNERLQADSPFIVGQRVLDALFPSVQGGTVCIPGAFGCGKTVISQSVSKFSNSDIIVYVG	CGERGNEMAEVLMDFPELSITIDGRKEPIMKRTCLIANTSNMPVAAREASIYTGITVAEYFRDQGKAVAMMADSSSRWAEALREISGRLGEMPADQGFPAYLSAKLASFYERAGAATALGSPERNGSISIVGAVSPPGGDFSDPVTSATLGIVQVFWGLDKKLAQRKHFPSVNTSLSYSKYTTILDRFYAKDHPEFPRLRDRIKELLTNSEDLDQVVQLVGKSALGDSDKIVLDVAAMLKDDFLQQNGYSDYDQFCPLWKTEYMMKAFMQFHDEAQKAVSSGLSWAKVRETTSEIQHGLRSMKFELPDGQEEVSGKYDRLLQQMSEKFASVSDE	??
	Fonsecaea_monophora	FUNGI	ASCO	PEZIZO				OAG41824/A0A177FC26	A	CFAAGTPVMMADGTNMNIEDIAVGDSVMGKDGKARVVKALPRGEETMYEIGIKTQHQNETFREVSYTCNAMHLLVLQTPQRVNIVDHHLEGKMQSSVSFFAFDTRQAATEDGVNVVRELKQYTKSFQHDSHGGSERARSLAEDFAASIPRDDFHWAIEARDIDYVDVHVREATQQLISPIFLQNETLNSRLAQKGFDGHLAPQMAYLLGSWVGNGHHADSRMSVDPEDAELVDRLEEYGKMFDLESELVTFAPGKRTVLGEVNVNHSRPANSISAALEVAKNLGFNFHEGDDLAVELRGKGMNTSSTKGLNTNNVFWDMVLATGVRGSSDDQLKMVPLWLSSESFEVREHFLAGLIDSQGQVELNDREQSATVKTVYPGVCEGLVRVARSLGLCVSVST…	MLGFGRPRLKRKKSVIEFITGKSIDDLATVSDLKYLHLQLGLPDLIEDDLDEGELAGPSSDNSSSVFAFPQPLQTLHTTARTYRRMPASKESGIGDDHQNGTVFSVSGPVIVAENMIGVAMYELCKVGHDALVGEVIRIEADKATIQVYEETAGVTVGDPVLRTGKPLSVELGPGLMETIYDGIQRPLKTIAGNTNSIYIPRGISVPSLDREKKWPFTPTMKEGDHISGGDVWGKVVENSLVNEHRILLPPRARGTIKKIAPKGDYTVDEPLLTVEFNGETKEYPMMHSWPVRVPRPVNERLQADSPFIVGQRVLDALFPSVQGGTVCIPGAFGCGKTVISQSVSKFSNSDIIVYVG	CGERGNEMAEVLMDFPELSITIDGRKEPIMKRTCLIANTSNMPVAAREASIYTGITVAEYFRDQGKAVAMMADSSSRWAEALREISGRLGEMPADQGFPAYLSAKLASFYERAGAATALGSPERNGSISIVGAVSPPGGDFSDPVTSATLGIVQVFWGLDKKLAQRKHFPSVNTSLSYSKYTNILDKFYAKDHPEFPRLRDRIKELLTNSEDLDQVVQLVGKSALGDSDKIILDVAAMLKDDFLQQNGYSDYDQFCPLWKTEYMMKAFMQFHDEAQKAVSSGLSWAKVREATSEIQHGLRSMKFELPDDQEEVSGKYDRLLQQMSEKFASVSDE	Y	LAGLIDADG_WhiA
	Fonsecaea_nubica	FUNGI	ASCO	PEZIZO				OAL33151/A0A178CW69	A	CFAAGTPVMMADGTNMNIEDITVGDSVMGKDGKARVVKALPRGEETMYEIGIKTQHQDETFREVSYTCNAMHLLVLQTPQRVSIFDHHLEGKMQSSVSFFAFDTRQAATEDGVNVVRELKQYTKSFQHDSHGGSERARSLAEDFAASIPRDDFHWAIEARDIDFVDVHVREATQQLISPIFLQNETLNSHLVQKGFDGHLAPQMAYLLGSWVGNGHHADSRMSVDPEDTELVDRLEEYGKMFDLESDLVTFAPGKRTVLGEIHVKHSRPANSISAALEVAKNLGFNFHEGDDLAVELRGKGMNTGSTKGLNTNNVFWDMVLATGVRGSSDDRLKMVPLWLSSESFEVREHFLAGLIDSQGQVELNDREQSATVKTVYPAVCEGLVRVARSLGLCVSVFT…	MLGFGRPRLKRKKSVIEFITGKSIDDLATVSDLKYLHLQLGLPDLIEDDLDEGELAGPSSDNSSSVFAFPQPLQTLHTTARTYRRMPASKESGIGDDHQNGTVFSVSGPVIVAENMIGVAMYELCKVGHDALVGEVIRIEADKATIQVYEETAGVTVGDPVLRTGKPLSVELGPGLMETIYDGIQRPLKTIAGNTNSIYIPRGISVPSLDREKKWPFTPTMKEGDHISGGDVWGKVVENSLVNEHRILLPPRARGTIKKIAPKGDYTVDEPLLTLEFNGETKEYPMMHTWPVRVPRPVNERLQADSPFIVGQRVLDALFPSVQGGTVCIPGAFGCGKTVISQSVSKFSNSDIIVYVG	CGERGNEMAEVLMDFPELSITIDGRKEPIMKRTCLIANTSNMPVAAREASIYTGITVAEYFRDQGKAVAMMADSSSRWAEALREISGRLGEMPADQGFPAYLSAKLASFYERAGAATALGSPERNGSISIVGAVSPPGGDFSDPVTSATLGIVQVFWGLDKKLAQRKHFPSVNTSLSYSKYTNILDKFYAKDHPEFPRLRDRIKELLTNSEDLDQVVQLVGKSALGDSDKIILDVAAMLKDDFLQQNGYSDYDQFCPLWKTEYMMKAFMQFHDEAQKAVSSGLSWAKVREATSEIQHGLRSMKFELPDDQEEVSGKYDRLLQQMSEKFASVSDE	Y	LAGLIDADG_WhiA
	Pseudocercospora_musae	FUNGI	ASCO	PEZIZO				KXT16973/A0A139IQD1	A	CFEAGTAVMMANGRSRVVESLAVGDQVMGKDGLPRDVVALPRGTEEMYRVSVKTQHRNETLREVFFTCNASHKLVVQTPQHIRQSDHVLRGKQQTSIVYFDWARLNVDQASARPRSIRIVKQCTKSWDHDTHGGLNNVHRLAARFRATIPSSTFDWTVQVRDLARVGVDVREATQQMFSPVFYQNNRLSTMITDAGYDGNYAGQMAYLLGFWVGDGHYVSPAFSIDPEDLAIRDQIAAYGKHFGLSIDTRQDKGYFCGEEPSHDLDDDQFENEAPMAIDTDVIQDLDTVQTDGEPFNASAMKMNPIVLDESTPSKAAGLQIASSDSRPALSQISANIVKRTDDQYDTGKKRVREDFHGRGNITVILRNALQAPGAQRKTGTVNNFFWDMVKTTGVRGPS…	MMEGRPSPELVASLPGCTAELPIECVTNNTIPVDTYARETCMILGLRPRPTLRARPSLLELISTSAFEQSREPTKALSSSHSPPEKPLQLPLPLSHPSRYARRPPAVDVALPPSPEYQTSPPPPPPPLIVEEHEDLQAEAGASAIETEELQEPIPEAPSTHNTAKMSKKNQQQEDELTPGSIFSVSGPVIVAQNMTGVAMYELVKVGFDQLVGEVIRIDADKATIQVYEETAGVTVGDPVKRTGKPLSVELGPGLMETIYDGIQRPLKSISEEANSIYIPRGIDVPALDRKRKWEFTPSDKFKEGDHITGGDVFGTVVENSLLSDHKIMLPPRARGKITKYPKKGSYTVDTTLLEVEFEGQKFEYSMLQQWPVRVPRPSTDKLSSGDPFIVGQRVLDAL…	CGERGNEMAEVLMDFPELTIEINGRQEPIMKRTCLIANTSNMPVAAREASIYTGITIAEYFRDQGKNVAMMADSTSRWAEALREISGRLGEMPADQGFPAYLGAKLASFYERAGKVISLGSPDRNGSISIVGAVSPPGGDFSDPVTTSTLGIVQVFWGLDKKLAQRKHFPSINTSQSYSKYTTALQKYYSENNPEFPRFRERIRELLSTSEDLDQVVQLVGKSALGDGDKITLDVATLIKEDFLQQNGYSDYDQFCPLWKTAWMMKNMMTFHDEAQKAISQGHAWSKVRESTSGIQSELRSMKFELPTEGEEKISKKYEELLQKMQEKFASVTDE	Y	LAGLIDADG_WhiA
	Rhinocladiella_mackenziei	FUNGI	ASCO	PEZIZO			NCBI	XP_013276289	A	CFAAGTPVMMANGTDKNIEEIAVGDCVMGKDGDGREVVALPRGTDTMYEIGVTTQHHNETYREVLYTCNASHQLVVYTPQHVRITDRHIRGQRQTSVTYFDFQTVTVATEAEGHYRVVRLLKQCTKSWPHDHHGGRERARGLAETFASNIPRTGFDWTIEARDVALLDAQVREATQQMFNPVLLENETLKTRLVHRGFDGSLAPQMAYLLGSWVGDGSYTRSILSMDPNDDELVDRITSYGKLFDLETATVEYHHHRNKVTGGERHALGEIDGNRSGPTLSSPEESNVPKRTRLDYDQRGDLSVELRGGSVRGKGIHKNQNAHNLFWDMVLETGVRGPSSKEAKAVPMYLASEAIEVREHFLAGLIDSDGHVKLGEGSATVKTIYPAVCEGLARLARSL…	MLGIGRPRLKHKRSLVEFITGKSIDDLASLSDLKYLHVQLGLPELIEEDLEEGELPGPSFNDSSVFAFPQPLQTLHTNARTYRRMPAAKEPASGEDLQNGTIFSVSGPVIIAENMIGVAMYELCKVGYDELVGEVIRIEADKATIQVYEETAGVTVGDPVLRTGKPLSVELGPGLMETIYDGIQRPLKTIAGNTKSIYIPRGIAVPSLDRKKKWDFTPTMKEGDHISGGDVWGKVVENSLLNEHRILMPPRARGIIKKIAPKGEYTVDEPLLTVEFNGETKEYPMMHTWPVRVPRPVTERLQADSPFIVGQRVLDALFPSVQGGTVCIPGAFGCGKTVISQSVSKFSNSDIIVYVG	CGERGNEMAEVLMDFPELSITIEGRKEPIMKRTCLIANTSNMPVAAREASIYTGITVAEYFRDQGKAVAMMADSSSRWAEALREISGRLGEMPADQGFPAYLSAKLASFYERAGAAISLGSPERHGSISIVGAVSPPGGDFSDPVTSATLGIVQVFWGLDKKLAQRKHFPSINTSLSYSKYTNILDKFYSKDHADFPKLRDRIKELLTNSEDLDQVVQLVGKSALGDSDKITLDVAAMLKDDFLQQNGYSDYDQFCPLWKTEYMMKAFMQFHDEAQRAVSSGLSWAKVREATGEIQHGLRSMKFELPDNQEEVAAKYDKLLQNMSEKFASVSDE	Y	LAGLIDADG_WhiA
	Sporothrix_brasiliensis	FUNGI	ASCO	PEZIZO	Y		NCBI	KIH88041	A	CFAAGTPVMMSNGTIQPVETIDLGDHVMGKDGKPRMVMGLPRGTETMYKVSMKTQHSNENARLASFVCNASHLLVVVTPQHIRKTTHVLRGKKMTSVCWFDWDTAQAEDGRPVRLVKLFTKSWNHDAHGGEAAADAKAAAFRSELPAGDFEWSIEARDVSLLGTDVRKATQQLINPVLFQAGHLSQVLERHGYESGAPEMAYLLGSWVGGGYDDRAAFAVDARDTAIKGRMQEYGSLFDLTVDSREYKKDMYSNQADAKTNPPDDSPAKKARKILGDIQVNATLNRDETSPTVKKGFTGIGDETVVLRPSGTVAGAGKTKPLNTGNAFWAVANAMGVRGPGGQHAKVIPDVLMCEPFEVREQFLAGLVDSDGHVKHSPPSATIKTIDTAICEGVIKIAR…	MEHIGKIYSVSGPVVVAEEMEGVAMYELVKVGHANLVGEVIRISADRATIQVYEETAGVQVGDPVLRTGKPLSVELGPGLLNNIYDGIQRPLAAIADTSKSIYIPRGIATNALDREKKWQFRPTMKVGDHIAGGDVWGIVYENSFVTEHKILLPPRARGTIKRIVEAGDYTVDEKILDVEFDGKVTGYGMMQTWPVRAPRPTTEKKSAGQPFLVGQRVLDALFPSVQGGTVAIPGAFGCGKTVISQSVSKFSNSDVIVYVG	CGERGNEMAEVLKDFPELSIEVDGRKEPIMKRTTLIANTSNMPVAAREASIYTGITVAEYFRDQGLNVAMMADSSSRWAEALREISGRLGEMPADQGFPAYLGAKLASFYERAGRVSSLGSPPREGSVSIVGAVSPPGGDFSDPVTASTLGIVQVFWGLDKKLAQRKHFPSVNTSLSYSKYTNVLDRWYEKEYPDFPRLRERIRQLLSDSEELDQVVQLVGKSALSDPDKITLDMATLIKEDFLQQNGYSDYDQFCPIWKTEWMMKLMVGFHDEAQKAIAQGQSWAKVREATQELQGQLRSLKFEVPSDGQDVISKKYEAIQASMLDKFASVIDE	??
	Sporothrix_insectorum	FUNGI	ASCO	PEZIZO	Y	INSECTS	NCBI	OAA64434	A	CFAAGTPVMMADGSIQAIETINIGDQVMGKDGTPRGVVGLPRGTETMYHVSVKTQHRNENARDASFSCNASHLLVVVTPQHIRVTNHTIRGKKQTSVTWFDWHVTQAEDGRSIRLVKLFTKSWDHQTHGGEKSAAALADAFKDTLRTKDFEWTIEARDVSLLGSHVRKATQQMLNPVYLEVERLSSLLDGYGYKTFAPQMAYLLGFWVGDGYYDRAAFSIDSRDTAIKDQFREYGSLFDLEVDTREYKKYEYSSSPRQTRKALGELQVNVTKNLTDSPPMLKKGFTAIGDETIFLRPSTSFAGTGKRKPLNTGNVFWEMVNATGVRGPDGQHAKIIPDFLAHESFEVREHFLAGLIDSDGHVKPDEPSATIKTIYPAICDGIVKIARSLGVRVSVCVES…	MDHKGKIYSVSGPVVVAEEMEGVAMYELVKVGHDNLVGEVIRISADRATIQVYEETAGVQVGDPVLRTGKPLSVELGPGLLNNIYDGIQRPLETIAHVSQSIYIPRGIATHALDRKRKWAFTPQLKVGDHIAGGDVWGVVFENSFVREHRILFPPRARGTIRRIAPAGDYTVAEEILDVEFDGRTTSYGMMQTWPVRVPRPTTEKLSSTQPFLVGQRVLDALFPSVQGGTVAIPGAFGCGKTVISQSVSKFSNSDVIVYVG	CGERGNEMAEVLKDFPELSIEVDGRREPIMKRTALIANTSNMPVAAREASIYTGITVAEYFRDQGLNVAMMADSTSRWAEALREISGRLGEMPADQGFPAYLGAKLASFYERAGRVSALGSPPREGSVSVVGAVSPPGGDFSDPVTSSTLGIVQVFWGLDKKLAQRKHFPSVNTALSYSKYTTVLDRWYEKTYPDFPRLRDRIKQLLTDSEELDQVVQLVGKSALSDPDKITLDLATLLKEDFLQQNGYSDYDQFCPIWKTEWMMKLMMGFHDEAQKAVAQGHSWAKVRDATQELQAQLRSLKFEVPSDGQDVISKKYEAIQQGMLDKFASVVDE	??
	Sporothrix_schenckii	FUNGI	ASCO	PEZIZO	Y		NCBI	ERT01759	A	CFAAGTPVMMSDGTIQPVETIDLGDHVMGKDGTPRMVMGLPRGTETMYKVSMKTQHRNEIARLASFVCNASHLLVVVTPQHIRKTTHVLRGKKMTSVCWFDWHTAQAEDGRPVRLVKLFTKSWDHDTHGGEAAADAKAAAFRSELPSGDFEWSIEARDVSLLGTHVRKATQQLINPVLFQAGHLSQVLERHGYESGALEMAYLLGFWVGDGYYDRAAFAVDARDTAIKGRMQEYGSMFDLVVDTREYKKYMYSNQADDKADPTDDSPAKEARKVLGDLEVNATLNRDETSPTVKKGFTGIGDETIFLRSSGTFAGAGKRKPLNTGNVFWAVANAMGVRGPDGQHAKVVPDVLMCEPFEVREQFLAGLIDSDGHVKHGPPSATIKTIYTAICDGVIKIAR…	MEHIGKIYSVSGPVVVAEEMEGVAMYELVKVGHANLVGEVIRISADRATIQVYEETAGVQVGDPVLRTGKPLSVELGPGLLNNIYDGIQRPLAAIADTSKSIYIPRGIATNALDREKKWQFRPTMKVGDHIAGGDVWGIVYENSFVTEHKILLPPRARGTIKRIVEAGDYTVDEKILDVEFDGKVTGYGMMQTWPVRAPRPTTEKKSASQPFLVGQRVLDALFPSVQGGTVAIPGAFGCGKTVISQSVSKFSNSDVIVYVG	CGERGNEMAEVLKDFPELSIEVDGRKEPIMKRTTLIANTSNMPVAAREASIYTGITVAEYFRDQGLNVAMMADSSSRWAEALREISGRLGEMPADQGFPAYLGAKLASFYERAGRVSSLGSPPREGSVSIVGAVSPPGGDFSDPVTASTLGIVQVFWGLDKKLAQRKHFPSVNTSLSYSKYTNVLDRWYEKEYPDFPRLRERIRQLLSDSEELDQVVQLVGKSALSDPDKITLDMATLIKEDFLQQNGYSDYDQFCPIWKTEWMMKLMVGFHDEAQKAIAQGQSWAKVREATQELQGQLRSLKFEVPSDGQDVISKKYEAIQASMLDKFASVIDE	??
	Stachybotrys_chartarum	FUNGI	ASCO	PEZIZO				KFA75562/A0A084RH77	A	CFAAGTEVMMANGTTQYIETIIVGDRVLGKDGAPREVVGLPQGSDTMYRVSVKTQHRNETYSEVSFTCNASHLLVVFTPQHIRTTTHILRGKYLTSVTYFDWTRVQVKNGQDRARSVRLLKQFTKTWDHITHGGEELANAKAETFKKTLSQEGFNWTIKASDVSLLGVHVRKATQQFFNPVLFEARRLRSMLEDYGFNGKCDKEMAYLLGFWVGDGYYTGSIFSVDPRDTAILEQIQKYGSLFGLEVDTREYKKYRYTEDCDVSEPLNGSVAIGSTPARAPLGEISFNITKKPRENFKGVGDVSIKLRPTSTPIVIDGKRKRKSKPLNTSNIFWQMVNDTGVRGPDSNNAKSIPDFLVYESIEVREAFLAGLIDSDGHVKRDEPSATIKTIYPSVCDGI…	MAAAAATDSDAMKHGKIFSVSGPVIVAEDMIGVAMYELVKVGYENLVGEVIRISAGVMVGDPVTRTGKPLSVELGPGLLNGIYDGIQRPLEEISNISKTIYIPRGVAVPALDRQKKWELTPQMKVGDHISGGDVWGTVFENSFISVHRLLFPPRARGTITKIASKGEYTVAENILEVEFDGKKTEYPMMQTWPVRVPRPSTEKLSADQPFIVGQRVLDALFPGVQGGTVAIPGAFGCGKTVISQSVSKFSNSDVIVYVG	CGERGNEMAEVLKDFPELTIDVDGRKEPIMKRTTLIANTSNMPVAAREASIYTGITVAEYFRDQGLNVAMMADSSSRWAEALREISGRLGEMPADQGFPAYLGAKLASFYERAGKIKAIGSPEREGSVSIVGAVSPPGGDFSDPVTTATLGIVQVFWGLDKKLAQRKHFPSINTSVSYSKYTTILDKFYEKNYPDFPRLRDRIKQLLSDSEELDQVVQLVGKSALSDPDKITLDIAALIKEDFLQQNGYSDYDQFCPIWKTEWMMKLMVGYHDEAQKAIAQGQSWAKVREATSELQGQLRQLKFEVPTEGEDVVTKKYEKIHQTLTDKFASVMDE	??
	Candida_glabrata	FUNGI	ASCO	SACCHARO	Y		InBase	XP_447421	A	CFAKGTQVLMADGSNQSIENIKIGDKVMGQDGKPRNVTALPRGYDDMYNVELDGETDLSYTCNSNHTLVLKTEQNVLLAGNTVSYFALGALIDETNGRAVEIVQEVQETFESNISASDFAANINREPISWTLEIRDIDYLSERVRMFTKQSVNPVLLETPTLAKQLESNESTATNLAYLLGTWIASKATTAGTISVPTTKADLLSKVKSALSSLSIDYSSESINSVSTYRRTQSIPLMENGKHVGNANITAEQEIEETMEVLSLNVTNHSSKLFHDLALSMINQDGSRSIPSAFTHEQLCVRESFVAGILDMQGCNIENGVEIDSSINGLAKLSRSLGLRCNKSSNLLKLSGNMSNISAQSTNNWTSTEDNSSAYKAQLMDFSVQKLPKDNYYGVTLDD…	MAGAMENARKELKRLSLDDEAGESQYGAIYSVSGPVIVAENMIGCAMYELVKVGHDNLVGEVIRIDGDKATIQVYEETAGVTVGDPVLRTGKPLSVELGPGLMETIYDGIQRPLKAIKESSQSIYIPRGIDTPALSRDIKWQFTPGTFKTGDHISGGDIFGTVFENSLVESHKILLPPRARGTITWIAPAGEYTVDEKILEVEFDGNKYDYTMFHTWPVRVPRPVAEKLSADYPLLTGQRVLDSLFPCVQGGTTCIPGAFGCGKTVISQSLSKYSNSDTIIYVG	CGERGNEMAEVLMEFPELYTEMSGRKEPIMKRTTLVANTSNMPVAAREASIYTGITLAEYFRDQGKNVSMIADSSSRWAEALREISGRLGEMPADQGFPAYLGAKLASFYERAGKSVTLGSPNRVGSVSIVAAVSPAGGDFSDPVTTATLGITQVFWGLDKKLAQRKHFPSINTSVSYSKYTNVLNKFYDSNYPEFPTLRDRMKEILSNAEELEQVVQLVGKSALSDSDKITLDVAALIKEDFLQQNGYSTYDAFCPIWKTFDMMRSFIAYHDEAQKAVSNGANWTKLSEAVSDVKHSVSSSKFFEPSRGEQEVHEEFEKLLSNMQERFAESTD	??
	Candida_tropicalis	FUNGI	ASCO	SACCHARO	Y	OPPORT	InBase	P38078	A	CFTKGTQVMMADGADKSIESIEVGDKVMGKDGMPREVVGLPRGYDDMYKVRQLSSTRRNAKSEGLMDFTVSADHKLILKTKQDVKIATRKIGGNTYTGVTFYVLEKTKTGIELVKAKTKVFGHHIHGQNGAEEKAATFAAGIDSKEYIDWIIEARDYVQVDEIVKTSTTQMINPVHFESGKLGNWLHEHKQNKSLAPQLGYLLGTWAGIGNVKSSAFTMNSKDDVKLATRIMNYSSKLGMTCSSTESGELNVAENEEEFFNNLGAEKDEAGDFTFDEFTDAMDELTINVHGAAASKKNNLLWNALKSLGFRAKSTDIVKSIPQHIAVDDIVVRESLIAGLVDAAGNVETKSNGSIEAVVRTSFRHVARGLVKIAHSLGIESSINIKDTHIDAAGVRQEF…	MAGALENARKEIKRLSLDDTNESQYGQIYSVSGPVVIAENMIGCAMYELVKVGHDNLVGEVIRINGDKATIQVYEETAGVTVGDPVLRTGKPLSVELGPGLMETIYDGIQRPLKAIKDESQSIYIPRGIDVPALSRTVQYDFTPGQLKVGDHITGGDIFGSIYENSLLDDHKILLPPRARGTITSIAEAGSYNVEEPVLEVEFDGKKHKYSMMHTWPVRVPRPVAEKLTADHPLLTGQRVLDSLFPCVQGGTTCIPGAFGCGKTVISQSLSKFSNSDVIIYVG	CGERGNEMAEVLMEFPELFTEISGRKEPIMKRTTLVANTSNMPVAAREASIYTGITLAEYFRDQGKNVSMIADSSSRWAEALREISGRLGEMPADQGFPAYLGAKLASFYERAGKATALGSPDRVGSVSIVAAVSPAGGDFSDPVTTSTLGITQVFWGLDKKLAQRKHFPSINTSVSYSKYTNVLNKYYDSNYPEFPQLRDKIREILSNAEELEQVVQLVGKSALSDSDKITLDVATLIKEDFLQQNGYSSYDAFCPIWKTFDMMRAFISYYDEAQKAIANGAQWSKLAESTSDVKHAVSSAKFFEPSRGQKEGEKEFGDLLTTISERFAEASE	??
	Debaryomyces_fabryi	FUNGI	ASCO	SACCHARO	Y	EMERGING	NCBI	XP_015468640	A	CFAKGTEVLMADGSNKNIEDVQIGESVLGKDGEARNVVALPRGHETMYEIKESSPEEEADIARIAFTCNAKHELVVSTKQDIAIDQNCVTYFALESVTDEGREFSMVKSHTKSFDDNLMAKKFANTISKNSINWTIEARDVNRMSHDVRYATQQSWAPVLTSKEVLAPAVQEAGFDVSTASKVSYLLGLWVGSGYSDRVQYLIDGKNTGLVDRIREYDEAIENTSQTSNKTVDFLWNVINSMGFTDSKSGKAIPSFLRTESFEVREQFLAGLIDSDGTVKKNPLSALVKTEHSKVGEGVIAVSRSLGICTSVKTEGESYIVEMTGNAALESVLGKCALAEKTTPLPSHLTRTGQNFDFSVKEIEAADYYGVTLPENSDHQFMLANQAVVHN	MAGALENARKEMNRLSLDAGESQYGQIYSVAGPVIVAENMIGCAMYELVKVGHDNLVGEIIRIAGDKATIQVYEETAGVTVGDPVLRTGKPLSVELGPGLMETIYDGIQRPLKAIKEKSQSIYIPRGIDAPALSRTAQYDFTPGELKVGDHITGGDIFGSIFENSLLDDHKILLPPRARGTITSIAEKGSYTVEDPVLEVEFDGKKHSYSMMHTWPVRVPRPVAEKLAADHPLLTGQRVLDSLFPCVQGGTTCIPGAFGCGKTVISQAISKFSNSDFMVYIG	CGERGNEMAEVLMEFPELYTEVNGRKEPIMKRTTLVANTSNMPVAAREASIYTGITLAEYLRDQGKHVSMIADSSSRWAEALRELSGRLGEMPADQGFPAYLGAKLASFYERAGKAVALGSPDRIGSVSIVAAVSPAGGDFSDPVTTSTLGITQVFWGLDKKLAQRKHFPSVNTSISYSKYTKILDKYYDSNYPEFPSLRNKIKEILSTAEELEQVVQLVGKSALSDSDKITLDVANLIKEDFLQQNGYSTYDQFCPIWKTFDMMRAFTSYHDEAQKAVANGAQWGKLSEATAEVKHAVSSSKFVEPSEGEEKGKKAFSELLTSISEKFAEASE	??
	Debaryomyces_hansenii	FUNGI	ASCO	SACCHARO	N	--	InBase	XP_459150.2	A	CFAKGTEVLMADGSNKNIEEVQIGESVLGKDGEARNVVALPRGNETMYEINESTPEEEADLARIAFTCNAKHELVVNTKQDIAVEQNCVTYFALESVTDEANGREFSVVKSQTKTFEESSMAKEFASTISKNSIDWTIEARDVGHMSDDVRCATQQSWAPVLASKEVLAPVVQEAGFDATIAPYVSYLLGLWIGNGYSDRVQYLIDGKNTELINRVREYDEAIENNNQTSAKTVDFLWDVINSMSFKVEGKSGKAIPSFLRTESFEVREQFLAGLIDSDGIVTKNPLSASVRTNSSKVGEGVIAVSRSLGICTSVKAENESYIISMTRNSALESVLSKCALAEKTTSVPSHITRTGQNFDFSVKKIEAADYYGVTLPDNSDHQFMLANQAVVHN	MAGALENARKEMNRLSLDAGESEYGQIYSVSGPVIIAENMIGCAMYELVKVGHENLVGEVIRIAGDKATIQVYEETAGVTVGDPVLRTGKPLSVELGPGMMETIYDGIQRPLKAIKEKSQSIYIPRGIDAPSLSRTAQYDFTPGQLKVGDHITGGDIFGSVFENSLLDDHKILLPPRARGTITSIAEKGAYTVEDPVLELEFDGKKHSYSMMHTWPVRVPRPVAEKLAANHPLLTGQRVLDSLFPCVQGGTTCIPGAFGCGKTVISQAISKFSNSDLMVYIG	CGERGNEMAEVLMEFPELYTEINGRQEPIMKRTTLVANTSNMPVAAREASIYTGITLAEYFRDQGKHVSMIADSSSRWAEALRELSGRLGEMPADQGFPAYLGAKLASFYERAGKAVALGSPDRIGSVSIVAAVSPAGGDFSDPVTTATLGITQVFWGLDKKLAQRKHFPSVNTSISYSKYTNILDKYYESNYPEFPALRNKLKEILSTAEELEQVVQLVGKSALSDSDKITLDVANLIKEDFLQQNGYSTYDQFCPIWKTFDMMRAFTSYHDEAQKAVANGAQWGKLSEATSDVKHAVSSSKFVEPSEGEEKGKKAFNELLANISEKFAEASE	??
	Eremothecium_sinecaudum	FUNGI	ASCO	SACCHARO	N	--	NCBI	XP_017987084	A	CFAKGTDVLMSDGAVKAIEDINIGDFVMGKDGNPREVTALPRGREMMYRVGDENSEFEFVCNGAHKLVVETPRSVRVTRNGPKHTVNYLGMCYEQTKDGRVIELCKQISKDFETAEEFMSFTAEMPKDKIQWTIEARDVQLIEPAVRELTTQIISPINYEGRKLVEYLSNLKVDSPVELPFIVAYFLGLWFSNSSETLTVGAELFSRISKSAQMLGLAAERKSNQLVDINIKNSILSDVISEFGFENGATKQIPDFLRTELVLVREYFLAGIVDCLGSIEDVAEGYVLKIDIPKTSLGTALIPLLRSLGLNTHLADSTLNVSGKSSLESLLSLSGNTNIARPYNVTRESQNFKFFLEEQGENDYYGITLPEDSDRQFLLSNQVLVHN	MAGALENARKEIKRISLEDHAETEYGQIYSVSGPVVVAENMIGCAMYELVKVGHENLVGEVIRIDGDKATIQVYEETAGVTVGDPVLRTGKPLSVELGPGLMETIYDGIQRPLKAIKDVSQSIYIPRGIDAPALSREIKWHFTPAKLSAGDHITGGDIFGSIMENSLLEDHKILLPPRARGTITWIAPEGDYTVDENILEVEFDGAKSSYSMYHTWPVRVPRPVTEKLTADHPLLTGQRVLDALFPCVQGGTTCIPGAFGCGKTVISQSLSKYSNSDAIIYVG	CGERGNEMAEVLMEFPELFTEVNGRKEPIMKRTTLVANTSNMPVAAREASIYTGITLAEYFRDQGKDVSMIADSSSRWAEALREISGRLGEMPADQGFPAYLGAKLASFYERAGKAIALGSPNRVGSVSIVAAVSPAGGDFSDPVTTSTLGITQVFWGLDKKLAQRKHFPSINTSVSYSKYTNILNKYYDNNYPEFPTLRNRIKEILSNSEELEQVVQLVGKSALSDSDKIVLDVANLIKEDFLQQNGYSTYDAFCPIWKTYDMMKAFVSYYDEAQRSISNGANWAKLSEATTDVKHAVSSSKFLEPSRGENEVHSEFEKIFSTIQERFAESTD	??
	Geotrichum_candidum	FUNGI	ASCO	SACCHARO	Y	PLANT	NCBI	CDO54228	A	CFSKGTKVFMADGTQNSIEDIEVGDEVLGPDSKPRSVVDLPRGTDDMFVVSEETQHEADSEVHDSRSFTCNASHQIVVQTPRNIRVTEHELCGKKQSSVVTFVKKDLQVNGRVIDMVSAEVKNFQHSALPNAAELAREYADSLPRDPIDWVIEARDYELMEQDVRNATVQRSSPILIENNAIDAFLITQGYEGHGAELSYLMGLSAGDAYSKSAVFSIHEEDVQLHKRIADYGNALDLDCTIVKHQDELENSISLRSREVCGNGLGRHLNTNNPFFAALKHFGLSDSKNVPEFLVTEKIAYREHFLAGLVDSDGYVKKEPMPCATIKTIHESVRDGVIAVARSLGIRASVDTTKSTAIQNGPAKEYSLNLSGDCLASVLSKCTLDSKQVPAPSTVTREG…	MAGALENARKELKRISLDDASESQYGYIYSVSGPVVIAENMIGCAMYELVKVGHDNLVGEVIRIDGDKATIQVYEETAGVTVGDPVLRTGKPLSVELGPGLMETIYDGIQRPLKDIQTKSQSIYIPRGIDAPALNRDVKYDFTPGSLKVGDHITGGDIFGSVFENSLMSTHSILLPPKARGTITFIAEAGSYTVAEKILEIEFDGKKSEYSMFHTWPVRVPRPVTEKLSADYPLLTGQRVLDALFPCVQGGTTCIPGAFGCGKTVISQSLSKYSNSDVIIYVG	CGERGNEMAEVLMEFPELYTEVNGRKEPIMKRTTLVANTSNMPVAAREASIYTGITLAEYFRDQGKHVAMIADSSSRWAEALREISGRLGEMPADQGFPAYLGAKLASFYERAGKAVALGNPGREGSVSIVAAVSPPGGDFSDPVTMSTLSITQVFWGLDKKLAQRKHFPSINTSVSYSKYTNVLDKYYEKNYPEFPALRNKLKEIISNAEELEQVVQLVGKSALSDSDKITLDVANLVKDDFLQQNGYSSYDAFCPIWKTSAMLKSFVTYYEEAQKAVASGASWSKLSESTSDIKHSVSSAKFFEPSRGEAELNKEFDKLISNITERFADAAE	??
	Hanseniaspora_valbyensis	FUNGI	ASCO	SACCHARO	N	--	NCBI	OBA25862	A	CFSKGTDVLMADGASKKIEQVQIGDLVAGQDGQPRLVVNLPRGKEQMYHVKEDNKAEDLKYTCNGSHELVLRTDSSVSINSESFEVSYLAIDEQKSIDGDNAVVRQFVQTFATLKEAEVFAESLTSSGPINWKIQAAYYNLIEQNVQEATKQICGPVKLSNNKLKEFMQDSEFAGKAESVQSLAYLTGLWIGEGSTENPTFSVDSENTVLIGSLKECSTSLGLDCSFQENVSNNTTEVTLSSKTSSSENKFWSAIKSLNFLNEENISIRERFVAGLVDSKFGSVQNGEATIKTDSLSIKAGVTDLLHSLGLEVSISREQSQTDLSKIAYAILAKGSNLALSLRHSVSPSKTLSGNAKQQYQDLLFNFKVVTVEANDSFDVLPFDDYFGISLEKDSDHKF…	MSGALENARKLMQKVSLEDHAESEYGSIYSVSGPVIIAENMIGCAMYELVRVGYDNLVGEVIRIDSDKATIQVYEETAGVSVGDPVLRTGKPLSVELGPGLMENIYDGIQRPLEDIKKLSKSIYIPRGVNAPALSRDKKWLFKPNKSLKLGDHISGGDIFGSVFENSLLSDHKILVPPKSKGTVKWIAEEGEYTIDENVLELEFNGVTSKYSMYHTWPVRVPRPVAEKLAADFPLLTGQRVLDSLFPCVQGGTTCIPGAFGCGKTVISQSLSKYSNSDAIIYVG	CGERGNEMAEVLMEFPELFTEINGRKEPIMKRTTLVANTSNMPVAAREASIYTGITLAEYFRDQGKDVSMIADSSSRWAEALREISGRLGEMPADQGFPAYLGAKLASFYERAGKAVALGSPDRIGSVSIVAAVSPAGGDFSDPVTTSTLGITQVFWGLDKKLAQRKHFPSINTSVSYSKYTNVLNKYYDANYPEFAQLRDKMREILSTAEELEQVVQLVGKSALSDADKITLDVSNLIKEDFLQQNGYSTYDAFCPIWKTFDMMRSFIAYYDEAQKAISGNNAVSWSKLSEQTSDVKHAVSSSKFFEPSRGEKEVHAEFDKLIGNIQDRFAESSA	??
	Hyphopichia_burtonii	FUNGI	ASCO	SACCHARO	N	--	NCBI	ODV69418	A	CFAKGTKVLMADGTDKVIENITVGENVMGKDGNAREVVALPRGTETMYEVKQETQHKHEDHASVGYTCNAKHILVLKTKQHVKMTDDIVGGKAQTSVVYFAMETVITEDKREFRLVKEKTRSFQHSTWGGKENAHAEAEKFMSTIPRDDIDWTLEVRDLERLNVHARKATQQLISPVLHENDIFAENMKAIGADASVRDQLSYLLGLWVGDGYSDRSSFSIDPADVDLIERISQYASDLDLVSDADPYKRARNEVVEEANVEDPEFADQEDRAEASASFDDEEVTLVGEDISQEKTHKGGDITVNVRAPVTRGNTGNALWEAVKTFGVKGEKCKAVPYSLASAPFTVRENFLAGIIDSDGHVKRDDVSATVKTIYPEVRDGLTRLARSLGIRVSVNKEI…	MAGALENARKEIKRLSLDAEESQYGQIFSVSGPVVVAENMIGSAMYELVKVGHDTLVGEIIRINGDKATIQVYEETAGVTVGDPVLRTGKPLSVELGPGLMETIYDGIQRPLKSIKDLSQSIYIPRGIDAPALSRDVHYDFTPGKLKVGDHITGGDIFGSVFENSLLDDHKILLPPRARGTITSIADSGSYNVEEPVLELEFDGKKQKYSMMHTWPVRVPRPVAEKLAADYPLLTGQRVLDALFPCVQGGTTCIPGAFGCGKTVISQSLSKFSNSDTIIYVG	CGERGNEMAEVLMEFPELHTEISGRKEPIMKRTTLVANTSNMPVAAREASIYTGITIAEYFRDQGKNVSMIADSSSRWAEALRELSGRLGEMPADQGFPAYLGAKLASFYERAGKAVALGSPDRLGSVSIVAAVSPAGGDFSDPVTTSTLGITQVFWGLDKKLAQRKHFPSINTSVSYSKYTNVLDKYYDANYPEFPALRTKIREILSNAEELEQVVQLVGKSALSDADKITLDVANLIKEDFLQQNGYSTYDQFCPIWKTFDMMRSFISYYDEAQKAVANGAQWSKLSEATSDVKHSVSSSKFFEPSRGEDEAKKEFGDLLTSISERFAEASE	??
	Kazachstania_africana	FUNGI	ASCO	SACCHARO	N	--	NCBI	XP_003955546	A	CFAKGTKVLMADGSDRAIEDISINEKVMGKDGTPRTVIGLPRGRETMYQVRHMTSKRSSDEAFGSMDYVCSANHKLVLRTPQRVILDSYELNNQKYTTVTYFTLENTRYGQIVKRMTKSFQHPASEIDGQSTRNARTFAATIDRAPIDWDIEARDYEKLGYHVKEASYQLINPVFQESGIFAAKLNNFGFAKKIAPEMAWLLGFWVGAGDMEQFSFSIAGTETELISHIVKCANLVGLTITSTEICNSFKRDQGYEEAKLAGMAKGIPEEAGVVVFEDDKDGQPAENVLVALDKSSVQPFDIHSTPSESKNNLLLSLESEDKGAFFNKLVDTLHLRVKSSNANGSSYVKNVPLDLSSDDIVIREQFLAGLLDSRKCSTDFITYSPKISMGVIRLARSLG…	MAGAIENARKEIKRISLEDHEESEYGQIYSVSGPVIIAENMIGCAMYELVKVGHDNLVGEVIRIDGDKATIQVYEETAGVTVGDPVLRTGKPLSVELGPGLMETIYDGIQRPLKAIKDVSESIYIPRGIDVPSLSREIKWHFVPGKLKVGDHISGGDIFGSIFENSLLENHSILLPPRARGTVTWIASEGEYTVDEKVLEVEFNDETYEYTMYHTWPVRVPRPVAEKLSADHPLLTGQRVLDALFPCVQGGTTCIPGAFGCGKTVISQSLSKYSNSDAIIYVG	CGERGNEMAEVLMEFPELYTEVNGRKEPIMKRTTLVANTSNMPVAAREASIYTGITLAEYFRDQGKNVSMIADSSSRWAEALREISGRLGEMPADQGFPAYLGAKLASFYERAGKAVALGSPDRTGSVSIVAAVSPAGGDFSDPVTTATLGITQVFWGLDKKLAQRKHFPSINTSVSYSKYTNVLNRFYDSQYPEFPTLRDRMKEIISNAEELEQVVQLVGKSALSDSDKITLDVATLIKEDFLQQNGYSTYDAFCPIWKTFDMMKLFTSYYDEAQKAVSNGANWSKLSEATNDVKHAVSSSKFLEPSRGETEVHNEFEKLLSNLQERFAESTD	??
	Kazachstania_exigua	FUNGI	ASCO	SACCHARO	N	--	InBase	BAC66653	A	CFAKGTQVMMADGTDKSIEDIQLGENVMGKDGTPRTVISLPRGKETMYEVCHSSIKGTTNETLMNYVCSGNHKIVMQTPQQIGITEHAIDGKTYTSVSYFALRDSQDGYPIVKKLTKSFEHQQNGGKEQTLITVNNFVASLKSEPINWDVEAKHYESLGHYVKKCSYQLINPVFHQSGKLAQEIASLNYSKDKAPLLAWLIGFWVGNGAMRHSQFVIDSQDIELVNRIQEIATLLNLSATTACYYSGSVDDQDKLAKLNTATGEGFEDDLQSNPTAKELADMDILSESKTATLPTAFGVEKIDELIISLGEGRGNGNVFAQVIGSFGIDLADKDTLVSKIAHELAGDAFEVREQFVAGLVDATGYVRKDVYDHASEATVSIESKSTVLGLVKIARSLGI…	LEDHNESEYGSIYSVSGPVIVAENMIGCAMYELVKVGHDNLVGEVIRIDGDKATIQVYEETAGATVGDPVLRTGKPLSVELGPGLMETIYDGIQRPLKTIKDISQSIYIPRGIDAPALSRDIKWNFTPGKYVVGDHISGGDIFGSIFENSLLDNHKILLPPRARGTITWIAPAGEYTVDEKVLEVEFDGVKSDYSMYHTWPVRVPRPVAEKLSADYPLLTGQRVLDALFPCVQGGTTCIPGAFGCGKTVISQSLSKYSNSDAIIYVG	CGERGNEMAEVLMEFPELFTEINGRKEPIMKRTTLVANTSNMPVAAREASIYTGITLAEYFRDQGKNVSMIADSSSRWAEALREISGRLGEMPADQGFPAYLGAKLASFYERAGKAVALGSPDRIGSVSIVAAVSPAGGDFSDPVTTATLGITQVFWGLDKKLAQRKHFPSINTSVSYSKYTNVLDKFYDQNYPEFPTLRNRMKEILSNAEELEQVVQLVGKSALSDSDKITLDVASLIKEDFLQQNGYSTYDAFCPIWKTFDMMKAFIAYHDEAQKSVANGANWSKLSEATSDVKHQVSS	??	partial exteins
	Kluyveromyces_lactis	FUNGI	ASCO	SACCHARO	N	--	InBase	BAC66649	A	CFSKGTEVMMGDGKDELIENIQVGDEVMGRDGLPRQVVGLPRGHDDMYQVTEKSEDNETAKISFQCNSSHKLVLVTPQDIRLTESKEKVTVAFNRLADISVGNGTESRTVRLVERAEKSFANAESNQAIINAAEFVTTIDTTSIEWTLEARDMLLVDSSIREVTQQLINPVLLEKEHLAGVLKSNDFQSSLAPQFSYLLGAFVGSSGKDNSEYLQQLSAQFDKKIVAEKSIDVQSNGKTVGTASIVISQEPVQENKRRKVAQVSLVSKIVQESFSSGIPSFMMSENINVRESFLAGIVDSQNQKLDDTVALKTLSVKTHDGIARLARSLGIRVSGKKQNQEYTLTLSGDALKSVSNWTSTSNIEKVDVIHKAQPISFDLEKIESADYFGVTLAEESDHK…	ARKELKRVTLEDHEESEYGAIYSVSGPVVIAENMIGCAMYELVKVGHDNLVGEVIRIDGEKATIQVYEETTGVTVGDPVLRTGKPLSVELGPGLMETIYDGIQRPLKAIKDISQSIYIPRGIDAPALSRTIKWQFTPGKFKVGDHISGGDIFGSIFENSLLDDHKILLPPRARGTVTWIASAGEYTVDEKILELEFDGVKYDYSMYHTWPVRVPRPVTEKLSADYPLLTGQRVLDSLFPCVQGGTTCIPGAFGCGKTVISQSLSKYSNSDAIIYVG	CGERGNEMAEVLMEFPELFTEISGRKEPIMKRTTLVANTSNMPVAAREASIYTGITLAEYFRDQGKNVSMIADSSSRWAEALREISGRLGEMPADQGFPAYLGAKLASFYERAGKAVALGSPDRIGSVSIVAAVSPAGGDFSDPVTTSTLGITQVFWGLDKKLAQRKHFPSINTSVSYSKYTNVLNKYYEKNYPEFPVLRDRMKEILSNAEELEQVVQLVGKSALSDGDKITLDIASLIKEDFLQQNGYSTYDAFCPIWKTYDMMKSFISYHDEAQKSVSNGANWAKLSEAT	??	partial exteins
	Kuraishia_capsulata	FUNGI	ASCO	SACCHARO	N	--	NCBI	CDK29557	A	CFAKGTKVLMADGTDKPVERIAIGEEVMGKDGTPRSVIALPRGKATMYEVRHTTQHQSADDAEGLMNYVCSDHHKLVLRTPQHVNLTTHQLRGKMYTSVTYFEKVATAVGEIVKKKTRTYQHDIHGGAAGALRKAELYASDISTEPIDWTIEAKDYKNLGYFVKKSSYQLINPVHLETGKLGKTLESYGFSKDLAPQMAYLLGSWVGDGYMTRSMFSLDPLDTQYSERINAFGEEFGLVASTAEHHHRYYKTNEAEEVEASKLTEAAIAEDGALVYEGDLPGDPTEQDLIEEIEASEDSRPSSSGSAVSEHSWDERGDLSVMLRPIRQSGDSVLRPKLNVGNVFWDVVKSFGVRKVSEHDNGDSVEVHYSKHVPTHLSNDDISVREHFIAGLIDSDGYV…	MIGCAMYELVKVGHDTLVGEVIRIDGDKATIQVYEETAGVTVGDPVLRTGKPLSVELGPGLMETIYDGIQRPLKAIKEMSQSIYIPRGIDAPALSRTVQYDFKPGNLSVGDHITSGDIFGNVFENSLLSDHKILLPPRARGTITSIAEAGSYSVDTPILEVEFEGKSYSYSMMHTWPVRVPRPVAEKLSADYPLLTGQRVLDALFPVVQGGTTCIPGAFGCGKTVISQSLSKYSNSDVIIYVG	CGERGNEMAEVLMEFPELFTEISGTKEPIMKRTTLVANTSNMPVAAREASIYTGITLAEYFRDQGKNVSMIADSSSRWAEALREISGRLGEMPADQGFPAYLGAKLASFYERAGKAVALGSPDRIGSVSIVAAVSPAGGDFSDPVTTSTLGITQVFWGLDKKLAQRKHFPSINTSVSYSKYTNVLNKYYDSEFPEFPALRDRIREILSNAEELEQVVQLVGKSALSDADKITLDVANLIKEDFLQQNGYSTYDAFCPIWKTYDMMRAFVGYYDEAQKAVAGGAQWSKLAEATSDVKHAVSSAKFFEPSRGEAESKREFEKLVTNIGERFAEAAE	??
	Lodderomyces_elongisporus	FUNGI	ASCO	SACCHARO	Y		InBase	XP_001527398	A	CFTKGTQVMMADGKDKSIEDVQLGELVMGKDGDARKVVGLPRGFDTMYKVEQIGHDDSLNFTVSADHKLVLKTEQRIEVTTRKFAGKNYAAVNYFAMGKTKKSAGGKDGVEIVRVKSKVFAHHIHGKEVAESKALEFAASVDMSAIEWVVEAKDYYEQVEDTVKQNSTQLINPVFYESNAIGKWLADNGETKPSSASELAYLMGAAFNESRESISDAATNTKRTLENVEFDDLKSVDSSLDLSMDDGYETDNTSIHSVNEKESVNVARLLKQALDHFGFSTGSNKVIPSSIAVENIEVRESFLAGFVDASQTELKQDSAIINIGASNKSIIANIVKLARSLGIKAACKDDGLNRITLEGPALAGVLSKCSSSSVDAKSFARDAVPFNFNLLRSAKEDYY…	MENARKQIQRLNIDDQKEGQYGSIYSVSGPVVVAENMIGCAMYELVKVGHDNLVGEVIRINGDKATIQVYEETAGVTVGDPVLRTGAPLSAELGPGLLNTIYDGIQRPLKEIKDETNSIYIPRGIDVPALSKTVQYDFKPGQLKVGDHITGGDIFGSVFENSLLDDHKILLPPRARGTITSIAEAGSYTVEDTVLEVEFDGKKHKYSMMHTWPVRVPRPVAEKLTADYPLLTGQRVLDSLFPCVQGGTTCIPGAFGCGKTVISQSLSKYSNSDVIIYVG	GERGNEMAEVLMEFPELYTEIDGRKEPIMKRTTLVANTSNMPVAAREASIYTGITLAEYFRDQGKNVSMIADSSSRWAEALREISGRLGEMPADQGFPAYLGAKLASFYERAGKATALGSPDRVGSVSVVAAVSPAGGDFSDPVTTATLGITQVFWGLDKKLAQRKHFPSINTSVSYSKYTNILNKYYDSNYAEFPQLRNKIKEILSNAEELEQVVQLVGKSALSDSDKITLDVATLVKEDFLQQNGYSTYDAFCPIWKTFDMMRAFISYHDEAQKAVANGAQWSKLAEATADVKHAVSSAKFFEPSRGEKEGEKEFNALLTNISEKFAEASE	??
	Metschnikowia_bicuspidata_var._bicuspidata	FUNGI	ASCO	SACCHARO	Y	SHRIMP	NCBI	OBA24284	A	CFAKGTDVFMADGAEQPIESIKVGDEVLGKDGQPRLVVGLPRGNDQMYEVVQTSTESAHGKIKYTCNSNHELVVVTSQKILTTEDADKSVSVSYFALAATKTDDGRSIKMAQQATRVYQDNSDAQRFVQSLSKEDLHWTIEARDVSLLTGSARESTYQLINPVLVEKPTLAPLIEKYGGDVDAVNEMSYLLGVWTGSGRSDASCISVDSADSGLIDRLEAFSEKLGLSVECSKNHKRARLDAPLSPAGRENIVVNETDSGYFSLPLSPGSPAATPRANDENEASELLVVICNGNMRGKGVRQTLEDENIFWKMIAAFKVADTVKSVPNSLASESISVREYFIAGLVDSEGRVAHNKETDAFTATIRTSNLKVRDGLVKASRSLGIRASVKEDTAMSFAV…	MAGALDNARKEIKRLSLDDIEESNYGQIFSVSGPVVVAENMIGCAMYELVKVGHANLVGEVIRINGDKATIQVYEETAGVTVGDPVLRTGKPLSVELGPGLMENIYDGIQRPLKAIRETSESIYIPRGIDVPCLNRDILYDFNPASLRVGDHITGGDIFGSIYENSLLDDHKILLPPRARGTITSIAEKGSYQVEDTILEVEFDGKKHSYSMMHTWPVRVPRPVAERLTADYPLLTGQRVLDSLFPCVQGGTTCIPGAFGCGKTVISQALSKFSNSDIITYVG	CGERGNEMSEVLMEFPELYTEISGRKEPIMKRTTLVANTSNMPVAAREASIYTGITIAEYFRDQGKHVSMIADSSSQISGRLGEMPADQGFPAYLGAKLASFYERAGKAVALGSPDRVGSVSIVAAVSPAGGDFSDPVTTSTLGITQVFWGLDKKLAQRKHFPSVNTAISYSKYTNVLASYYDKNYSNFASLRTKIKEILTNAEELEQVVQLVGKSALSDSDKIVLDVATLIKEDFLQQNGYSTYDQFCPIWKTYDMMRAFVAYHDEAQKAISNGAIWSKLAEATSDVKHAVSSAKFVEPLEGEDAGRKGFKDLLSKITERFAEATE	??
	Naumovozyma_castellii	FUNGI	ASCO	SACCHARO	N	--	NCBI	CAC86355	A	CFAKGTEVLMADGSDKAIEAIEVGEQVMGKDGAPRTVIALPRGTETMYEVCHTTQHRNGNEKFGLMNYVCSGNHKLVLRTPQLIRTTIHELRGKHYTSVTFFVTEKSANGTIVKQRTKTFQHEFHGGEEAATKLAADFASTIDPKHIDWDIEAKDYKQLDHYVKKSSYQMINPVFKESGNLANILGDAGIEKTLAAKMAWLLGFWVGNGHMETAQFPVDSWDTQLVDRISEYGKHFNLTTTTENHYRSNHVESNKDIEIFEMNEAQIEEAEQTGVVAFDSNRKGDPSETELIEAEIFNESRPSTAGLFTPAAISPASLVTDLSVTLRGTGIGGAGVSKERNLNNIFWDIVTSFGVRTNGQGSTYEKSVPLHLSYDDIEVREQFIAGLIDSDGYVKSADN…	ISQSLSKYSNSDSIIYVG	CGERGNEMAEVLMEFPELFTEKDGRKEPIMKRTTLVANTSNMPVAAREASIYTGITLAEYFRDQGKDVSMIAD	??
	Naumovozyma_dairenensis	FUNGI	ASCO	SACCHARO	N	--	NCBI	BAC66651	A	CFAKGTQVMMADGSDKSIEEIQIGEQVMGKDGNPRTVIALPRGKETMYEVCHITPHRTTSGENFGVMDYVCSGNHKLVLRTPQNVTLTTHELDGQTYTNVSYFALEESAYGQIVKKKTKSYQHQRHGGKQETEKKVNEFLATINPDSIEWDVEAKDYKKLGYDVKKSSHQMINPVFKESGNLIAKLNELGFSKEIAPQMGWLLGFWVGNGSITTSSFSIDSLDTQLLDRITEYGKLFALTTTSATNHCRNYSGSGNQDIELSKINNGKVETDGTITFDDDTEREPSEQELIDMESSGCKASSEMTVALGAPLVRGNAIRQLLTENNVFLKLIESFGVRKENGSEYVKAIPMHLSYDDIEVREQFIAGLVDSIGHVKRTSNGTIECAAISTAYKSVSEGL…	KRISLEDHAESEYGAIYSVSGPVIVAENMIGCAMYELVKVGHDNLVGEVIRIDGDKATIQVYEETAGVTVGDPVLRTGKPLSVELGPGLMETIYDGIQRPLKAIKDKSQSIYIPRGIDAPALDRKVTWHFNPGKYQVGDHISGGDIFGSIYENSLLEDHKILLPPRARGTITWIAPAGEYTVDEKILEVEFDGKTSDYSMYHTWPVRVPRPVAEKLSADHPLLTGQRVLDALFPCVQGGTTCIPGAFGCGKTVISQSLSKYSNSDTIIYVG	CGERGNEMAEVLMEFPELFTEQTGRKEPIMKRTTLVANTSNMPVAAREASIYTGITLAEYFRDQGKDVSMIADSSSRWAEALREISGRLGEMPADQGFPAYLGAKLASFYERAGKAVALGSPDRIGSVSIVAAVSPAGGDFSDPVTTATLGITQVFWGLDKKLAQRKHFPSINTSVSYSKYTNVLSKYYDSNYPEFPVLRDRMKEILSNAEELEQVVQLVGKSALSDSDKITLDVANLIKEDFLQQNGYSTYDAFCPIWKTFDMMRSFVAYNDEAQKAIAAGANWSKLSEATNDVKHAVSSSKFFEPSRGEEEIHGEFEKLLNNKQ	??
	Pichia_stipitis	FUNGI	ASCO	SACCHARO	N	--	InBase	XP_001382992.2	A	CFAKGTKVLMANGDDKNIEDIAVGEEVLGKDGLPREVVALPRGRETMYEVSEKTQHRAETVFGTASYTCNATHKLVLQTNQRVNITNHVLRGESQTSVTYFQMKTAVADGREIELPKLCTKSFQHSSHGRENAWKKAEVFASTISRDPIDWTAEARDISRLGYHVRRATRQLWSPVLVEKEVLAPMIAKRGFDESIAPYMAYLVGLWVGDGYSDRATFSIDIQDVEIHERIKDFASHAGLTPRIACYKKSRDATISLHNSETRGKNVRQNLNTGNLLWSLLAEICGKKENEMLFKLVPSFLRSESIAVREYFISGLVDSDGHVKRDEADKCYSATVKTIYPAVRDGLVSVARSLIQTSVSVEEAKEVNSVKHQESYAIYMANSSALDSVLSKCAAPRKR…	MAGALENARKEIKKLSLDADESLYGQIYSVSGPVIIAENMIGCAMYELVKVGHDTLVGEVIRISGDKATIQVYEETAGVTVGDPVLRTGKPLSVELGPGLMETIYDGIQRPLKAIKEQSQSIYIPRGIDAPALSRTVNYDFTPGSLKVGDHITGGDIFGSIYENSLLDDHKILLPPRARGTITSIAEAGSYNVDDNVLEVEFDGKKHSYSMMHTWPVRVPRPVAEKLAADYPLLTGQRVLDSLFPCVQGGTTCIPGAFGCGKTVISQSLSKFSNSDVIIYVG	CGERGNEMAEVLMEFPELFTEINGRKEPIMKRTTLVANTSNMPVAAREASIYTGITLAEYFRDQGKNVSMIADSSSRWAEALREISGRLGEMPADQGFPAYLGAKLASFYERAGKSVALGSPERLGSVSIVAAVSPAGGDFSDPVTTSTLGITQVFWGLDKKLAQRKHFPSINTSVSYSKYTNVLDKYYDANYPEFPALRNKIKEILSDAEELEQVVQLVGKSALSDSDKITLDVASLIKEDFLQQNGYSTYDAFCPIWKTFDMMRAFISYHDEAQKAVANGAQWSKLSESTSDVKHSVSSAKFFEPSRGEAEGKTEFNTLLTSISERFAEASE	??
	Saccharomyces_cariocanus	FUNGI	ASCO	SACCHARO	N	--	InBase	CAC86344	A	CFAKGTTVLMADGSIECIENIKIGDKVMGKDGKPREVIKLPRGNETMYSVVQKSQHRAHKTDSSREVPDLLKFTCNSTHELVVRTPRSVRRVSRTMKGVEYFEVISFEMVQKKVPDGRIIELVKEVSKSYPASEGPERADELVESYRKASTKPYFEWTVEARDLSLLGSHVRKATYQTYAPILYENDYFFNYMENSKFHPTIEAPKVLAYFLGLWIGDGLTDRTTFSIDSRDTSLMERVTEYAEKLDLCAEYKDRKEPKVAKTVNLYSKSVRXNGIRNNLNTENPLWDAIVGLGFLKDGVKNIPSFLSTDNIGTRETFLAGLIDSDGYVTDEHGITATVKTIHTSVRDGLVSVARSLGLVISVNAEPAKIDMSGTSHKMCYAIYMSGGDILLNVLSKCA…	ISQSLSKYSNSDAIIYVG	CGERGNEMAEVLMEFPELYTEMSGTKEPIMKRTTLVANTSNMPVAAREASIYTGITLAEYFRDQGKNVSMIAD	??	partial exteins
	Saccharomyces_castellii	FUNGI	ASCO	SACCHARO	N	--	InBase	XP_003674322	A	CFAKGTEVLMADGSDKAIEAIEVGEQVMGKDGAPRTVIALPRGTETMYEVCHTTQHRNGNEKFGLMNYVCSGNHKLVLRTPQLIRTTIHELRGKHYTSVTFFVTEKSANGTIVKQRTKTFQHEFHGGEEAATKLAADFASTIDPKHIDWDIEAKDYKQLDHYVKKSSYQMINPVFKESGNLANILGDAGIEKTLAAKMAWLLGFWVGNGHMETAQFPVDSWDTQLVDRISEYGKHFNLTTTTENHYRSNHVESNKDIEIFEMNEAQIEEAEQTGVVAFDSNRKGDPSETELIEAEIFNESRPSTAGLFTPAAISPASLVTDLSVTLRGTGIGGAGVSKERNLNNIFWDIVTSFGVRTNGQGSTYEKSVPLHLSYDDIEVREQFIAGLIDSDGYVKSADN…	MAGALENARKEIKRISLGDNLESDYGSIYSVSGPVIVAENMIGCAMYELVKVGHDNLVGEVIRIDGDKAT IQVYEETAGVTVGDPVLRTGKPLSVELGPGLMETIYDGIQRPLKAIKDMSQSIYIPRGIDAPALDRKITW NFTPGKYTVGDHISGGDIFGSIFENSLLSDHKILLPPRARGTITWIAPAGEYTVDEKILEVEFDGVKSDY SMYHTWPVRVPRPVAEKLSADYPLLTGQRVLDALFPCVQGGTTCIPGAFGCGKTVISQSLSKYSNSDSII YVG	CGERGNEMAEVLMEFPELFTEKDGRKEPIMKRTTLVANTS NMPVAAREASIYTGITLAEYFRDQGKDVSMIADSSSRWAEALREISGRLGEMPADQGFPAYLGAKLASFY ERAGKAVALGSPDRIGSVSIVAAVSPAGGDFSDPVTTATLGITQVFWGLDKKLAQRKHFPSINTSVSYSK YTNALNKYYDSNYAEFPVLRDRIKEILSNAEELEQVVQLVGKSALSDSDKITLDVSNLIKEDFLQQNGYS TYDAFCPIWKTFDMMRAFVSYYDESQKAVANGANWSKLSEATSDVKHAVSSSKFFEPSRGEEEIHGEFEK LLTTMQERFAESTD	??
	Saccharomyces_cerevisiae	FUNGI	ASCO	SACCHARO	N	--	InBase	AAB63978	A	CFAKGTNVLMADGSIECIENIEVGNKVMGKDGRPREVIKLPRGRETMYSVVQKSQHRAHKSDSSREVPELLKFTCNATHELVVRTPRSVRRLSRTIKGVEYFEVITFEMGQKKAPDGRIVELVKEVSKSYPISEGPERANELVESYRKASNKAYFEWTIEARDLSLLGSHVRKATYQTYAPILYENDHFFDYMQKSKFHLTIEGPKVLAYLLGLWIGDGLSDRATFSVDSRDTSLMERVTEYAEKLNLCAEYKDRKEPQVAKTVNLYSKVVRGNGIRNNLNTENPLWDAIVGLGFLKDGVKNIPSFLSTDNIGTRETFLAGLIDSDGYVTDEHGIKATIKTIHTSVRDGLVSLARSLGLVVSVNAEPAKVDMNGTKHKISYAIYMSGGDVLLNVLSKCA…	MIGCAMYELVKVGHDNLVGEVIRIDGDKATIQVYEETAGLTVGDPVLRTGKPLSVELGPGLMETIYDGIQ RPLKAIKEESQSIYIPRGIDTPALDRTIKWQFTPGKFQVGDHISGGDIYGSVFENSLISSHKILLPPRSR GTITWIAPAGEYTLDEKILEVEFDGKKSDFTLYHTWPVRVPRPVTEKLSADYPLLTGQRVLDALFPCVQG GTTCIPGAFGCGKTVISQSLSKYSNSDAIIYVG	CGE RGNEMAEVLMEFPELYTEMSGTKEPIMKRTTLVANTSNMPVAAREASIYTGITLAEYFRDQGKNVSMIAD SSSRWAEALREISGRLGEMPADQGFPAYLGAKLASFYERAGKAVALGSPDRTGSVSIVAAVSPADGDFSD PVTTATLGITQVFWGLDKKLAQRKHFPSINTSVSYSKYTNVLNKFYDSNYPEFPVLRDRMKEILSNAEEL EQVVQLVGKSALSDSDKITLDVATLIKEDFLQQNGYSTYDAFCPIWKTFDMMRAFISYHDEAQKAVANGA NWSKLADSTGDVKHAVSSSKFFEPSRGEKEVHGEFEKLLSTMQERFAESTD	??
	Saccharomyces_dairenensis	FUNGI	ASCO	SACCHARO	N	--	InBase	XP_003667621	A	CFAKGTQVMMADGSDKSIEEIQIGEQVMGKDGNPRTVIALPRGKETMYEVCHITPHRTTSGENFGVMDYVCSGNHKLVLRTPQNVTLTTHELDGQTYTNVSYFALEESAYGQIVXKKTKSYQHQRHGGKQETEKKVNEFLATINPDSIEWDVEAKDYKKLGYNVKKSSHQMINPVFKESGNLIAKLNELGFSKEIAPQMGWLLGFWVGNGSITTSSFSIDSLDTQLLDRITEYGKLFALTTTSATNHCRNYSGSGNQDIELSKINNGKVETDGTITFDDDTEREPSEQELIDMESSGCKASSEMTVALGAPLVRGNAIRQLLTENNVFLKLIESFGVRKENGSEYVKAIPMHLSYDDIEVREQFIAGLVDSIGHVKRTSNGTIECAAISTAYKSVSEGL…	MAGALENARKEIKRISLEDHAESEYGAIYSVSGPVIVAENMIGCAMYELVKVGHDNLVGEVIRIDGDKAT IQVYEETAGVTVGDPVLRTGKPLSVELGPGLMETIYDGIQRPLKAIKDKSQSIYIPRGIDAPALDRKVTW HFNPGKYQVGDHISGGDIFGSIYENSLLEDHKILLPPRARGTITWIAPAGEYTVDEKILEVEFDGKTSDY SMYHTWPVRVPRPVAEKLSADHPLLTGQRVLDALFPCVQGGTTCIPGAFGCGKTVISQSLSKYSNSDTII YVG	CGERGNEMAEVLMEFPELFTEQTGRKEPIMKRTTLVANTSNMPVAAREASIYTGIT LAEYFRDQGKDVSMIADSSSRWAEALREISGRLGEMPADQGFPAYLGAKLASFYERAGKAVALGSPDRIG SVSIVAAVSPAGGDFSDPVTTATLGITQVFWGLDKKLAQRKHFPSINTSVSYSKYTNVLSKYYDSNYPEF PVLRDRMKEILSNAEELEQVVQLVGKSALSDSDKITLDVANLIKEDFLQQNGYSTYDAFCPIWKTFDMMR SFVAYNDEAQKAIAAGANWSKLSEATNDVKHAVSSSKFFEPSRGEEEIHGEFEKLLNNMQERFAESTD	??
	Saccharomyces_exiguus	FUNGI	ASCO	SACCHARO	N	--	InBase	BAC66652	A	CFAKGTQVMMADGSDKSIEDIQLGENVMGKDGTPRTVISLPRGKETMYEVCHSSTKGTTKDTLMNYVCSGNHKIVMQTPQQIGITEHGIDGKTYTSVSYFALRDSQHGYPIVKKLTKSFEHQQHGGKEQTLITVNNFVSSLKSEPINWDVEAKHYESLGHYVKKCSYQLINPVFHQSGKLAQEIASLNYSKDKAPLLAWLIGFWVGNGAMRHSQFVVESQDIELVNRIQDIAGLLNLSATTACYYSGSKDDEAKLAKLNSSSAEGFEDDLEGNPSVKELADMDRLSESKTATLPTAFGVENIDELIISLGEGRGNGNVFAQVIGSFGIDLADKDTLVTKIAHELAGDAFEVREQFVAGLVDAAGYVRKDVYDHASEATISTESKSTVLGLVKIARSLGI…	LEDHDESEYGSIYSVSGPVIVAENMIGCAMYELVKVGHDNLVGEVIRIDGDKATIQVYEETAGATVGDPV LRTGKPLSVELGPGLMETIYDGIQRPLKTIKDISQSIYIPRGIDAPALSRDIKWNFTPGKYVVGDHISGG DIFGSIFENSLLDNHKILLPPRARGTITWIAPAGEYTVDEKVLEVEFDGVKSDYSMYHTWPVRVPRPVAE KLSADYPLLTGQRVLDALFPCVQGGTTCIPGAFGCGKTVISQSLSKYSNSDAIIYVG	CGERGNEMAEVLMEFPELFTEINGRKEPIMKRTTLVANTSNMPVAAREASIYTGITLAEYFRDQGKNVSMIADSSSRWAEALREISGRLGEMPADQGFPAYLGAKLASFYERAGKAVALGSPDRIGSVSIVAAVSPAGGDFSDPVTTATLGITQVFWGLDKKLAQRKHFPSINTSVSYSKYTNVLDKFYDQNYPEFPTLRNRMKEILSNAEELEQVVQLVGKSALSDSDKITLDVASLIKEDFLQQNGYSTYDAFCPIWKTFDMMKAFIAYHDEAQKSVANGAN WSKLAEATSDVKHQVSS	??	Genus? partial exteins
	Saccharomyces_pastorianus	FUNGI	ASCO	SACCHARO	N	--	InBase	BAC66656	A	CFAKGTNVLMADGSIECIENIEVGNKVMGKDGRPREVIKLPRGSETMYSVVQKSQHRAHKSDSSREMPELLKFTCNATHELVVRTPRSVRRLSRTIKGVEYFEVITFEMGQKKAPDGRIVELVKEVSKSYPVSEGPERANELVESYRKASNKAYFEWTIEARDLSLLGSHVRKATYQTYAPILYENDHFFDYMQKSKFHLTIEGPKVLAYLLGLWIGDGLSDRATFSVDSRDTSLMERVTEYAEKLNLCAEYKDRKEPQVAKTVNLYSKVVRGNGVRNNLNTENPLWDAIIGLGFLKDGVKNIPSFLSTDNIGTRETFLAGLIDSDGYVTDEHGIKATIKTIHTSVRDGLVSLARSLGLVASVNAEPAKVDMNGTKHKISYAIYMSGGDVLLNVLSKCA…	ISLEDHAESEYGAIYSVSGPVVIAENMIGCAMYELVKVGHDNLVGEVIRIDGDKATIQVYEETAGLTVGD PVLRTGKPLSVELGPGLMETIYDGIQRPLKAIKEESQSIYIPRGIDTPALDRTIKWQFTPGKFQVGDHIS GGDIYGSVFENSLISSHKILLPPRSRGTITWIAPAGEYTLDEKILEVEFDGKKSDFTLYHTWPGRVPRPV TEKLSADYPLLTGQRVLDALFPCVQGGTTCIPGAFGCGKTVISQSLSKYSNSDAIIYVG	CGERGNEMAEVLMEFPELYTEMSGTKEPIMKRTTLVANTSNMPVAAR EASIYTGITLAEYFRDQGKNVSMIADSSSRWAEALREISGRLGEMPADQGFPAYLGAKLASFYERAGKAV ALGSPDRTGSVSIVAAVSPAGGDFSDPVTTATLGITQVFWGLDKKLAQRKHFPSINTSVSYSKYTNVLNK FYDSNYPEFPVLRDRMKEILSNAEELEQVVQLVGKSALSDSDKITLDVATLIKEDFLQQNGYSTYDAFCP IWKTFDMMRAFISYHDEAQKAVANGANWSKLADSTGDVKHAVSSSKFFEPSRGEKEVHGEFEKLLS	??	partial exteins
	Saccharomyces_unisporus	FUNGI	ASCO	SACCHARO	N	--	InBase	BAC66654	A	CFEKGTEVLMADGTDKVIEDITIGEQVMGKDGQPREVVGLPRGKMTMYQVCHKATEQNEIALMDYVCSGNHKFVLVTPQNVKITEHMLRGKMYTSVNYFVANDFENGQVVKLRTKTFQHDIHGGADGAKVEAQKFASTIDLSPISWEIEASKYVELDVNVRNATTQLINPVFYESGKLASRLQTKNIDQTSADKLAYVMGSWVGAGSMDQPTFAGNQLDEEFVSRLTEYGSGLDLTKNNSVWDIINESGLRTLNANGEATKTIPKELVSDSISVREHFIAGLVDTQGNVKRASTGAVETASISTVYERISNDLVKLARSLGIKASVSQQEEHVDAKGVDQQQTYNIKLTGSALNGVVRLSALSKNRDEPVSFERLPVPFHFTLLEKAEDNYYGVTLPDA…	ENMIGCAMYELVKVGHDNLVGEVIRIDGDKATIQVYEETAGVTVGDPVLRTGKPLSVELGPGLMETIYDG IQRPLKAIKDMSQSIYIPRGIDAPALSREIKWHFTPGKYTVGDHISGGDIFGSVFENSLLDDHKILLPPR ARGTITWLAPEGDYTVDEKVIEVEFDGVKSDYSMYHTWPVRVPRPVAEKLSADYPLLTGQRVLDALFPCV QGGTTCIPGAFGCGKTVISQSLSKYSNSDTIIYVG	CGERGNEMAEVLMEFPELFTEINGRKEPIMKRTTLVANTSN MPVAAREASIYTGITLAEYFRDQGKDVSMIADSSSRWAEALREISGRLGEMPADQGFPAYLGAKLASFYE RAGKAVALGSPDRTGSVSIVAAVSPAGGDFSDPVTTSTLGITQVFWGLDKKLAQRKHFPSINTSVSYSKY TNVLNKYYDGNYPEFPILRDRMKEILSKAEELEQVVQLVGKSALSDGDKITLDVATLIKEDFLQQNGYST YDAFCPIWKTFDMMKAFISYHDEAQKAVSNGANWSKLADATGDVKHAVSS	??	partial exteins
	Tetrapisispora_phaffii	FUNGI	ASCO	SACCHARO	N	--	NCBI	XP_003683830	A	CFAKGTKVLMADGSDKSIEDIAIGEQVMGKDGAPRSVVGLPRGQKTMYHVKHTTQHKKSDQEVGLMDYVCSGNHKLVLRTPQLISTATNRLNGKLYTSVTYFALEDSIYGKIVKKKTNTYEHSAHGGKQEAARKASEFVSSLDMQPIDWDIEASDYNHLGYFVKKSTFQMINPIFKESGNLASKLEKLGFEGSLAPKIAWMLGFWVGAGNINQSEFSIDPSGTQLVDRISEVGKYFNLTTATSKHYSRVFSKAQEEVEIAKLNNGKIEADGSIVFDDDIEGTPSEEELIEIEMSSDASKASSNDASFARVNGNGSLECTDLSVILRDSVANQAKRENNPFWNFVESLCVKSKNIPSLNESFEKHIPFELSYDNMEVREQFIAGLIDATGSVKKDKASNS…	MAGALENARKEIKRISLDDHEESEYGYVYSVSGPVIIAEQMIGCAMYELVKVGHDNLVGEVIRIDGDKATIQVYEETAGVTVGDPVLRTGKPLSVELGPGLMETIYDGIQRPLKAIKERSQSIYIPRGIDSPALDRTIKWQFTPSQHKVGDHITGGDIFGSVFENSLLDNHKILLPPRARGTITWIASAGEYTVDEKILEVEFDGKKYDYSMMHTWPVRVPRPVAEKVSADYPLLTGQRVLDALFPCVQGGTTCIPGAFGCGKTVISQSLSKYSNSDAIIYVG	CGERGNEMAEVLMEFPELYTEINGRKEPIMKRTTLVANTSNMPVAAREASIYTGITLAEYFRDQGKDVSMIADSSSRWAEALREISGRLGEMPADQGFPAYLGAKLASFYERAGKAVALGSPDRIGSVSIVAAVSPAGGDFSDPVTTSTLGITQVFWGLDKKLAQRKHFPSINTSLSYSKYTTALNGFYDREYPEFPVLRNRIKEILSNAEELEQVVQLVGKSALSDSDKITLDVSTLIKEDFLQQNGYSTYDAFCPIWKTYDMMRAFVSYNDESQKAVSNGANWSRLSEATKDVKHAVSSSKFFEPSRGQAEVHAEFEKLLTKMQERFAESTD	??
	Torulaspora_globosa	FUNGI	ASCO	SACCHARO	N	--	InBase	CAC86352	A	CFAKGTPVMMHDGSVKAIETINVGEEVMGADGLGRKIVGLPRGREVMYKVSQKTEHRAYETDETRSAPVGLFEYTCNATHKLVVRTPRSCRTLNRTMKGVEYYEVVFFDLAKEKLKDGREIEVVKEISRSYPVTEGPERAAEIMKEYQEAGAGKQFFEWTIEARDVGALGAHVRKATHQVYAPVLYESDFFFHYVKDSKFCLKSEAPFALAYLLGLWVGDGLSDRAVFSVDSEDTTLFDRIIDFADILDLSAEYKDREIPKRAKTVGLFPKTIRGNDIGRNLNTDNPLWNAIVDLGYLKGGVKHVPSYLLTDSIPHREVFLAGLIDSDGYVRGEEAPAATIKTIHKTVMEGTVAVARSLGLTVSVNIEEAKVDKDGVNHRPAYAIYISGGDALLSVLAN…	ISQSLSKYSNSDVIIYVG	CGERGNEMAEVLMEFP ELYTEKNGKKEPIMKRTTLVANTSNMPVAAREASIYTGITLAEYFRDQGRDVSMIAD	??	partial exteins
	Torulaspora_pretoriensis	FUNGI	ASCO	SACCHARO	N	--	NCBI	CAC86351	A	CFAKGTKVLLHDGSLRAIESIEVGEDVMGVDGERRKVVGLPRGREVMYKVSQKTTNRAHETAETRSEPLGLFEYTCNATHKLVVRTPRSCRLLTRNENGADYYDVAFFDLVKTKLKDGREIEIVKEMSNSYLATEGPEKAAQMVKEYQEASEGKEFFEWTIEARDVAVLGADVREATYQVYSPVLYESDFFSQYVKDSKFGLTSEAPLALAYLLGLWAGDVSSEETVFSVNSEDGSLYERITQFADILGLSAEFKDREAPKQGKTVYLHPKAIGGNDIQENSNNDNPLRNAIVDLGYLTDGVKNVPTYLLSDAIPHREIFLAGLIDSDGFVRSEDGCSATIKTTLKTVMAGTVAVARSLGLNVSVNTEEAKVDNGVDQRLSYAISISVSDALLSVLAKC…	ISQSLSKYSNSDAIIYVG	CGERGNEMAEVLMEFPELHTEKNGKMEPIMKRTTLVANTSNMPVAAREASIYTGITLAEYFRDQGRDVAMIAD	??	partial exteins
	Vanderwaltozyma_polyspora	FUNGI	ASCO	SACCHARO	N	--	NCBI	CAC86347	A	CFAKGTEVMMADSSIKNIEDIEIGDLVMGQDGQPREVTQLPRGSDKMYKVNEINENSTSELFSFVCNATHQLIVRTPRNIKVQTRIIDGIECNEIVYTDLFKEITEDARIIELIKEVSKIYPVSEGMDDVQEFVSQYNKSLEDYFQWTVEPRDINRLTESIREATYQVYAPVLYECENLLQYLKNTKYNLNEKSPTALAYLLGLWTGSGMTRRAGLSVSTTDESLMNNIVAAADLLNLKSEFKQERTTTRVGNVNFYGNSTSTNQNVDNLLWDAIQELGFIQDGNKTVPSFLSSDLIEIRETFLAGLIDSNGSVDNNKQDISCTIELEDNKVMSGIVSLIRSLGLKADVTQSSGKLNDVCYNVTVKGGELLKSVLSRCSAINYTKCESRDLLREPVEFY…	ISQSLSKYSNSDAIIYVG	CGERGNEMAEVLMEFPELFTEMNGKKEPIMKRTTLVANTSNMPVAAREASIYTGITLAEYFRDQGKHV	??	partial exteins
	Zygosaccharomyces_bailii	FUNGI	ASCO	SACCHARO	N	--	InBase	CDH13466	A	CFAKGTEVMMHDGSVKAIETIEAGEAVMGTDGQPRKVVGLPRGREVMYKVSQKTAHRVHKTDETRAAPVALFEYNCNATHKLVVRTPRSCRSITRKMQGVDYNEVIFFDLKKKKLEDGREIEIVKEVSRSYPAAEGAEKAAQMVKDYYDAARGKEFFEWTIEARDVXELGAHVRKATHQVYAPVLYESDFFFHYVKNSKFALRSEASTALAYLLGLWVGDGLSDRAVLSVDSEDSSLLERITGYADILDLSAEYKDREIPKRAKTVCLYPKTIRGNDIRRNLNTDNPVWNAIVDLGYLKDGVKNVPSYLFSDSICHREVFLAGLIDSDGHVRGDDGLSVTIKTIHKTVMEGTVAVARSLGLIVSVNTEEAKIDKNDVNHRFVYAIYISGGDALLSVLAH…	MAGALENARKELKRVSLEDHAESEYGSIYSVSGPVVVAENMVGCAMYELVRVGHDNLVGEVIRIDADKAT IQVYEETTGVTVGDPVLRTGKPLSVELGPGLMETIYDGIQRPLKSIRDASQSIYIPRGVNAPALDRTIKW HFVPSDVKEGDHLAGGDIFGTVFENSLIESHKILLPPRARGTITWIATEGDYTIEEKVIEVEFDGQKYAY SMYHTWPVRVPRPVAEKLSADYPLLTGQRVLDALFPCVQGGTTCIPGAFGCGKTVISQSLSKYSNSDAII YVG	CGERGNEMAEVLMEFPELFTEKNGRKEPIMK RTTLVANTSNMPVAAREASIYTGITLAEYFRDQGKNISMIADSSSRWAEALREISGRLGEMPADQGFPAY LGAKLASFYERAGKAIALGSPNRIGSVSIVAAVSPAGGDFSDPVTTATLGADQGFPAYLGAKLASFYERA GKAIALGSPNRIGSVSIVAAVSPAGGDFSDPVTTATLGITQVFWAFSLHQHICFLNRIGSVSIVAAVSPA GGDFSDPVTTATLGITQVFWGLDKKLAQRKHFPSINTSVSYSKYTNVLNKYYDKHHPDFPILRDHIKEIL SNAEELEQVVQLVGKSALSDSDKITLDVATLIKEDFLQQNGYSTYDAFCPIWKTYDMMRAFVGYHDEAQR AIANGANWGKLS…	??
	Zygosaccharomyces_bisporus	FUNGI	ASCO	SACCHARO	N	--	InBase	CAC86349	A	CFAKGTEVMMSDASVKTVESVKVGEQVMGKDGKPRKVVATPSGCEKMYKVTQKVAHKRTHTLNEPRGLSEYTCNATHKLVVRTPRICRSVIRKFKGTNYIDVIFFNKVKGSVEDGRVIDIVQEASMSYPAVEGPERALRAIKEYAEADGAREFFEWTIEARDISLLDENVRAATYQLRAPVLLQNDFFSQYVSNSKFASGTEATRALSYFLGLWIGGGLTDKTTLSVDSEDTSLFDRINQFAEILGLSAEQEAKEESKRAKKVNLHPKTNGAEDADRSLNIGNPLWNAIVDLEYLKDGSKNVPAYLSSDCFENREMFLAGLVDSEGHVRGEVATINTCHHSVMTGVVAVARSLGITVTVNTKGEKFGNIGANQDSGYVIQLSSCDALLSVLANCGAVDK…	PNSDAIIYVG	CGERGNEMAEALMEFPELFTEKNGSKEPIM KRTTLVANTSNMPVAAREASIYTGITLAEYFRDQGKDISMIAD	??	partial exteins
	Zygosaccharomyces_rouxii	FUNGI	ASCO	SACCHARO	N	--	InBase	CAC86350	A	CFAKGTEVMMSDGSIKEVEGIEVGQEVMGKDGKPREVVGTPSGREKMYKVSHKTAHRAHKSDSTSERFGLFEYTCNATHKLVVRTSRSCRPLVRNIQGTDYVEVCLFNMTKKTLEDGRVIDIVEETSDFYPAVEGPEKALRILKEYAEADGGKEYFEWTIEARDVALLSAQVRKATYQLSAPVLLENNHFSHYLKDSNSAVGNDTVRALSYFLGLWIGDGMLNNAATFSVDSQNASLLNRINEFAEVLGLSAEYKDSQEPKRAKTVNLYAKAIRDEGVRKNLDTHNLLWDAIVDLGYLKDDSKNVPGYICSDSFQHREVFLAGIIDSTGYVSDETATVKTIDQSVMTGTVAVARSLGINVSVDVEVDEDGVDRSFVYAIYMDRSDALLAVLANCASNNK…	ISQSLSKFSNSDAIVYVG	CGERGNEMAEVLMEFPELFTEV NGHKEPIMKRTTLVANTSNMPVAAREASIYTGITLAEYFRDQGKNISMIAD	??	partial exteins
	Schizosaccharomyces_japonicus	FUNGI	ASCO	TAPHRINO	N	--	InBase	XP_002172722.2	A	CFAKGTEVLMANGADKKIEDVVIGDKVMGKDGRPRDVVALPRGFDTMYTVSQKISRKGAKSSNNLSYTCNATHKLVLKTPQQISLVEQVVRGKKQSSVSFLRLADVVVGSSRGGDRRRIQIVKKVTKSFQHEPRGVEKARELAMEFLSTIGDDDIYWTIEARDYTLVSQEVRELTQQMISPVLFEKADLQNRLVKRGISAKYASEAAYLLGVWVGAGFSRSSAFSLYEEDSELVSRIISFGKALGLKAVTAEHNPRTVKIVRGELGVDGTFTSEVEDLVEVVDFQEGSEIPAWEQRGNLSVSFEGNTDNVFWKLISDLGFSGAVKSIPSHFAYESFPVREAFLAGLIDADGSVKHGDLSSAHLSTTSPKVRDGTVRIARSLGISAYVSTKSEQIVDGVY…	MAGGIENAKKAIRNLRNFDEKETFYGEVYSVSGPVVVASNMLGCSMYELVRVGHQELVGEVIRIFEDKCT IQVYEETSGLTVGDPVQRTGKPLSVELGPGLTETIYDGIQRPLERIHAVSNSIYIPRGIYTEALDRNRKW EFTPSKDFRVGDHISGGDVYGTVFENSLFNSHKIMLPPRARGTITHIAEAGSYAVDETILEVEFNGKKHS FSMMHHWPVRAPRPVADDLTANQPLLTGQRVLDALFPCVQGGTTAIPGAFGCGKTVISQSLSKYSNSDLI VYVG	CGERGNEMAE VLMDFPELSIEIEGRQEPIMKRTTLVANTSNMPVAAREASIYTGITLAEYFRDQGKNVAMMADSTSRWAE ALREISGRLAEMPADSGYPAYLGAKLASFYERAGRVRCLGSPNREGTVSIVGAVSPPGGDFSDPVTSATL GIVQVFWGLDKKLAQRKHFPSINTSLSYSKYTEVLKPWYSENVTGFTSLRDQVKEIIQQEDSMLEIIQLV GKSALSEPDKVTLDIATIIKNDFLQQNGYSDYDRNCPLYKTFYMLKAMVSYYHKARAAVENGNVPWAKIK ESTADLLHDLSSMKFENPADGKEVLVDRYNKLLEKIDMRFQALSE	??
	Mixia_osmundae	FUNGI	BASIDIO	PUCCINIO	Y	PLANT	NCBI	XP_014569339	A	CFAKDTAVLMADGTEKPIQDVAIEDEVMGKDGCGRVVVGLPRGVETMYDVAAIGQHHNQAENGLLNFTCNASHKLVVCTPQHVRLTDHMLGQKMQTSVSYFVMGQERVSADRVISAVTLRMRSWQHELHGGHRAARVKAEAFKASIDKDEIFNWTIEAQHVAALNMHVRKATQQTISPVLHENHRFGDILSQHGLDPQLDARVAYLVGLWLGSGSSDEPALTIASNDAKTVERIDSLCSALGLVASVSDEHHRAKIARVQENVAHSAATADDQKLHRDLHIKIVADGGETSHNVFWTTLSENGFRGASAKEPKAVPSWVASEPFGVREAFVAGMVDSAGQVKASKDRAMRRNVDILTGHASVCDGLVRVARSLGIRVSASMQAVNAYAVFLSGGEVIQS…	MAGAMDRAKRDGKRAGENDKESQYGSVFSVSGPVVVGENMAGAAMYELVRVGHDELVGEIIRINGDKVTIQVYEETSGMQIGDPVLRTGKPLSVELGPGLLSNIYDGIQRPLRNIAEKSGSIYIPRGISTQALDREHEWDFKPLDSLKVGDHISGGDIFGSVFENSLIDDHKIMLGPRAMGTITHIADKGSYTVEDVVLETEFEGKKTEHTMMQIWPVRAPRPTDEKLETTNPLLTGQRVLDTLFPCVQGGTTAIPGAFGCGKTVISQAVSKFSNSDIIVYVG	CGERGNEMAEVLMEFPELTIEREGKEHPIMSRSTIIANTSNMPVAAREASIYTGITISEYFRDQGKNVSMMADSTSRWAEALREISGRLAEMPADSGYPAYLSAKLASFYERAGRAKCLGSPDRDGTVSIIGAVSPPGGDFSDPVTSATLGIVQVFWGLDKKLAQRKHFPSVNWNVSYSKYIRALQPWYEREESDFINYRSKAKEILQKEDELAEIVQLVGKSALGESEKVTLDVARLLKDDFLQQNGMSKYDRYCPFYKSTGMLRNFITYYDAAQKAVESGEMSWSKVREATDHEWHQLTQMKFEDPNGSGAQAEMEKKYKQLTDSITEKFRTLNE	??
									All inteins are in the ATPase domain, only 19 amino acids away from Walker A motif

## Sheet: DdRP inteins
RNA pol inteins ALL
nucleus	FUNGI							acc.number	ins.point	intein	N-extein	C-extein	endo	endo family	add.domains	comments
	Baudoinia_compniacensis	FUNGI	ASCO	PEZIZO				M2MWL2		CLSADHEVLTNAGWKALPAIQAADQVMTMDLRTGIQQWNAVQATTRFAYGGPLYRLMSGGMDAVCNESHRWYLNTKDRPTTYKSYTTQQMLDSKLIALTTATGKEKGQWSRKAGTTTHLNHKIPTVGQNGNAMYLWPDCPWLPRSFARDEACNLDWCRFVGLVMGDGGINHITNTQGQESYYVEIRDCAGKPDATAYIEDLLKRLAAKIPGFVIEPPCVFGVQEEHTWTIQHRGLYQFFLPMMRGPQSYDPLDDSMCRTYQASHYQALSRSDNEPILPAPAGWKTGDWWYRRRWMYYSWLYLLARDQARAIIKGIAIADGDWSITYKARSKGGRILCSGGGAKRIKLSMDSVQSEQLAVPLMNRGVVRVFSSSIPLMHDMSVLGLLADTRVNIGVDHEK…	MAPPRMNGVEPSPRKWTTEYDTLRRHKLFREPPDKKTAYPSLAQAIKPHVESFNTIFAPDGQLQHALRDIGTKTFLDVEPGAGLDDNARPRNRLQLRVKEVFLERSVVSANNKQLGKRDILPVECRERHVTYRGRFRGRFEYRVNDGQWKESVREFGQLPIMLRSNRCHLEGLSPKQLVDCREETEELGGYFIVNGIEKLIRMLIVNRRNFPMAIIRPSFENRGPTYTKYGIQIRSVRPDQTSQTNVLHYLSDGNVTFRFSWRKNEYLVPVVMILKALVETTDREIYEGVVGPADTKGLEAKQFVTDRVELLLRTYQAYQLYNRDQTKAYLGSKFRIVLGVPDDMSDESAGAEFLRKIVLPHLGCFDVTEANNEDKARMLLFMIRKLYALAEGECMVDN…	CQMGKQTMGTPGTALKYRTDNKTYRLQTGQTPVVRPPLYNEYGLDNFPNGTNAVVAVIAYTGYDMDDAMILNKSAHERGFGHGTVYKTKKIDLSEDSKQTRGRGSKVVSMFGFAPGGLMKAQWKNTLDDDGFAAVGMKVKEGDIIAASHSVTWDPSANEYVNRDGITHLHRYKEPEEAFVEEIKIIGSELSDNTPSQAVSIRFRIPRSPVIGDKFSSRHGQKGVCSQKWPSINMPFTESGIQPDIIINPHAFPSRMTIGMFVESLAGKSGALHGLAQDSTPFKFKDKEGETAVEYFGHQLKRAGYNYHGNEPMYSGITGEELAADIYVGVVYYQRLRHMVNDKFQVRTTGPVTPLTGQPIKGRAKGGGIRVGEMERDALLAHGTAFLLQDRLMNCSDYT…	??			InterPro number, can't find NCBI?
	Phaeosphaeria_nodorum	FUNGI	ASCO	PEZIZO	Y	PLANT	InBase			CLSADHEVLTSTGWKALPAIKDADQVMTLDLQTGTQQWNSVQATTRFAREGSLYRLKSDDMDAVCNESHRWYLNTKDQPTTYTAFTTQQMLDNQLVALRNSSGKATDQWNHESGTTTHTNHNIPTVGHNGNVMFSWPDCPWLPREFVADEACNLDWCRFIGLVMGDGSIDHVTDAQGQEHYSIQIHQRAGNPASNANTEDVLERLAAKLPNFVVHPSCVSGAEEKHTWTINHRDMYHFFLPMMRGPQSYDPLDNAMCRTYQAPDYQALSRSDNEPIIPVPADWKTGNWWHLRRWINYPWLFSLAQSQARAMIKGMAAANGDWSLSLKARLDTGDSGVVRVFSNSIPLMHDMSVLGLLADTRVNIGVDHKKGQMQLQVPVTMPALLAWCISFSFANSDLA…	no exteins		??
	Pseudocercospora_musae	FUNGI	ASCO	PEZIZO	Y	PLANT	NCBI	KXT08389		CLTIDHEVLTDMGWKGISTVEVGDWVMTLDLSTGLQQWDRVEATTRSPHTGPLYRLHSGGLDVVCNDRHRWYLNTKDLPGVFTPFTTQQMRDNQLIPLKDSKGANKGQWDRKSGTTTHINHKIPTVGHNGNTMYEWPECSWLPREFVKDEACNLDWCTFIGFMLGDGGIHHEVNAEGRCYYYIRVWQSTSKPEAMVYIEELLQRLAAKIPGFVVPTPSVTGQLYQWTIPHRGMYDFFLPMIRGPQSYDPLNDEMCKAYSAPHYRERSISKADHEPGSILPVPAGWKKGNWWYLRRWIYYYWLFLLSRNQARTMIKGIAAADGAWSTVARARSDTCGTGRGGGGAKRFKSSLDSGHLDNVQPERKEVPLAKMEHVTVFNSSIPLMHDLSVLGHLADTRVS…	MAQTKDPLTQIPFSEPAWLSGLPSPFYKETHHKFQKACRAWFEEHFIPYAMDWENSGNLPNDLFAKFNKDNMLLPNMPSPLPVEWLYREGIKDILGTPVEEWDLTHTAIWIDEINRCGLGGPSSGLTAGFAYGIPPIVKYGSRQLQEKFLPDLLTGRKRTCIAITEPSGGSDVANVQTTAEKTKDGKFYVVNGTKKWITNAIWSDYTTMTVRTGGSGPGGLSMLVVPLKAKGVEMRRLYCTGSKTGGTTFIELDDVKVPVENLIGEEGKGMFYVMNNFNHERLTIAIGVTRQARVALSTAMAYVLKREAFGKALIEQPVVRHRLAKCGAQLEMLQSWLNEFLWQMRYLPKSEADVRLGGLTALVKATAGMVLNECAQNAVLLFGGNGFTQSGQGELVEK…	SAMGKQAMGVTLTNYSVRMDTMANVLYYPQKPLATTRSMEFLRFRDLPAGQNAIVAISCYSGYNQEDSVIMNQSSIDRGLFRSLFFRAYMDQEKRVGMSVVEQFEKPVRADTMRMKQGTYDKLDEDGIISPGSRVSGDDVIIGKTAPMPPDAEELGQRTKLHVKRDVSTPLRSTENGIVDQVLLTTNTEGLRFVKVRTRVTKIPQIGDKFASRHGQKGTIGITYRQEDMPFTADGLTPDIIINPHAIPSRMTIAHLIECLLSKVGALQGQEGDATPFTDVTVTSISQILADHGFQQRGFEVMYNGHTGKKLNAQVFLGPTYYQRLRHMVDDKIHARARGPLQILTRQPVEGRARDGGLRFGEMERDCMIAHGASAFLKERLLDVSDAFRVHICEICGLM…	??			Beta subunit
	Pyrenochaeta_sp._DS3sAY3a	FUNGI	ASCO	PEZIZO	Y	MANY	NCBI	OAL44964		CLSADHEVLTKAGWKALPEIQAADEVMTMNLQSGTQQWNAVQATTRLAHDGSLYRLKSGSMDAVCNETHRWYLNTKDQPTTYTAYTTQQMLDNQLIPLKNSSGKALGQWDRKSGTTTHINHKVPTVGHNANAMYAWPDCSWLPREFATDEACNLDWCRFIGLVMGDGGINRITDVQGQEYYNIQINQCATKPGALAYIGDLLGRLAAKLPGFVFNPPCVSGVEEKYTWTINHREIYHFFLPMIRGPQSYDPTDDEMCCNYQAPHHQALSSSENEPILPVPKDWETGNWWYLRRWMYYPWLYLLARDQARAIIKGLAAVSGEWGLSLEARSSTGGN	MAPTATKSRKPQQQWSTSFDTLRRQKLFQHPPKDKTAYPTLAAAVEPHINSFNAIFTAGGQLEHGLKDIGTKVFLDGSPQAQPEEIGARNRLSVRIQDVFVDKAVLPPSNKVALKNRNIFPAECRERHATYRGKMRARLEYRINNGDWQEEVCDLGNVPIMLRSNRCHLENNSPDQLVKNKEESEELGGYFIVNGIEKIIRMLQVNRRNYPMAIKRGAFTNRGPGYTPYGILIRSMRPDQTSQTNALHYLNDGNVNLRFSWRKSEYLVPVMMVLKALVETNDREIFEGLVGAAGSEGLTEKQFVTDRVELLLRTYKVYGLHSKAKTRAYLGQKFRVVLSIPEDLSDEEAGTEFLRRIVLPHLGAYGVTSAQDADKFRMLLFMTRKLYALVEGECAVDNP…	SRVGGGVKRIKLSMESVQSELLADPLINRGVVRVFNSSIPLMHDMSVLGLLADTRVNIGVNHKKGEWMPSSGSKANATGWRISFSLADSELTVAAPKPEPYDNPRHDGFVYCLTVSNGNFLARRTIGYSDNNKTQEVLDAAQKPFYTGNCQMGKQSMGTPGTALRYRTDNKTYRLQTGQTPIVRPPLHNEYGLDNFPNGMNAVVAVISYTGYDMDDAMILNKSAHERGFGHGTIYKTKICDLEEGSRKNRSGRTISKLFGFAPEGLITAEKKETLDEDGLPRIGTMLRSGDVIAAWHTVSYDPTTDEYVNRDAQTSFFKYMEDELAFVEEVRIIGSEDGTQPCQKLSIKLRVPRSPVIGDKFSSRHGQKGVCSQKWPSIDMPFSESGIQPDVIINPHAF…	??			Beta subunit
	Melanopsichium_pennsylvanicum	FUNGI	BASIDIO	USTILAGINO	Y	PLANT	NCBI	CDI55419		CLTVDHDVLTKRGWKKISKVTMDDEVMTLHKETRNQVWQRPEALVKRKDDGKKLYRLHSHCMDAVVTGYHRWHVDNRDDPELLFTLQTEDVATRAASSKDKGHWLQHDGHTTHNNHRVPSVGKNPSAAFMWPGLTLLHDNGFLDDEQNRIDWCRFVGLVMGVGGVTNDAQSRGGSAGVWIYQSTAKPQGIAYIRGILERLSAALPSFAYAVEERTARYLDDDEGNVAQGMAESNAADEAVFVVENDYDQNGDDEADADSDPASTSGFGSSIQPPAKSLTAGHTSGASHVDDDDDLEPIDVPVSHVTPAASSRSPLTEVASASQLVSSREQATPIKCRSSSPQESKKTRRTEIASWLVFKIKSRQLRDFFVPMVRGPQQFDPFDDDQTRTYDPTFHRQIE…	MALPSSLAELAAATGHFPNSASDDPIAALKAANYKGKGLMDPIKAVQDKWELVPAYLQIKGLVKQHIDSYNYFVDHDLKNIIKANEKITSDIDPKFYLKYTDITVGEPRRYDGDALQRPITPHECRLRDITYSAHIFVNIEYTRGGKIIRRKNVAIGRIPVMLRSNKCVLSNKSEKELAKMSECPLDPGGYFVVKGTEKVILVQEQLSKNRIIVEADSKKGNVSASVTSSTHERKSKSYVLTKHAKIYLKHNSLHEDIPIAIAFKAMGIQADREILQLVAGNDDMYKELFAINLEEAARLGIYTRKQALDFIGARAKASRKHLSMRRPLAEEALDVLATVIMAHVPVERLNFRPKAIYIASMVRRVLMAMQDEKKVDDRDYVGNKRLELAGQLLALLFE…	CAMSKQAVGSIGCNQLIRIDTLLYLLLYPQAPMVKTRTIEMVGYDKLPAGQNGIVAIMSFSGYDIEDALILNKASLDRGYGRSQALKKSSTVIRKYPNGTHDRLADAPVDEATGKRQKRYDILEADGIAGVGERVEQGDVYVNKQTPVNANDNSSAAIMVGASNAAASVAYKSAPLSYKPPVSGYVDQVLITDTDSDQTLIKALIRQTRRPELGDKFSSRHGQKGVCGLIVNQEDMPFSDQGINPDIIMNPHGFPSRMTVGKMIELLSGKAGVITGTLQYGTAFGGSKVEDMSRLLVENGYNYAGKDTLTSGITGEPLECYVYFGPIYYQRLKHMVQDKMHARARGPRAVLTRQPTEGRSRDGGLRLGEMERDCLIGYGATQLLLERLMISSDAFTVHA…	??
	Tilletia_caries	FUNGI	BASIDIO	USTILAGINO	Y	PLANT	NCBI	OAJ22143		CLTADHEVLTRLGGWKPIADVTAADEVMTMNVETEAQEWQVPTAVHSYAYDGPLYRMKAGGMDAVCNGGHRWYLNSDGAPREWKAHTTDELRALPAAATGVRQIPTTGRNANELYLWAGVLPFDVATDADSNLAFCTFVGFVLRHADCLGVDMSSLGVKDGAVATCEQLELSQVLGQFATVLQGVVAPTTSGPLTFRNPELVAFIDELLRVARSDASDPAPVWLAKLSVEQAQAVIEGCAMSVAKAAQPDERSSSFKRRRLSVSSSSSYYSDAATDSGSLGSVDTEATSVGEAEEELGGGGSADVVQVSASPAVLAQWLTLLGVAAESHAHVAVNKGSDERALSWDVRFDFKTAARTIAAPVPELYVDPRHDGSIYCLTVPNCAFMARRSAGQTGSDVA…	MDDYDAYASQALNGDYYDGGAGNAYRAPDDDEDIGTEECWDVIRSFFDEMGLVRMQLASFNEFVSNTMQEIVDENSGLTLERNSQYLNEDVRDYHRRYELNFGQLQLSRPNMTESDGSVAPLWPMEARTRNLTYSSPLFLHVSQKEMVPEYEIMDDEDDKKALTDINWISKDPENDVVEEKVFIGKVPIMLQSDYCWLSNLNEEQKMMLQECPYDQGGYFVINGSEKVLIAQERMAANHVYVFSKAAPSPVTFLAEIRSAVEKGGKMISTMQIKLFSRSKEKASNNTIRTTLPYIRSDIPIVIVFRALGIVPDREVLQHICYDFNDQPMLEMLKPCIEEAFVIQDRELALDFIGRRGTTTGLSKLKRQQYATDILTKEMLPHISMSENSGTKKAYFFGY…	SAMGKQAMGVYLTNYQQRMDTMANILYYPQKPLATTRSMEFLRFRELPAGQNAIIAILCYSGYNQEDSVIMNQSSIDRGLFRSLYYRTYSDMEKKVGLQIMEEFEKPTRDSTIRMKFGSYDKLDEDGLIGPGQPVRGDDIIIGKTSPLPPDSEELGMRIQNHTKRDVSTPLKSTEQGNIDHVVITTNQEGHKFVKVRVRSTRVPQVGDKFASRHGQKGTVGITYRTEDMPFTKDGVTPDIIINPHAIPSRMTIGHLVECLLSKVATLSGQEGDATPFTELTVEAVSSILRGLGYQSRGLEVMYNGHTGQKLKAQCFLGPTYYQRLKHMVDDKIHSRARGPVQILTRQPVEGRSRDGGLRFGEMERDCMISHGIASFLKERMFDASDAYRLHVCDICGLT…	??
	Tilletia_controversa	FUNGI	BASIDIO	USTILAGINO	Y	PLANT	NCBI	OAJ32593		CLTADHEVLTRLGGWKPIADVTAADEVMTMNVETEAQEWQVPTAVHSYAYDGPLYRMKAGGMDAVCNGGHRWYLNSDGAPREWKAHTTDELRALPAAATGVRQIPTTGRNANELYLWAGVLPFDVATDADSNLAFCTFVGFVLRHADCLGVDMSSLGVKDGAVATCEQLELSQVLGQFATVLQGVVAPTTSGPLTFRNPELVAFIDELLRVARSDASDPAPVWLAKLSVEQAQAVIEGCAMSVAKAAQPDERSSSFKRRRLSVSSSSSYYSDAATDSGSLGSVDTEATSVGEAEEELGGGGSADVVQVSASPAVLAQWLTLLGVAAESHAHVAVNKGSDERALSWDVRFDFKTAPRTIAAPVPELYVDPRHDGSIYCLTVPNCAFMARRSAGQTGSDVA…	MDDYDAYASQALNGDYYDGGAGNAYRAPDDDEDIGTEECWDVIRSFFDEMGLVRMQLASFNEFVSNTMQEIVDENSGLTLERNSQYLNEDVRDYHRRYELNFGQLQLSRPNMTESDGSVAPLWPMEARTRNLTYSSPLFLHVSQKEMVPEYEIMDDEDDKKALTDINWISKDPENDVVEEKVFIGKVPIMLQSDYCWLSNLNEEQKMMLQECPYDQGGYFVINGSEKVLIAQERMAANHVYVFSKAAPSPVTFLAEIRSAVEKGGKMISTMQIKLFSRSKEKASNNTIRTTLPYIRSDIPIVIVFRALGIVPDREVLQHICYDFNDQPMLEMLKPCIEEAFVIQDRELALDFIGRRGTTTGLSKLKRQQYATDILTKEMLPHISMSENSGTKKAYFFGY…	SAMGKQAMGVYLTNYQQRMDTMANILYYPQKPLATTRSMEFLRFRELPAGQNAIIAILCYSGYNQEDSVIMNQSSIDRGLFRSLYYRTYSDMEKKVGLQIMEEFEKPTRDSTIRMKFGSYDKLDEDGLIGPGQPVRGDDIIIGKTSPLPPDSEELGMRIQNHTKRDVSTPLKSTEQGNIDHVVITTNQEGHKFVKVRVRSTRVPQVGDKFASRHGQKGTVGITYRTEDMPFTKDGVTPDIIINPHAIPSRMTIGHLVECLLSKVATLSGQEGDATPFTELTVEAVSSILRGLGYQSRGLEVMYNGHTGQKLKAQCFLGPTYYQRLKHMVDDKIHSRARGPVQILTRQPVEGRSRDGGLRFGEMERDCMISHGIASFLKERMFDASDAYRLHVCDICGLT…	??
	Tilletia_indica	FUNGI	BASIDIO	USTILAGINO	Y	PLANT	NCBI	OAJ06392		CLTADHEVLTRSGWKEIAMVNAEDEVMTMNVEKGVQEWQVPTELHAYAYDGPLYRLRAGGMDAVCNGSHRWYLNSEEAPSEWKAYTADEMKALPMEGRQIPVTGRNVNELYSWSDALPEGVAADVDSNLVFCTFVGFVLRYADVLELRPTSASAASLGIKQGAPAELAQLLGRFGTTLHEMFDVATSQASHVTLRHSQLADFVGGLLSVAQSDASAPAPAWVTKLCVDQAQAVIGGCAMSGSTAAQSGAGSSSYKRRRLSVDSFSSYGSDSAMETTSQTSFETEATSVGEAEELLRDGDADVALVPQSSAALTQWLTVLGVAAESHPLVTASRGSDKGTLSWTVRFDLKTGPRTVDAPVPELYVNPRHDGSIYCLTVPNSAFMARRSAGPAESHGASLP…	MDTYDTYASQALGGDFYDGNAGSTYRAPDDDEDIGTEECWDVIRSFFDEMGLVRMQLASFNEFVSNTMQEIVDESSGLTLERVSQFTADEARDYTRRYELSFGQLQLSRPNMTESDGSVAPLWPMEARTRNLTYSSPLFLHVSQRELVPEYEVADDEDEKKPNGEPQWVPKEDNELQEDKVFIGKIPIMLQSDYCWLSNMTEDQKMVLQECPYDQGGYFVINGSEKVLIAQERMAANHVYVFSKPAPSPVTFLAEIRSAVEKGGKLISTMQIKLFSRSKEKASNNTIRTTLPYIRSDIPIVIVFRALGIVPDREVLQHICYDFNDQPMLEMLKPCIEEAFVIQDRELALDFIGRRGTTAGLSKIKRQTYATEILTKEMLPHISMSENSGTKKAYFFGYM…	SAMGKQAMGVYLTNYQQRMDTMANILYYPQKPLATTRSMEFLRFRELPAGQNAIVAILCYSGYNQEDSVIMNQSSIDRGLFRSLYYRTYSDMEKKVGLQIMEEFEKPTRDSTIRMKFGSYDKLDEDGLIGPGQPVRGDDIIIGKTSPLPPDSEELGMRIQNHTKRDASMPLKSTEQGNIDHVVITTNQEGHKFVKVRVRSTRVPQVGDKFASRHGQKGTIGITYRTEDMPFTRDGVTPDIIINPHAIPSRMTIGHLVECLLSKVATLSGQEGDATPFTELTVEAVSSILRGLGYQSRGLEVMYNGHTGQKLKAQCFLGPTYYQRLKHMVDDKIHSRARGPVQILTRQPVEGRSRDGGLRFGEMERDCMISHGMASFLKERMFDASDAYRLHVCDICGLT…	??
	Tilletia_walkeri	FUNGI	BASIDIO	USTILAGINO	Y	PLANT	NCBI	OAJ21147		CLTADHEVLTRSGWKEIAMVNAEDEVMTMNVEKGVQEWQVPTELHAYAYDGPLYRLRAGGMDAVCNGSHRWYLNSEEAPSEWKAYTADEMKALPMEGRQIPVTGRNVNELYSWSDALPEGVAADVDSNLAFCTFVGFVLRYADVLELRQTSASLGIKQGAPAELAQLLVRFGTTLHEMFDVATSQASHVTLRHSQLADFVGGLLSVAQSDASAPAPAWVTKLCVDQAQAVIGGCAMSVSTAAQSGAGSSSYKRRRLSVDSFSSYGSDSAMETISQSSIETEATSVGEAEDSLRDGDADVALVPESSAALTQWLTVLGVAAESHPLVTANRGSDRGSLSYTVRFDLKTGARTIDAPIPELYVNPRHDGSIYCLTVPNSAFMARRSAGPAESHGASLPYFT…	MDTYDTYASQALGGDFYDGNAGSTYRAPDDDEDIGTEECWDVIRSFFDEMGLVRMQLASFNEFVSNTMQEIVDESSGLTLERVSQFTADEARDYTRRYELSFGQLQLSRPNMTESDGSVAPLWPMEARTRNLTYSSPLFLHVSQRELVPEYEVADDEDEKKPNGEPQWVPKEDNELQEDKVFIGKIPIMLQSDYCWLSNMTEDQKMVLQECPYDQGGYFVINGSEKVLIAQERMAANHVYVFSKPAPSPVTFLAEIRSAVEKGGKLISTMQIKLFSRSKEKASNNTIRTTLPYIRSDIPIVIVFRALGIVPDREVLQHICYDFNDQPMLEMLKPCIEEAFVIQDRELALDFIGRRGTTAGLSKLKRQTYATEILTKEMLPHISMSENSGTKKAYFFGYM…	SAMGKQAMGVYLTNYQQRMDTMANILYYPQKPLATTRSMEFLRFRELPAGQNAIVAILCYSGYNQEDSVIMNQSSIDRGLFRSLYYRTYSDMEKKVGLQIMEEFEKPTRDSTIRMKFGSYDKLDEDGLIGPGQPVRGDDIIIGKTSPLPPDSEELGMRIQNHTKRDASMPLKSTEQGNIDHVVITTNQEGHKFVKVRVRSTRVPQVGDKFASRHGQKGTIGITYRTEDMPFTRDGVTPDIIINPHAIPSRMTIGHLVECLLSKVATLSGQEGDATPFTELTVEAVSSILRGLGYQSRGLEVMYNGHTGQKLKAQCFLGPTYYQRLKHMVDDKIHSRARGPVQILTRQPVEGRSRDGGLRFGEMERDCMISHGMASFLKERMFDASDAYRLHVCDICGLT…	??
	Trichosporon_asahii_var._asahii	FUNGI	BASIDIO	AGARICO	Y	OPPORT	NCBI	XP_014180446		CLHGDTRVTLASGVSMRIKDLASLPEVLSHKVSTTTDRESYVPVQPTAHLPRPELKECIRLLFSDASSIVCTPEHQIMTGDGQWMAAKDLVPGKTKVKRGPDAPLYLPEDDSPAHVAAFKLSLPSVNRTLEMDSTENIAAVHAFARILGYFLAKGSMSFNEEENRYSGSIMFNHIVDAEQGVADLEAAIGYKCKIRPPSADYDCYLVDLPTDLLRDYHMVVGLEPGERVCQPASWPSFIMDSNCPVSVLREFLGGLFGGDGIAPLPRDDSWHSVAFTSSKVDAHRESLIQSFDDLAMLLARCGVSGAVRQKLTDCTNKGVLVLDGLLTIPMTQICAFAEKIGFRLCCDKQQRISVAASYYRSREYSLEQRRRYIQRVETLTGYKSATEAEGKKGGKLKM…	MDGGDGFEYKPDYQYDEEQNGENGVGEEEPISQEDYWKVINSFFDEKGLVRQQLESFNEFVENTMQELVDENQRLTLDQHTQHTGVMGDETRRYEITFGQIYLAKVAMTEMDGQTVGLFPQEARLRNLTYAAPLYVDMKKSTLSAGDVDDPIEADWKPAVDANGVMQGAEEDKIWIGKVPVMVRSNFCLLHGLPDDHFYALNECPYDQGGYFIINGSEKVLIAQERMAANTVYVFKKADPSPVIYLSEVTSQMEKGGKTPSKTVVKMYLRAQDKATTGSVIRVQLPYTKTDIPIVIVFRALGIVPDRDVLSHICFNPNDTAMLEMLRPCIEEAFSIQDRDTALDFIGRRGQQEKGTRASRKAFFLGYMIHRLCSAALGRRELDDRDHFGKKRLDLAGPL…	CMISHGIAGFLKERMYESSDAFRLHVCDQCGLMAVANLKKQEFHCSVCRNSTQISQIYIPYAAKLLFQELQAMNVTVRMYSDEDDA	??
	Batrachochytrium_dendrobatidis	FUNGI	CHYTRIDIO		Y	FROG	InBase			CLSGDTEVVLGNGMDVVLLTDLVDGACVSTIEPRTGVVSPSLIDHYFAKDATRVLKITLDDGRVIKADPEHPLFAAKVDETTRGLTGQWLRVEELTVGHHALLVSPQQAYCTSEQWTLTLSEKEVCTASTAQLAKQLSEIGLVGVPIPLSKVKSAARLFGLVLSAGDFSGKLYVEKDEDVTAVNSDLTALGFSPAHWVRYQDDQQKWFKCDDSNGKAICITLVPTANALLQTLGAHDAEKQHRYCLLPKWLLDAPTSIKREFLGALFGGNGAHITISCNEGKWEPTMSALTQHTDADHLESTVVYLKQVATLLGMLNICSSVSSEKHITAEKTGYAVHLHVDNTAENLVRFYEQVGYRYCFNKTSQSSAPVQWIKGSLFFIEQHRSKCQHAFELLHTGL…	no exteins		??
	Spiromyces_aspiralis	FUNGI	ZOOPAGO		N	--	InBase	ABC17955		CLTPDHEVLTERGWRPIADLALDDRVATLQEGVRLSYEQPRKLFAYDYVGPMYHIENDHVSLITTPNHRMWTSISAAPGDKCQFGLRRADEIIGKQVRYQKDVSSWDQSDYQLLDALGVGVDPTDRSVMTVIGGCLLGRGLATYPLVAVEVAGPPQGLAILAEAARKLGLQAETTADGALAVRGAEALLDLCKNALVEDAGARQFPHWVWKLSSSQCRQLLDGICIVHGKRLYGSGNDAAMTTYVPVASKHLADDIQRLCLHAASGVIANIKPLSLPAASQGAAETPGQQPQLWTVEIATGFEKCLPEFNQADIEQRESQVELLEMYAGKVHCIEVPGHVFYVRHNGKAVWTGN	KKRMDLAGPLLAMLFRNLFRKMTKDVTRYMQKCIDNDREFRPNIAIKSTTITTGLKYSLATGNWGDQKKAMQSRAGVSQVLNRYTFASTLSHLRRCNTPIGRDGKIAKPRQLHNTHWGIVCPAETPEGQACGLVKNLALMAHVTISCSAQPIHDFLNDWGMENLEELQVTSIADATKIFVNGVWLGIHREANKLVPQLRQMRRETSLSFDISIVRDIREKELRIYTDEGRVCRPLFVVEDLRLKVTNDHINRLIELNEIGGGEEGEGWQMLISDGVVEYLDAEEEETAMICMTPDELRESYEYHQTGVEPPMEVDPSFRIRSRRNIYINTWTHCEIHPSMILGICASIIPFPDHNQSPRNTYQSAMGKQAMGVMLTNYQLRMDTLSNVLYYPQKPLAIT…	SRARGPV	??
	Coelomomyces_stegomyiae	FUNGI	BLASTO					Q2I5U8		CLTPSHEVLTENGWKFIDQIQKVDRVATLSKTGHLVYQSPISVFHYPDYSGTLYSVETPEIELQVTQEHYMWVAPSLLSTHANIPSKKDIFPPPESFKLVKAETLMGESVYYQSHAKWGPLQEHDQAHAQQLNELEGSDLEAWLTLFGLFLSESFIHLVSPTLLLTSASWMLMSPSETVLQTIITSTSKLNYRLDVSADNKHVELLNDTFCSFVLAFSSSPRKNLPDFIWSLSEHQAQVLFHAALLQGQSPKTDAPSLSNFTLPNSSFADDFQRLALHAGYVLTILPSSSTPKETTLSTFSNSFPVNVHVQWEPALHYPCTHQHTPTKECMVPYTGSVHCVEVPEPHLFYVRQGGKGVWTGN	KKRLDLAGPLLASLFRTFFQKLTKDVGRYFTNCLERSRPFNLNMAINSNTITNGLRYALATGNWGDQKKFMETRAGVSQVLNRYTFASTLSHLRRLNTPIGREGKLAKPRQLHNTHWGMVCPAETPEGQACGLVKNLALMSIISVGSASEPIHEFLSEWTTENLEEISPSTIGPNTKVFVNGAWIGIHREPDSLVKTLKTLRRATDIDSEVSVVHDIRENELRIYTDPGRICRPLFVVNENQQLVLKKEHILKLSEEDEDAIWGWEKLLINGIVEYLDTEEEETVMISMSPDDLAEARGALIFDKSLDRDRTARLKARKPGDYCKTWTHCEIHPAMILGICASIIPFPDHNQSPRNTYQSAMGKQAMGVYLTNFQLRMDTLANILYYPQKPLVTTRNMQ…	SRSRGPLQILTRQPVEGRSRDGGLRF	??
	AMOEBOZOA
	Dictyostelium_discoideum	AMOEB	MYCETO		N	--	InBase			CLHPDTIITMSNGQQKPIRQLKDGDSIITLDPITMEAHSTRIYSHFIKSSSQYGKQLLKITTITGKEIICTNDHRFLTSNGNWKQSKDLLLNDKLFLISSSNQLEFNNNNNENNNENNNDIIEILNENQLINQGVVPIKIIQELKSIELLPLLNNNEKLITISRIIGSIDKIGSNKQNEPIIQYQFNLISDFDQFLKDLQYLGFINPIYKLNEEQQQQQQQKIDHQQQQQQQVEQQQKSIIIDFIGSSFGYFIQSLLNEKNWIEKSNNQFVKKEFLSSFISNVNRIQFNIIEEINQQNNDSNFKILLNYKQQKQQQNEKEERAVVDHDNEIFNIKSLQILLNQFNVISSIDFEESNLIIINSSLKKFIDLINIKFNQKLNNQIIQIREYLNYINYNNNN…	no exteins		??
	Dictyostelium_fasciculatum	AMOEB	MYCETO		N	--	NCBI	XP_004366349		CLSIDEQVTMADGSKRAIKDVKVGEYVVTFHPQTMVQSTTRVVNQYVRPTDKPIRRITTVSGRAITATHDHLFMTERGWTPVHKFDRQTTTLAISLLNQSSKYNDSQHQQIDASHLVSAKNNVLAKQLKSMGLLPLSGQKLEIVAKMYGYMTSTKQVSSSEQPIIFSSKMSAIEFKNDLINLDLIQEKNNSNNNCTLKKLKEGKLKGLWSLEFENQSTLINLLSSLQDGSSQQQQVPQWISNSSSKSIKSSYLSALQAGGESGTLYTTDNQHYIKQIESLYKDLSIQVEITESQQQYQIKLKLQPQNIINYFTTISTAYNYNKLIEIGLTSEYLRYQQFNSNNKSSVVSLSEWKSTVQVKGYSVFVPIASIDEMDNCLIADITTESENHSFIGGDNFLV…	MAEYNMNDDEDMINGSEEIVQEDAWTVISSYFQEKGLVRQQLDSFDEFIQNTMQDIIDESPPITLKPETQHQPGQSQAHNYTTFSIKFGQIYLSKPTSDIDGLTQSITPNQARIRNLTYSAPLYVDITKTLTTKQSVEEEALEKIFIGKVPIMLRSKYCILSGDGDTSDTDLAMMGECPFDQGGYFVINGSEKVLIAQEKMSHNHVYVFKKTPPSKYSYVAEIRSCQETGSRPTSTMYVKMLQKSSKGPSGIKATIPYIKMDVPIVVIFRALGFVADKDILEHICYDFSDAQLMDLMRPSLEESFVIQNQEVALDYLGKRGSTVGTRDHRIKFAREVLQKEMLPHVSVEEYFETKKAYYFGYIVHRLLLAALERRPLDDRDHFANKRLDLAGPLLGTLF…	SAMGKQAMGVYITNYQLRMDTMAHVLFYPQKPLVTTRSMEYLHFRELPAGQNVCVAIACYSGYNQEDSVILNQSAIDRGMFRSMFYRSYKDEQKKQTSLMEETFEKPDRDTTVGMRHGSYEKIDEDGLVAPGIRVTGDDIIIGKTTPLPPQEDELGPKTRRQSKKDSSTAMRSSENGVVDQVVLTTSGDGLKFTKVRVRSMRTPQIGDKFSSRHGQKGTCGMAYRQEDLPWTVEGVVPDIIVNPHAIPSRMTIGQLIECLLGKVSASTGDEGDATPFTDVTVEAISQALHKIGYQMTGHEVMYNGHTGRRMDAQIFIGPTYYQRLKHMVDDKIHSRSRGPVQILTRQPVEGRSRDGGLRFGEMERDCMISHGAAQFLKERLFDQSDSYRVHICDICGLI…	??
	Dictyostelium_lacteum-1	AMOEB	MYCETO		N	--	NCBI	KYQ91059		CLSGDSRISMKHYSVRLDSLINSFIQRSLYSFRQSIKPSEEGIVSDSIVAFKSKGNLPAYRIHLEDGTFVDATHDHPFLCQDGQWRQVNDLIGSRLVKSIEQPLINIQDEMLQTDAKSIKDFELESAKYRLLGYSFGGSSTSTIYSTHSLDVKDIIDDMKLVSPECSPTSLYSDSKYQITIPLDISKSLNTLNQQGLRNCPKPFLREFVAALFGSSGCAPNLTSDNERLTSIGFSQSENVDMKDLKEMLVTLGIEANAITLNDKYTMNIDTNETIKFHNLIGFRYSYIKTLCLEAAVSYYRNCENAYKHTDCHINQCCEEYSLETSIDIPNCKDSCTPNLHAMKYFESIGSDKFFREKSLPCHSSDALPVFYLKVIDIKPIGVLPMFDIQVHNNENFVA…	MNTDHMDYDLGDTEEIVQEDVWTVISSYFQEKGLVRQQLDSFDEFIQNTMQEIIDESPPITLRPETQHIPGQSAVSNTTTTVSIKFGQIYLSRPTIEIEGTPCQVTPNQARLSNLTYSSPLLADITKTDTIINKQTKEEIEKEEKTLPRIPMGKVPIMLRSHFCLLGGASDRELTQMGECSYDQGGYFIINGSEKVLIAQEKMNNNHVYVFKKTPPSKYSYVAEIRSCQETGSRPTSTMYVKMLANTNKGAVGMKATIPYIKQDVPIVIVFRALGFLADKDILEHICYDFTDSQMMDLMRPSLEESFVIQNQEVALDFLGKRGSTMGTREHRIKFAKEVLQKEMLPHVSVAEFFETKKAYYFGYIIHRLLLATLERRPLDDRDHFANKRLDLAGPLLGM…	CMISHGAAQFLKERLFDQSDSYRVHVCDLCGLIAVANLKKNSFECGRCKNKTRISQVRMPYAAKLLFQELMSMSIAPRMFTQ	??
	Dictyostelium_lacteum-2	AMOEB	MYCETO		N	--	NCBI	KYQ89728		CLHPDTLIQLVDGSQVAIKDIQDGDEILTVDPVTMEISSTRIYNHFIKSSKSYGKPLLKITLINGHEIICTDDHRFLTSRGTWELSKNLNTTSNTQLFYFNSSLKSNNQIVTVDYQNEFLQLLQQDIVHDQSKLVNLTRVFGYIDQMNQNNVIQFKFKSPSDQNRFLIDLSQLGFSNIQNEEETEEENTFTGLSVIKNEILNQLLSVYIENKSEFRDFIMDPKSSCKKLKSSYLSGYLSKLNMQVHITNENMVQLKMELPAEGNACVLSLIDLKTLMSQSFGIQAFINTQQNLLILNQQQSIKKFMELVGLRYSLDVSNRLSLIQEYIKIKSRNNHKNMSCEEWVNFNQSNTSNNKNGFLMMGIESIDALDYEECPEICDFTTESDYHSMISNGMVTHN	MTMNDDPPPSRDNHSFPKGSLDELFNNDKLTDEIKTVEEKWKLVPAFLKCRGLVKQHIDSFNYFVNVEMKKIVRANEKLTTEMDPTFFAKFTDINVGEPSLVEDNMDSVRNTPNKCRLRDMTYSAPIYVNLEYTKNKLVVGKKNVIIGRIPIMLRSSNCVLANKTHEQLAALGECPLDPGGYFIIKGVEKVILNHEQLSKNRIIIETDTKGFPCATVTSSTHERKSRTNIFLKNEKLYLKHNTFGEDIPVVIVLKGMGVETDQEVAQLVGSDELFLNAIAPSFEEASRHGVHTQAQALEFLGNKIKVARRPFSVNKKTKSEEAKDILAGVVLNHVPVKRYNFRLKIIYIALMIRKTIMASKDKSTMDDKDYYGNKRIELSGQLISLLFEDLFKKLLSEL…	CGLVKNFALMSHVTTDEPEGPLLRLAFNLGVQDILLVTGEELNGRDTFLVLLNGQIIGIHNSPDYFVENLRRMRRAGRIKEFVSICANKAHKTISIACDGGRLCRPLVVIENGRPKITQEHITELKDGLRQFDDFVRQGIIEYLDVNEENDSYLATREIDVVPTSTHLEIEPFTLLGCVAGLIPYPHHNQSPRNTYQCAMGKQAIGAIAYNQMTRIDTLLYLLVYPQRPLCQTRTIEILNWFNLPAGHNATVAVMSYSGYDIEDALVMNKASLDRGFGRCIVLKKQISSIKKHPSDISDRILAPTSENARLPKYALLDEDGIAKPGELAQKGQILINKYSPINTSTRIVGDPNKVPDFAFKSNITAYKYENPAFVDKVMLTTGEDDQLLVKLLMRSTRR…	??
	Dictyostelium_purpureum	AMOEB	MYCETO		N	--	NCBI	XP_003284792		CLDPNTIIQLSNGKSKLIKELVDGDEIITVDPITMEQHTTRIYSHFIKKSKDYGKQLLKITTITGKEIICTEDHRFLTNQGSWKHSKDLINDEIYILSQPLAEISNNNQDTFEILNEHILQENQISNEIIQDLKNKKLLPLLNSNLNQLLIISRILGSIDKFGQDARQQLPIIQFQFNSMQDFNRLLQDINTLGFDNPTYTLNLEEITLNSNNNNNKNVIIDFIGTSFVYFIKSLLQLEKGWIEKLNNQLITQEFLSSFISNPNRIHFNFELNENNQFKLLLNYKQQQQQQPQPQQQPQPNNEIFNIKLLNQLLNQLNIQSNEIENSIIIQENQDIMKFVNIFNFKYNAKENTNLIQIREYLNYLNYQNMKHSQHSQLSTERIIDFNSYFKKLKVRNNC…	MDQESVGYCNNPDYFIPPKGSLDELYNPSKLTDDIKAVEEKWKLVPAFLKCRGLVKQHIDSFNFFVNVEMKKIVKANERLTTEQDPSFFVKFVDIRVGSPISTENDDFDSSQQTPQKCRLRDMTYSAPILVDIEYTRGKTVIGKKDVHIGNIPIMLRSSNCVLANKTHEQMALLGECPMDPGGYFIVRGVEKVILNHEQLSKNRIIIETDSKHLPSAQVTSSTHERKSRTTITLKNEKLYLKHNTFGEDIPVAIVLKGMGVETDQEMAQLVGSDDVFLDAIAPSLEECSKCGVHTQAQALDYLGSRIKVFRRPYGVQTKKTKSEEARDILAGVVLNHVPVRRYNFRLKVIYISLMIRRIIMASKDKGCLDDKDYYGNKRIELSGQLISLLFEDVFKKFL…	CGLVKNFALMTHVTTDDPEGPLLRLAFNLGVQDILLVTGEELNSRNAFLVLLNGQIIGIHNSPDYFVNTLRKMRRAGRIREFVSICKNAAQQTINIACDGGRLCRPLIIVDNRVPRLKQEHIEDLKDGLRTFDDFIKEGIIEYLDVNEENDSYLAWRELAIKPHTTHLEIEPFTMLGCVAGLIPYPHHNQSPRNTYQCAMGKQAIGAIAYNQLTRIDTLLYLLVHPQRPLCQTRTIELLQWFRLPAGHNATVAVMSYSGYDIEDALVMNKASLDRGFGRCIVLKKQVTSIKKHGNDTSDRIFPPTPDNLRQSKFALLDSDGIAKPGELAQKGQILVNKYSPMNTVDPAPNPELIPDSAYKSSYMGYKYENPAFIDKVLLTNGDDDQLLIKLLMRSTRRP…	??
	Polysphondylium_pallidum_1	AMOEB	MYCETO		N	--	NCBI	EFA79113		CLWEEEPVLMADGRTKPIKDVVVGDQVVTFHPQTMRQSISKVVNQYTRPTDKKIMKIITESGRQLIATEDHLFMTSEGWVPLAKIKDRSTVLQVAVSVRHNQNYFESHPSDTEQVISDDIINQHLDTAQVNSQAHQRNIKHLNSIGLLNSQAVDKQRLARLFGFVSSSPSLSKNNSEINMTFESKQSAIEYKEDLIQLGLGDCKLVKNGSEFNIVHQATDAAATLFIGLGAFSDSIPLWIMNGSRLVQSQYLSSLQFKTTQISTKSQSFIYTAPTTSQVSKLEQMVELYKGLDIETNGIYRSSSSTGILISLKNQQNLVNYHERIGVNYNQRKQREIASTAEYIRYQARQRELGSTTVKSQAQWQSRLKAHGDALYVPIESVVDCANCIIGDITTESEN…	MNDYNMNEDVGGEGEEIVQEDSWAVISSYFKDKGLVRQQLDSFDEFIQNTMQEIIDESPPITLRPEAQHHPGQQQVHNFSTFSIKFGQIYLSKPTSEIDGMTQPVTPNQARIRNLTYSAPLYVDITKTQVTKDRRDEEPLEKIFIGKVPIMLRSKYCMLDETSDVDLPMMGECPYDQGGYFIINGSEKVLIAQEKMSHNHVYVFKKTPPSKYSYVAEIRSCQETGSRPTSTMYVKMLQNSNKGPIGIKATIPYIKQDVPIVVVFRALGFVADKDILEHICYDFSDQQMMDLMRPSLEESFVIQNQEIALDYLGKRGSTVGTREQRIKFAREVLQKEMLPHVSVAEYFETKKAYYFGYIVHRLLLAALERRPLDDRDHFANKRLDLAGPLLGTLFRQLFK…	SAMGKQAMGVYITNYQLRMDTMAHVLFYPQKPLVTTRSMEYLHFRELPAGQNVCVAIACYSGYNQEDSLILNQSAIDRGLFRSMFYRSYKDEQKKQTSMMEETFEKPDRDTCVGMRHGSYEKIDEDGLVAPGVRVTGDDIIIGKTTPLPPQDEDLGPKTRRQSKRDSSTAMRSSENGIVDSVILTTSGDGLKFTKVRVRSMRTPQIGDKFSSRHGQKGTCGMTYRQEDLPWTVEGIVPDIVVNPHAIPSRMTIGQLIECLLGKVSSMTGDEGDATPFTDVTVEAISKALHGIGYQMTGHEVMYNGHTGRRMDAQIFIGPTYYQRLKHMVDDKIHSRSRGPVQILTRQPVEGRSRDGGLRFGEMERD	??
	Polysphondylium_pallidum_2	AMOEB	MYCETO		N	--	NCBI	EFA79113		CVSGDTRIASTHYTVRLDSLWKSYKNTSLYSFNEDVSGVHNDQIVAFADKGTLPAYRIFLEDGSHVDATEDHPFLCQDGQWRSTLELVGHSLTKSIEQPLINIEEEMSEASLGSIKEFEVECAKYRLLGRTLTSGHFHERDDSSVIYASHLLDVRSIIADMKLVVPNCNPSYTAHSNSAKFHISTPNAVSRQLCALAADIPLGRRVGTAGSWPTFKNTSKALLREFVAALFGGDGQSPALSNRDGLGGVKFSQTKVEKHVDSLKSMMSELKNMLVTLGIASQSITLQGPSKAENHTVEEKVYECTLHIASSETIKFHDLIGFRYCHSKILRLEAATSYFRLCNNVTKNNIPTASDYLKSIGANKLFNHGLEISAKVLPVFHHKVTDVKNIGESPMFDIQ…		CMISHGAAQFLKERLFDQSDSYRVHVCDICGLIAIANLKKNHYECRRCKNKTQISQVKMPYAAKLLFQELMAMSIAPRMFT	??
	OPISTHOKONTA
	Capsaspora_owczarzaki	OPISTHO	ICHTHYOSP					A0A0D2W1I7		CLHGDARVTLATGVSMRIRDLVHLPEVLARGDNLTLVPIAPSAHLPRPKLKDCIRLVFSDGRDLVCTPEHLVLTADGEWVHARALVPGETRVTVGLCAPEYSASADDAAAVSAFALHLPRVGATLRMGDAQEVARTHAFARVLGYFFTNLGSMSYSAANDFYDGCLALGHRIDAERAVADVLQATGLKCQVEAPNATSKLFSVWLPSDLLRDCHQVLHIQPGKRVLQADSLPAFILADSCPLSVVREFLGGLFGGDGLAPQPMAHGWHSVGFAMSKVEAHAASLRATFDQIAALLARFGINGATQETLVDVTNKHPEAGATVLSGRLMLPVEQLVAFQERVGFRLCCHKQQRSSVAASFYRACAYSQEQRRQFIARVDALTGYTAASVPAGGKRKRLLM…	MYDDYYDENIEVRSEPEHHVHQQSHAEEYEEVITQEDTWVVIRSFFKNKGLVRQQLDSFDDFISLTIPELISEQGTLELKVERQFLDADEVAPPRYVVSFDNIFISHPTITESDGYNHALFPNEARLRNLTYACRLYVNLKREMFRYDENGVEEPPEVKILDKVYLGQIPMMLRSKNCALFNKKDYELEKMNECPYDQGGYFVINGSEKVLIAQERMANNNVYVFHRKPPAKYSYVAEIRSALETGHRPANTLYTKMLTRGQSKGESAGNRIQCTLPYIKTDIPIVVVFRALGFVSDRDVLDHVIYDYQDQEMMEMLRFSLEEALPIQEQPVALDFIGKRGLVQGATRENRIRYAKEILQKELLPHVGVTDHSETKKAYFFGYIVHRLLQAALGRRELD…	CMIAHGAAQFLRERLFEQSDFSRVHVCDICGLIAIANLKKNEFECRACRNKTQISQIFLPYAAKLLFQELMSMSIAPRLMPRTGGRVRRG	??
chloroplast	VIRIDIPLANTAE/CHLOROPHYTA
	Chlamydomonas_moewusii	VIRIDIPL	CHLOROPH		N	--	InBase			CLTPDHDVLTTKGWRPINKISYDDKVATLQNDGTLSYQKPTNIFEYKNYKGPLYHIKNKNINLLVTPNHRMYIRKIERNNVSSMFDHCTLLTKTLETSLRSTTKPIFKLKTKKKNAILFSQIKNIKKTSSFLDKSERSFFGTLSRQHSISTYNYANKTKKISTNIVQSLCTSTGLMNFTKTKNLLFVNKKSCKILKKETSQSKNNFANYELIEVQKLRGQTVAYLKNAIWPASDYLFNLKTNKENVYKPVETFWSNSAKSHFPASTSASSFNIDNSWLTFFALWLTGTWTITYNMYSPPNVSTDTTNCAFDLKEGGYAPATTNSGVSFTHVMPTHCGGLLGQGLKQVEDRNGTFSLNEKVLESKAVASLVQSASTEEQHENQSLINFQIKTNQYNQSLL…	no exteins		??
	Chlamydomonas_nivalis	VIRIDIPL	CHLOROPH		N	--	NCBI			CLTPDHRVLTDKGFIPIQEVTLNHKVATLKNNEELVYEYPTKVHKYDHDGLVYEVNVPGVSLKTTQNHRMFVQLKTDIRIKVRPFALIPASDLLNKKVRYKKNALWTAPDYQFILPGIPAHSPKEYSEWLKGLCNSTKTTTFHIHQGWKHALSEKIMPMDAWLIFMGFFISEVGNLNHGAEGPDTKVMYKIVLSQKKPNQCAIIEKILPELNMVYYKEPSGSRCFNYNIYDKQLWAYLRAYSSGASKKALPEWVWNLSRRQCNILLAALISDDENVCKISEAYLKGHLSVGRSPFINIKGQSPFSCYYSNSDQLINDVSRLILHAGYVAFIRKNHAMHYPTDNKLIRATTPDWSVNVLSSFFSPFVNTLRSFPPMLRTHPPKVELADVDGWERGQPVDD…	MLRIKKFKFLFFLGTKKKKFNTKGGWRQAEGERQQGQQRYCPAFGSVVLSLDKLKNHAKVGTAGKALEAKGGMGWKSEGKKASFKKSAISAIFKTTNSSLLLSDFVDIQRKSFCELLEKGLIEEFSKRNPITNKNLEIFFYPEYYQLTPPEYNPRRAILYSKSYSAKLFVPVQLTDKKLQKSQLKWVLIGNLPLMTKRGHFILNGAPRVIVNQILRSPGIYFQGSLKQIFSEKWSEKPEITYKRFYTDLICLRGTWLRIEIDKNKDIWAQMKKIPKIPILWFLLAMGLTERIIFKSVINPMRLLANFNLEIKRKIHYEYVTNASDAWKEISNLISSKQNLVNSSFPQPAPSPPLNPVLAANKQEDVGTATHTPKVCYAGKEVSNLSLTKGKLSTKTKKK…	SQLSQFMDQLNPLAEITHKRRLSSMGPGGVTRDSATLAIRGIHPTHYGRICPIETPEGKNTGLVNSLTTYARANSQGFLESPFYKVYKGQIQKTAGIYFLSAEQEENIKVAAADVSSLVGRIGFLPKSKIPAKIGYGDTISKITRNRVEYIGVSPIQMISIATSLIPFLEHDDANRALMGSNMQRQAVPLIRAERPLVGTGLESRTVSDSGHAVIAKESGYVAYVSAKKIVIYTIP	??
	Chlamydomonas_reinhardtii	VIRIDIPL	CHLOROPH		N	--	InBase			CLSEEHQVLTNEGFLFLHEIEARKRDPALLFAGYDPAAEKIVYEPMDELIVKAAKTQTMVEFTQAAKSSRWADNDHSSGLSLVVTPGHDMYLRQGQAQNHWKSPFQKVKARDVLAAQETHDCVKFLSCAKNGVSVSDDLPKPLADLDLDAAELTALLELYGYWLGDGSLTFQGNCGRDTVLFSPVKPQDHVWLEQRFRSLGFTLGVQYTRSNENGRGEIKYDIIEPRIVALFHNEYRHKYDSGDQQLVELELEEAEAEDQERDFVGIATANSSVMSKEGLESAKWFAGWVWLLGKDYLRAILVGLSFADGAEAAQVGIIHTSSARFRDDTVRLALHAGYAATFDLMYKEGTSRGIVRGKEIIATQDAWTVTYKDNPTYSEPMLSVKESVREIEYTGRTW…	no exteins		??
	Chromochloris_zofingiensis	VIRIDIPL	CHLOROPH		N	--	NCBI	YP_009238152		CLTPDHDVLTERGWVPISQVQFMDKVATLNNQQQLTYTYPIHIWYYSNYRGNLYHISNPQIHLNVTSNHRMWVSPINIKQKGWSGYNFLEACQLVGKQVKYLKSANWVQSDFQFYLPNSEGLLPMDEWLKFFGLWIAEAWVFPMKSLHHYGLVQFSKINSIRFNKLTLTLNALGFKYRIQKKKIIISHLPLYQYLKSLTFSTFNNTGVSTSTHLPVRLAKLKTKVSNLKIPFSDFSSVLKSSNLTKLNQGLDSSRVFTPIEKRMLFHIGIDKFNFIHASKTNSVYKPHMQSSKMFGFHQKNKNTGDYVGVKYPRNPQKFTDSRNFKRNTQLIQKNSVIDSSDPQLHGLFNQKQEIVFSQERSFNQTLPTWVWQCSQRQCRVLLEHLILEKNFIQKSFHH…	MVVCYSLQYSLQKYQRSNQDTCLVQRPAVFEGDWVQVGDLLADSSASAGGELSLGQNILIAYMPWEGYNYEDAILISERLVYDDVYTSLHIERYEIETRMTKYGREQITNQIPDIPKKELSQLDQEGIIKMGSWVKEGDILVGKVTPIQKKYQSPYQKLLYTILEKELQSTRDSSLRTPKGLKAKVIDIQIFQKKNLSKTQIKGPHCVHLYLAEKRKIKVGDKMAGRHGNKGIISQILPREDMPYLPDGTPIDMVLNPLGVPSRMNVGQIYECLLGLAAKQLGEQFKITPFDEIYGAEASRSLTFSKLYEAKLKTGKNWLFNPNHPGKMVIFDGRTGESFDQPVTVGIAYMLKLVHLVDDKIH	SRSTGPYSLVTQQPLRGRSKYGGQRLGEMEVWALEGYGAAFTLLEMLTIKSDDITGRMTLWSNIILHNEIYIGTPESFKVLVCELQALCLDIGLFRIETKGLLRQVEHLMKLP	??
	Floydiella_terrestris	VIRIDIPL	CHLOROPH		N	--	InBase	YP_003795537		CLTPDHDVLTAEGWLPIQKVSLSNKIATLDKNGELVYQNPTKLHHYEDFCGPLYFITNKNLSLLVTLNHRMYVKKGEIPGASFDGFELIEAKNLVGKHFKYLKKATWGKEDFNFFLPSLKSYSFFFPNIQVDMNAWLTFFGLWVTKGRVVNKIRISSSTLEISTKKTLLERICQVELTLTKPRIVNSLENSVQKLGYSYKIQKKKFIIRNKQLWTYLKPLSVGGLKKSLPPWAWELSQKQARLLLEAMCLGSGTLHFSFQKEGERNSLSYHTKSIKLADDVMRLALHAGWSANKSLFRKKGTKGKLRNGRVILSKFDLWCLSILKEKNTPAVNSGQKEEKKDQIEQVLQYKGKVFCLSVPNEVFYVRRIGLPVWTGN	MKSIRVEYNLEGYQRTNQDTLSVHRTAVGEGTWVQPGDLLANCSTSVAGELSIGQNLLIAYMPWEGYNYEDAILISERLVSDDLHTSIHIEKYEIKVSKVKKGVEEITRNLPNSDQTEECKNLDKKGIVKLGTFVKEGDILVGKKTPIDEPKNRSGYEKLLRDILGHHSEPTHRDSSLRVPTGFEAKVIHTQILQYSSSPLLNKKKKGLSLLKKKGSLKKNSFQKKRSFAFFKENSKKVKLALSLLSLKKKKAHLVRTEKSLKKRKKYKFKPLVMTLFEKIQSFPMKFQKLQNKEKKQDFSLKQDERTKKRKSVNKISEEVNKKTKKKVLKTKEKKSVNEIPEETGKKKQNLALPLSFSFQNKKKKNDETSLQNKKKKKLSSLNEEGPKTRKNSFFLLK…	SRSVGPYSLITQQPLKGRSKQGGQRLGEMEVWAIEGYGAALNLLELVTIKSDDIVGRTTVWDSIIRNKHLCFGTPASFKLLICELNALCLNVKVYVSNKKGELEQKDISSLR	??
	Jenufa_perforata	VIRIDIPL	CHLOROPH		N	--	NCBI	YP_009184818		CLTPDHDVLTERGWIPIPNVKITDKVATLNPQNKLTYTCPKTVWHYDNYESELYHVETPQLHLTVTLNHSMWTSTVDTPTKSWSNYKFEKAQDLVGKHSKYLKSAEWIKPDFEFSLPNSDFRIPMNEWLLFFGLWISKGWTIKIKNRIDMDYGLIQISQIKSQICEIFKNTIQVLGFKYQINKNKFTFNYQPLYQYLKNYTIETTQNNPSNQSNNFKPIQNQMDLDMEAIFDSEQVEYSDIANKSFTPFHNKKLPHWVWKCSQRQCRILLKGLILGNYSIHEKKNFYYTTSPKLADDIMRLTLHAGWNSNIYDYYYVDSVLNTLKFIHQKKSPKKNISQYLSHLFQNNKKIKKKKCYCIHVNKAKTYLDKKTENIELVYPYQGPVYCLEVPNNIFMVRN…	MMLQPYNFFPFIPKKMVTKRTLEKINLKEKKKFDKYFKDSVWRDFPWYLPFPKKKSKDEKKYNLEISHRSNQDTYLVQKPVVLEGDWVLTGDLLADCEGSVGGELSLGHNIVIAYMTWEGFNYEDAMVISQRLVDDDVYTSVHIEKYEIETRETKFGFEQITKEIPEIETNELSHLNSNGIAELGTSVKEGDILIGKVTPTHKKYQSAYQKFIYTLLEKQFLAVKDSSLRVPKGLKAKVIHAEFLNFRFCFFSKEKKKRKKKPIKTKKFYKYDVFFVKKNKSKQKKSKNTNFFPSFSFFFQKKKRNEKKKRQQLFREKNQSKKGKRPLKKNKKSNNNQRIHIYLAEKRKIQVGDKMSGRHGNKGILSLILPKQDMPYLPDGTPIEMILNPLGVPSRMNV…	SLVTQQPLRGRSKHGGQRLGEMEVWALEAYGAAFTLLEMLTIKSDDLTGRITLWSNIILQKEIAIGTPESFKVLVCELQALCLDIGLFRLDSKGFLKKIEDLGKS	??
	Lobochlamys_segnis	VIRIDIPL	CHLOROPH		N	--	NCBI	ALO21057		CLTPDHDVLTNVGWLPIDQVCLYHKVATLNTVGELSYQNPNNIFYYPNYKGSLYYIKNKNIDLAVTLNHRMYVSFLNRPNFKDYQLIEAQDLLGKQPQYLKTANWNKKPYQFVLPSVFSTLGFIPSSPVNMNAWLTLFGLWVAQGEVVSVEKNSINSKISSSREGGYFCQNSHFDSSLWATAFPSLLSFPSLASLTVKAANAREAAFRLSEARLSLSPASSQRETRAGEEVQPAKPVALTFMGRDEALAGSPVAPAGCTHHKGECYRLRFFPKGKTIKVSATGETLKLSLSPASSQRETRASPEGLEEVQPEKRSCGIPVNAARVSMRTRKNKEKEGKSKIRVLTPARSEAGLGAPPIITSASARNKDKKIMYQVQIACNKPSLVLALTAAVTALGYSS…	MFINKQNRNPYVGLRSFTAACFIWGAAGNTSASCSCCIRYIRKCRSSPYFLACVSSLKCGVRSKPLSAPSPSPSSPALAGERSEPSPQGLRTLGLWHLLTLVQPGVLRWGFSKLPMRKGWEHFVCQNQNAHTQSFGWNYTDRTELSQHLSKAYFAKFSVSHLYAKAEESLSSMAPTEGLGAAPLLRKDSSGLFPIMKKFKPIEYSLETFHRSNQDTCLVHKPAVFEGDWVQSGDLLADCTASLGGELSLGHNILVAYMPWEGYNYEDAILINERLVFDDLYTSIHIEKYEIETRETKTGAEQITREIPDIDEKEVQHLDKNGIAKIGSWVEEGDILVGKITPINKKSLSPYQILLYKVLEKEIKLLKDSSLRAPKGIQSKVIKIHILNSEAAHHQTKSK…	SRSTGPYSLVTQQPLRGRSKIGGQRLGEMEVWAIEGYGAAFTLLEMLTIKSDDMTGRMTLWSNILLNKEISIGTPEAFKVLITELQSLCLDIGLFRYESSEKVSDMESLGEFVHSQSKDSIVSETDNKKTKPASLEVQLKETLPTKDPLNLEIKSIKESSLSTLEKDFSISNLYRFRGLKRLNQNLKQIENLRELP	??
	Oogamochlamys_gigantea	VIRIDIPL	CHLOROPH		N	--	NCBI	YP_009184694		CLTPDHDVLTNIGWLPINRITMNREIATLTPNGELVYQLPLYVFKYFNYKGPLYHIKNTNLDLLVTPNHRMFVQSGQISDAPFEGYELIEANKIIGQHKKYLKNANWTKPDYQFILPSLLNSSSSEITPAKTVEMKSWLKFFGLWITEGSVSTNIVPKKNGVYQIQVLQNKPHPVKIIIEALTKLGYNYTIIDNKLTIRNKQLWFYLRPYSIGALKKKLPDWVWDLSQSQARILLYAMCLGSGFCRGSSINYYTSSTKLADDFMRLALHAGWSADKILDNKNSVVQGYKVLSKHNVWRLSVIKSKKSTTWTELKQNAQTEEIIPLYHGPIFCLSISNEVFYVRRQGLPVWTGN	MLNLLSCSFALHRVATPFYFKCETIIFFLYSPFIFIKRSFLVSNLLNLLKCKDNKIKIKILMILLNVFSVQLRVYVQKHIQVNQGKIKNKSGTSHAIISILLKESNLATQGTSLRVQANPLQIENNQTFQLASQKETKASFLLGHSGRTERFKSCCLAKEGKGMKPSSLEQNLKKKSFINFLSKNVAIKKISNFKPIEYSLDTYHRSNQDTCLVHKPAVNEGDWVQPGDLLADCAASVGGELALGHNILVAYMPWEGFNYEDAILLSERLVFDDVYTSIHIERYEIETRETKTGKESFTREIPDIDERELIHLDKNGIAKLGSWVEEGDILVGKITPVSQNTLSYYQKLLVKLFQKDLKSVKDSSLRASKGIKSKVIKIQVLKYKTCAFTEQARRLLHA…	SRSTGPYSLVTQQPLRGRSKMGGQRLGEMEVWAIEGYGASFTLLEMLTIKSDDLNARQTLWSNIIFNKEISIGTPEAFNVLVRELQALCLDIGLFYY	??
	Pleodorina_starrii	VIRIDIPL	CHLOROPH		N	--	NCBI	YP_007890126		CLTPDHDVLTTEGWIPIKDVTLNHKIATFNRNTGELEYQKPTNLFHYHNYKGKLYHIKNNKIDLLTTLNHRMLVKNANHNVDNSLINYTLIPAKDIIGKRYMYLKTANWTKKNYQFVLPSVQSGNSIIPEKIVNMEAWLTFFGLWVAEGCLENNNDSENYPVLIPQKKKRVVEIIKKAIFQLGYCYTTSGICFKIYDQQLYKYLKPWSTGSVNMSLPPWVWELSQDQARTLLCSMVLGDGNYSGESMFYFTSSAKLADDVMRLALHAGWSATKSLKMAKSTVSYIDGRKVVAQYDNWSLSIIKKNNSIVNHGYTEKGKAQTEEMLDYEGSVYCLSVPNEVFYVRRNGFTVWTGN	MNNFKKQKKKLTQENSKKNLGLCGIKCKRHKNISPSILLTDSGFIVNLNTENHNINKNLFSVHSTKILSLSKLSYQMSSTNKQNLPLVDQNFGKTGLNLIRKIITSKNFSTSVSLEKKQQGIKNKPQNNTIEKIKSQINNKTRTNRFTITNRSKISCNETPTQLELSPCSLQGSSQHDFGPRIVTYVHSQNYKINQKTNVFLNKTYQKIHQQKARTNITQLKNIFPFFLNKKLKNYFQNNISLQDFKKNVQVTSSLTFVKSQKNLVIGQEQLNKNNIKLKKQTTKVFQRSYSKMMEINLLTISLASANRIRQWAEKTLPNGKVVGEVINPETVHYKTLKPIKGGLFCERIFGPLKDHECACGKKFNIKNYLSKVTKKEYPFIDNNLVNKLQKRYFCRVC…	SCPVLLNRAPTLHRLGFQAFQPKLVDGKAILLHPLVCPAFNADFDGDQMAVHVPITFEARAEAWKLMLARNNLLSPATGDPILLPSQDMVLGCYYLTTNCSEKWSKSKKGSGMYFHNINDVLKTYYQQLIHLHAIIWVNITGHVENANTLEQPLEIRISLAQFKLNKHKKQLKIAQSDLQYAVSQRGLYDFKQHLNYIEIYSKYHNILNLNKIIRNQIIRTTPGKILFNMILKNAIEKRPILLSKYSYETGLLKNTLINTFDLETTNFSQ	??
	Schizomeris_leibleinii	VIRIDIPL	CHLOROPH		N	--	NCBI	YP_004581350		CLTYDHDVLTSEGWIPLNQVKTSHFVATLQKDGQLVYQNPTEIYHYNNFKGELYHIKNTNVEFLVTLNHRMFVKKGNLEGESFEYYKLLPAKKLIGHYHKYLKTCKWNKEDYKFKFPNMIDTLNIISEKKLEMNAWLKFFGICLSESFYLNNTIQISQSKKHVFNFLKEVLLSLGYSYFVSNNKVIINDKQLVSYFKQFCLTEELKRLPSWIWEVSEKQAQLLLTTMIYVNGTSNNLSSCYYTRSNGLADDIMRLALHAGWSGNKFLHLAKGDISIFNGTKVINNNDLWGVSIIQNNTNQIINNQSTNKQYIPMERIIQYNGSVFCLSVPNQVFYVRCNGLTAWTGN	MIDKKSIKILPVEYTLQTYYRSNQDTTLVNRPAVVEGDWVQSGDLLADCSSSKGGEFSIGRNILIAYLPWEGYNYEDAILISERLVFDDLYTSIHIERYETGVETTAFGEEKITKEIPQLKDTIELDHLDKNGIAYLGSWLKDGDILVGKITPTEPKKILAPYTRLYNDIIGKKLDYAVRDTSLRMPRGLEAKVIKVKIFKKFMDQYKPLSSKELHKSRTGKVSTIKMRTLKKIHQFNSKLGKYVKKAIFFRKKHFAFNQKKSFSHINKINLLGFKNHLEIFFVNKKRLKYKSFLKEQKLKGKTRVLSLEKLFAKKEKNKLIKKKTNSKFIQEMQNKVQNKNLILTPKKTLSKNKKQAVKVLNSAKPAFGEKPQSNFNLVSFNKEKNTSSLLNEISSVH…	SRGTGPYSLVTQQPLKGRSKHGGQRLGEMEVWALEAYGAAFTLLELLTIKSDDVTGRLTIWDYVLYKRPLYIGTPASFKVLVCELESLCLDIGIYKSDTNKILRQIKVSNMG	??
	Stigeoclonium_helveticum	VIRIDIPL	CHLOROPH		N	--	InBase	YP_764412		CLTVDHEVLTTKGWIPLNKVKTSHFVATLKKNGQLVYQNPTNIYHYPEFKGELYHIKNVNLDLLVTLNHRMYVKNGIIEATSSVDYQLIPAKDIVGQHKKYCKTAFWDKENYQFILPSVISNSIVIPEKTMNMEAWLQFFGIWIAEGWALTNTISNNNVTNFNQSSSSPYVVQISIKKKKVLEILNNVIPILGYSFNYYDNNITICDKQLWAYLRPLSLGNPYRKLPIWVWDLSQDQARVLLLAMITVFKNGTNSKWEKAASLSSRLSLASVFPEFLKKRIDKGLSYYTSSVELADDISRLALHAGWSGNNYLLKKKGSISSFDGKQIICQFDIWRISIIQSKNQPAVNHGYHSKGKEEVLPYQGAVYCLSVPNEIFYVRRNGLSVWTGN	MSTSQSLNIIPIEYSLQTYQRSNQDTSMLHRPVVKEGEWVQAGDLLSDCASSIGGEFSIGQNILIAYLPWEGYNYEDAILISERLVYDDLYTSIHIERYDISTEKNPYGIEKITKDIVLLKDTTELNHLDKNGIAQLGAWLKEGDILVGKITPTESKKEVARYVQLYNDILGKKINYAIRDSSLRVPRGLEAKVIRVKTFPERKNETKNWENKIGLKSKALAFSVQHFLSKNQSNKKRTLSLKSKWEKETSLSSFSSLAWQKKSPLFFVFKNGIFEKLKNFPKKKKKNERVFALKKKSSKKFRFFELQKKFRFFFRNFFFFKAPKKKSPLFFFFKSETFDKERNFQKMSPNQSKQNWVKISIKKEWQKVGSFGKKKASKGKISFFPSFPQASLVGKASF…	SRSSGPYSLITQQPLKGRSKHGGQRLGEMEVWAIEAYGAAFTLLELLTIKSDDVTGRLTIWDYVLYKKPLYIGTPASFKVLICELQALCLDIGIYKADKSNILKQINVSSMG	??
	Tetrabaena_socialis	VIRIDIPL	CHLOROPH		N	--	NCBI	ANQ46380		CLTPDHDVLTTEGWIPINEVTLNHEVATFNRNTGELQYQKPTNLFHYHNYKGKLYHIKTNKIDLLTTLNHRMLVKNHFNVVTNSLTDYSLIPAKDIIGQRYMYLKTANWTKKEYEFRLPSVQSGNSIIPEKRVDMEAWLTFFGLWIAEGCVETNNGTRNYPVLIAQKKKHIVEILKKAILQLGYKYTTSGISFKIYNKQLYKYLEPWSTGKPPASKDDTVLYGAKPPYKTHTLSLDAGRRVVNKSLPPWVWELNQDQARTLLCSMVLGNGNSCGSSMFYFTSSVKLADDVMRLALHAGWSATKSLKVSKGTVNYEPKNRQVVTKYDHWSLSIIKKNNPVVNRHGAKAPVTNNILVYKNNPATPKGVTGERAPGVKNHYKKGNGQTEEILDYEGSVYCLS…	MNNLKKQVVLCYNFANLGLKPQQHLKVLIKISNGLGIIVRYGSIKLAYPLRICKFYTTIQTIITKTITQGAFVNMRSQEYSNLGLKPQQHLKVLIPGGDVLNPPGFLCRSQQAQQKLCSLPAPKGVDKISPSTNHKKGAEEISTSSYKSKDIIRKLIKKNKNKNSAPLKLRLPPAPLFSLAPLPSKTTFSPGAKAPVTNNILVYQKSLNIIKKPRADILTVSLLTKETKYPLEPLIWAGRPSKGLLRYGFKPMEGPNPRISRLSSVVPLALDFHFKKGLRKAERKLPIFATKLKKGRLLSPLKLLFTPSSFYTSHEGNAERGFAPVSPTYKDQFLYALTARNKGQDKKGSPQRSLFYKPVRVNLSGSTAVRAPKRGTTATQPRGQGDEQTTRLFQSSYS…	SCPVLLNRAPTLHRLGFQAFQPKLVDGKAILLHPLVCPAFNADFDGDQMAVHVPITFEARAEAWKLMLVRNNLLSPATGEPILLPSQDMVLGCYYLTTDSFNLLNLGVKPEKWSPAPKGKTNIKKAHGFKKGSGMFFYLINDVLKAYNLGLLHVHAVIWVNLKGQVENGNTVEQPLEIRFPLTNFKLNKGTWAKAQAYVGNNLDQTRPKNRSDKVYFTGKTSRAKSFIPVIGTSRSNPFLLKAESRRTPYPKNFLNYIEIYSKSHNFLNSKSKRTTQIIRTTPGKLLFNIIIKNAIEKHPTLLFKYNTTTGLVKKKLIRTFSPNLGI	??

## Sheet: ThrRS inteins
threonyl-tRNA_synthetase (THRRS)
nucleus	FUNGI							acc.number	ins.point	intein	N-extein	C-extein	endo	endo family	add.domains	comments
	Candida_maltosa	FUNGI	ASCO	SACCHARO	N	--	NCBI	EMG45195		CLSEDMRVQTDRGFLSLDEVKDQWQDLKFANYNPETEQIQYLSASNFILKDAANHKMVEFSDYDIEAGPGRVGGRDISILVTDEHDMYVQKGRTTKNGSGSIRVTYEKGNNGEVLPPAKFAAASLIQDNLGIRFTTAAANGIDVSEYSPSPCKELLGLSDEQYNVFLELYGYWLGDGSMSHNLTSGSKLVFAARKPNDIEWLSEAFDKFEFDDEDFRERERTANMTEFRVSDPKWVDLFKEYTAKYKFSGSYDAEAHMDTPKSGKWIADWAWELNQDELRLVIAGVLRADGDFSDGNKTIYTSSVRFRDQLMSVLLHAGYTAKFNLKYPKGTIRNYCHVDQAFDGKVLTVAKYNALTSEEKLNYKPIVAKYDNWRICYAEDGSPSGKQCVRPVLYSEKS…	VQFISDKIPDGTSTTVYRCGPLIDLCVGPHIPHSGRIKAFKVLKNSSSYFLGDSANDSLQRVYGISFPDKKLMTEHLKFLAEAAERDHRKIGREQELFIFNEMSPGSAMWLPHGARIYNTLVDTLRTEYRRRGYEEVITNMYSTKLWETSGHWQNYKENMFSFEVEKETFGLKPMN	CPGHAVMFKSRERSYRELPWRVADFGVIHRNEFSGALSGLTRVRRFQQDDAHIFCTAEQIGTEIAGVFDFLKKMYGIFGFEFKMELSTRPEKYVGDLDTWNSAEKKLEQALNEFLGEGKWELNPGDGAFYGPKIDIMISDALKRWFQCATIQLDFQLPQRFELEYKSDKGPNTRPVMIHRAILGSVERMTAILTEHYKGKWPFWLSPRQILIVPVGPKYYDYAQKLQKQLNDDHFFYCDVDVSGNTLPKKIRTGQMYKYNFIFIVGEEEETSESVNVRNRDIPEEQGKNAMVKVADVVKQLTELRDSKRSDNKLVVE	N			Yu,J., Wang,Q., Geng,X., Bao,W., He,P. and Cai,J.(unpublished), partial sequence?
	Candida_metapsilosis	FUNGI	ASCO	SACCHARO	Y	OPPORT	NCBI	AFU81396		CLSEDMRIQTDKGFKFLSEIESNWKDVNFATYDPESKLIKYAKASNFIVKDSANHKMVEFANYDIAQSDDGVSLLVTEDHDMYVQQNGGEFSKVPARELLQKEAEFGFLAVDESSSFTKTSLNSKTEIKAVGDYNGRVWCVTVPTGLIIAHRVHRGADGNVIRSSKPIVIGN	no exteins		N			Prandini et al. 2013
	Candida_orthopsilosis	FUNGI	ASCO	SACCHARO	Y	OPPORT	NCBI	AGO86800		CLSEDMRIQTDKGFLFLSEVESNWKDVNFATYDPESKQIKYSNASNFIVKDSANHKMVEFSNYDIASSEKASGVSLLVTEDHDMYVQQSDDAPFGKVPARELLQKDSNYGFLAVADEPESSSCAFVKTSLNSNTEIKAVGDYYGKVWCVTVPTGLIVAHRVYRDAAGNVVRASKPVVIGN	no exteins		N			Prandini et al. 2013
	Candida_parapsilosis	FUNGI	ASCO	SACCHARO	Y	OPPORT	InBase	AGO86799		CLSEDMRIQTDKGFLFLNEIESNWKDVNFATYDPESKQIQYSKASNFIVKDSANHKMVEFANYDIASSGDKSGVSLLVTEDHDMYVQQNAESREAPFKKVPARELLQKDSKYGFLVAAEESASSAHAFVNTTLNTTEIRAVGDYQGRVWCVTVPTGLIVAHRVHRDTSGNVVCASKPVVIGN	no exteins		N			Prandini et al. 2013
	Candida_tropicalis	FUNGI	ASCO	SACCHARO	Y	OPPORT	InBase	AFU81407		CLSEDMRVQTNKGFLGLDEVKDQWRDLKFANYNPETKQIQYLPASNFILKDAANHKMVEFSDYDINSDAHGSFSLFVTDNHDMYVQTGRVDKEAGDINRIVYEENLEFSKVEASQLVGSGKGIRFTTTAPNGIDIASVASYKQVVSENQQQTFLELYGYWVGNADKVGETGVTFTAANEANSAWLSKAISELEGKVDGTTITDSKLSALFNGSEQSFAEWVWDLAKDELRSVVHGFARASGDENKKIYTSSVILRDELVRVLLHAGYTSRFELNATKGWEITYVEDVAQCVNPVLYSDKNVKVVDDYFGRVWCVTVPTGLIIVQRVVKNAEDVVVKASRPTIVGN	no exteins		N			Prandini et al. 2013
																All use penultimate Gly instead of His
																Insertion site class_II_aaRS-like_core Superfamily, or it is very close to it?
																Class II tRNA amino-acyl synthetase-like catalytic core domain. Class II amino acyl-tRNA synthetases (aaRS) share a common fold and generally attach an amino acid to the 3' OH of ribose of the appropriate tRNA. PheRS is an exception in that it attaches the amino acid at the 2'-OH group, like class I aaRSs. These enzymes are usually homodimers. This domain is primarily responsible for ATP-dependen…

## Sheet: CHS inteins
chitin synthase 1, chs-1 (CHS)
nucleus	FUNGI							acc.number	ins.point	intein	N-extein	C-extein	endo	endo family	add.domains	comments
	Diaporthe_helianthi	FUNGI	ASCO	PEZIZO	Y	PLANT	NCBI	OCW32018	A	CLAPDTMVRTTQGNKAIRDIVVGDMLFNHLDQPVQCLAAEAIQTAPDMKKVTYTEYNSLNETSFTCTSTHIMTLVAHSVKPLVHSGGLGVMWWTRCDRTRLERDQETLKWDPVVHDLYAEVSEKVGRRPTHDEVRQHLRNITRKPAVADPQAESQEDDNDLSPGLYELVKQLETMGVDITDLDMPMIRMLMQDKMEEYLEATMPESEELPSSSPVMESKYSGPGNSQASSCVSAVVEPDNMDKFAFVRDQLSNAHGNQKCKSAGCKGLRQVSIKFKTQAQATLAFELLSGDHYRLVDPCAVHDMELFTMTMEEYLDTCEPLKPQKQRKLGLYRAPLHFVPYRGEVSTVPIDPYWFGLWLGDGTNKQPEIASADLEHKVYTQAYVDRLNSNRPDGAEPLR…	MDRSGSPSHPPDYGRRLYGDDDQDDTPLGQGSTAAAVRLLTSMEDPMHEGRQYVSPAILRPSPRATSVPEHISSLKKQEEGAGPSKKLPAPTVHLAVASREDQGKLPSRAPSPVKLQKKDKPAHVAQAEIASTLPAIPEGLSPRRKSLRQSHSEPPTTPETSPTADTRSSPNHKHSSQHTRQSYQPSVFSTHSHRDSILDPPSMPPPDSTYIPFRPFDEDSPPPRAWSPSRVSDYERMPPAPAQYEPADLNGSPRPGTPSSRYGGSPRRPLPPAPLFSGGGARTSAFADDATVSIPLERDDDVFGPESSDINDNMRRESYLSRQDTLSDGLETPFDEKVDHYGPAPQGRQERRGVRDPQVTKKEVQLINGELVLECKIPTILYSFLPRRDEIEFTHMRY…	CSNLLNPLVASQNFEYKMSNILDKPLESVFGYITVLPGALSAYRYHALQNDETGHGPLSQYFKGEVLHGQHADVFTANMYLAEDRILCWELVAKRGERWVLKYVKNCTGETDVPDSLSEFISQRRRWLNGAFFAAVYSLIHFRQLLATDHTVPRKTLLLIESFYQFIQLLFTYFSLANFYLTFYFVAGGIGDEKVDPFPHNLGKYIFTILRYACVLLIAAQFIISLGNRPQGAKKLYLASVIIFSIIMVYTLFASIYIVVYQITQGSGFDMHSTIMTNMILSVLSTIGLYFVMSFIYLEPWHMFTSFIQYFVLLPSYICTLQVYAFCNTHDVTWGTKGDNVMKTDLGGAIGKGSTVELEMPSEQLDIDSGYDEALRNLRDRIEVPESATSESQLQEDYY…	Y	LAGLIDADG_WhiA	N	I'm pretty sure these are all the same insertion site
	Fusarium_fujikuroi	FUNGI	ASCO	PEZIZO	Y	PLANT	NCBI	KLP08918	A	CLDPNTMVRTTKGDKAIRDISIGDQLFDHQDNPVQCLAAEAIETSADMKKVVYTEWNSLSKTSFTCTSNHIMSLMSFGVKPGLGDKGFGVFWWTHCDRSELKKEQDSLKWDTIMYDLYNEVTEKHGRRPTDGEVRQYIRAITDIEDEDKDKTPSRSTTLEKLMPKLEDLGEETEDMDLSVIRLMLEDHMDEYLELLVPESEDIPDDENDNTVIDLDASRKRKLASASLPSSTRSSDPPYRQTPEPLNSSPVKGSHSNAQQGASDSQSSYESRSSIDEDLMERFAVVRAKFDQKSCKSPGCKGLRRVQVRFKTREQANLALELLSGDHYGIVDPYAVHDLELFTMTMDEYLGTCTSSAELKFKKLRLYRAPLRFVPHPGPEVPLPVDPYWLGLWLGDGKK…	MAYNGRDQEYGGHALQDLPAGGSQYHLPPQENDEEQGRGLLNSGYDQDRLGAPSSTMPGQGPTGYGDGGSFGQFGNLDAAAPFPRPDSAFDPEDSWVERQQQPQMGGGLGRSKTRKIKLVQGSVLSIDYPVPSAIKNAVQPQYRDAESGTEEFHKMRYTAATCDPNDFTLKNGYDLRPRMYNRHTELLIAITYYNEDKVLLARTLHHTMQNIRDIVNLKKSTFWNKGGPAWQKIVVCLVFDGIDKADKNTLDVLATVGVYQDGVIKKDVDGKETVAHIFEYTSQLSVTPNQQLIRPTNEGTQNLPPVQMIFCLKQKNTKKINSHRWLFNAFGRILNPEVCILLDAGTKPSPRSLLALWEGFYNDKDLGGACGEIHAMLGGSGRT	CGMGGKKLFNPLVAVQNFEYKISNILDKPLESSFGYVSVLPGAFSAYRFRAIMGRPLEQYFHGDHTLSKMLGKKGIDGMNIFKKNMFLAEDRILCFELVAKAGQKWHLSYIKAAKGETDVPEGAAEFISQRRRWLNGSFAATLYSLMHFGRMYKSGHNIIRMFFLHIQLIYTTLNTLFAWFSLGSYWLTTSVIMDLVGTPKPASGYHAWPFGDTGTPVVNALLQYLYLAFVMLQFILALGNRPKGSKFTYIASFMVFSLIQGYILVLSAYLVVRAFDTPIGDQISFASTDAFLDSFFGGSSAGGVILVALITIYGLNFVASFMYLDPWHMFHSFPYYLLLMSTYINILMVYAFNNWHDVSWGTKGSDKAEALPSAHVTKGEKNEVVVEEVEKEQEDIDS…	Y	LAGLIDADG_WhiA	RRM_SF
	Gaeumannomyces_graminis_var._tritici	FUNGI	ASCO	PEZIZO	Y	PLANT	NCBI	XP_009219054	A	CLSPDTMVRTTNGDKAIRDIVVGDQLFDHEDRPVQCLAAKAIQTSRMMKITYTGYNSVSKSSFTCTPDHIMTLVAYGVKPFKHSSTASRPSNGKRVTWWTRCDRTELEVDAVEIKWDAAMHDLYTEYREQLGRLPTDGEVREYLKAITSTKVIPDSEDDVSDDPQRVTKTNQSPVLIKLLAKLKAMDVSVDDEDESVVLMLLQQHMEDYLEHMIPEPEDIPEEEDDDLIIDLDANRKRKIVTISTLSSRTSAKTFRQSPSIRSFPVRARQEPQNEASQSTVSTYASVLSEDDHREMFASVRAKLAVRDPRSKCQNLSCKGLRRVSALFETPEQADLALQLLSGDHYRVVDPCAVRDMEVFTMTLEEYQATCTAPMTQHMSKLRLYRSPLRFQPYQGPVS…	MDGPHTPGRGAPPDYSLPGYDDDLSALSGNGAAVRLLTSVDDPILDNRHTRSRGRSYQPSVSSSHSRRSSILNPPNMAPPDTRSYVSGSYISYGSGASPTRPWTPSHVSSAYAPDDYRRPADRAPQYEPADLNGSPRPGTPSSLYGGSPRRPLPPAPLFSNGMRSSAFVDDATVSIPLSDVDDVFGPGESDVSDARTQYYQDHRGSYAGHSQVTLNDGDSLDDEHVREGFSTVSGSGMGGDGMRGGGHDGQFSEKHYGPAPEGKQERRGVRDVQTSRKEVQLINGELVLECKIPTILYSFLPRRDEIEFTHMRYTAVTCDPDDFVERGYKLRQSIGRTTRETELFVCITMYNENEYDFTRTMHAVMKNITHFCKRSKSRTWGENGWQKIVVCVVSDGRE…	CTAHVYEYTTQVSLDSDLKFKGAEKGIVPCQMIFCLKERNQRKLNSHRWFFNAFGKALNPNVCILLDVGTRPGSNSLYHLWKAFDTDSNVAGACGEITAMKGKWGVNLLNPLVASQNFEYKMSNILDKPLESVFGYITVLPGALSAYRYHALQNDSTGHGPLSQYFKGETLHGQHADVFTANMYLAEDRILCWELVAKRDERWVLKYVKGCTGETDVPDTVPEFISQRRRWLNGAFFAAIYSLVHFRQIWATDHTIARKVLLHIEFIYQLLNVLFTYFSLANFYLTFYFVAGGLADDRIDPFGNHIGLYIFTILRYTLVLLICSQFILSLGNRPQGAKRPYMASLIILSIVMVYTTFATFYIVVKQLTDPDNKDDLRMGNNVFTNLIVSMASTIGLYFL…	Y	LAGLIDADG_WhiA	no repeats / RRM_SF / Binary_toxB
	Podospora_anserina	FUNGI	ASCO	PEZIZO	N	--	InBase	GCA_000226545	Prob A	CLSPDTMVRTTNGDKPIRDIAVGDQLFDHEDRPVQCLAAEAIQTSRMMKVTYTGYNSVSKSSFTCTPDHIMTLVAYGVKPFRHSNSNRVTWWTRCDRTELGADAVEIKWDAAMHDLYTEYREQLGRRPTDAEVRKYLKAITSTRVVPDSEDDDSQRVEETYQSPVLIKLLAKLKAMDVDVDGEDESVVLMLLQQHMEDYLEHMIPEPEDISDEDNDDLIIDLDTNRKRKIGTISTLSSRISDKTFRQSPSIKSSPVNSQQQSQNEASQSTVPTYASVLTEDDHREMFAPVRSKLAVRDPKCKCQNLSCKGLRRVSTVFETSEQADLALELLSGDHYRVVDPCAVQDMEVFTMTLEEYQATCTAPMTQHKSKLRLYRSPLRFQPYQGSVSPVPIDPFWFG…	no exteins		Y	LAGLIDADG_WhiA	RRM_SF / Binary_toxB	Genome sequence; contributed to InBase by Shmuel Pietrokovski
																Insertion site???

## Sheet: GLT inteins
glutamate synthase (GLT)
nucleus	FUNGI							acc.number	ins.point	intein	N-extein	C-extein	endo	endo family	add.domains	comments
	Fusarium_fujikuroi	FUNGI	ASCO	PEZIZO	Y	PLANT	NCBI	CCT61865		CLEISTMVRTSQGPKPISAINIGDTLYDPNDNPVLCLAVAPVQQGRLKEIRYKEFDSRRNVSFKCTPDHILPLRTYGTRPSVSKISVTWFTYCDRHSLDRQADNLRFEDLVDTIYRDLMDSHEVEIPGQAAAHGYIDTILTRHYHQGQDDRYSNKIVEVLSRLANHELENNPDLVREAMHDAVDLYFENPPNLVDDAEYDDDAPTIDLGPDFVALRDATLASTTAGSTYRRTPSLNQPDSQSSRQSQQTQRDSQQSGGIPQGSGGISRQVSLNTQASSSSFVDSSAIALSEEAIQRFNRVKTSINRKPCPCGGIRKIYRQFASEEQAQLVQSLLLSQHAHMVDPYVVRDGDEINVSVETFEGFCNKEAKRMHLKLHRAPLTFVPAPSGQDQATDEALPI…	MGLNEDFDDRHIQTEAEQQPYIPYEYQTENNDSWAGALPVKQGLYDPSYEKDACGVGFACHIKGKPSHKIVSDARNLLCNMTHRGAVGSDARDGDGAGVMTSIPHRFFIKNFEKEEDIKLPPLGQYAVGNLFFKPDEETLQESKRQLEDVAESLGLRVLGWRRPPVDSTLLGPAAKSREPIIAQPFVVLASAYGTGNAPEMTDPEKFDERLFERQLYILRKRATQSIGLHNWFYLCSLSNKNIVYKGQLAPVQVYSYYHDLVNADYEAHFALVHSRFSTNTFPSWDRAQPLRWAAHNGEINTLRGNKNWMRAREGVMQSDIFKEELEQMYPVVEDGGSDSAAFDNVLELLTINGVLSLPEAVMLMVPEAWQGNQHMDPKKAAFYEWAACQMEPWDGPAL…	CHLNTCPVGIATQDPELRKKFTGTPEHVINFFYYVANELRAIMAQLGFRTINEMVGHVEVLKMRDDLRTHKTANIDLSLLLTPAHKLRPGVATFNVRKQDHKLHVRLDNKLISESELTLDKGLPSRIECDIVNTDRAMGTSLSYHISKRYGEAGLPMDTVHVNIKGSAGQSFGAFLAPGVTLELEGDANDYVGKGLSGGRLIIYPPRSAVFKSEENILIGNTCLYGATTGTCFFRGVAAERFAVRNSGATAVVEGVGDHGCEYMTGGRVVVLGSTGRNFAAGMSGGIAYILDVHGDFHSKLNGEMVETSGLEDPAEIAFVRGLIEDHHHYTGSERAARILVDFNRALPRFIKILPVDYKRVLEEEAAKAAEAKRAEYNLPAVSGVQHKKSEKVAKLQDL…	Y	LAGLIDADG_WhiA		Wiemann,P 2013
	Phaeosphaeria_nodorum	FUNGI	ASCO	PEZIZO	Y	PLANT	InBase	XP_001792115		CLETATVVRTKQGPKRIADIQVGDALYDTDDHEVLCTSTTDSTQGDLRKISYLRYNSNVVDSFTCTPDHELLLVTSACVPSCTENTVTWMSRCDRHEPRQEIGDLQLEVMADSFFRDLIDEWDNDEDTALPILDDKKLHHYADRVLDQHFHEGHLTYSTSIDRYLQYLAENELDNSPEVFRESLHDHINLYWRGRGEQVIALGELAVDEDEVDTSSTVFDIGESTISNAVLPSSELGSEYSGQCPSSDLTMTDSSSVKESSAMDIEPQNSNKFESVRRSLDNKLCSCGGIRKVFRRFASPDQAQLVHSILLSEHHHLVDPLVVYNNEMFRMSVDKFEGLCSKEAKKTHLKLYRAPLRFVPAPTSGAQATAPLPVDAYFLGIWMGDGTATAAEVASSDRE…	no exteins					Contributed to InBase by Tim Goodwin, Margi Butler, Russell Poulter; No 100% match to this intein on NCBI
	Podospora_anserina	FUNGI	ASCO	PEZIZO	N	--	InBase	GCA_000226545		CLHPSTTVRTLAGVTTIAEINVGDTLLDDNHLPVLVLAVDEVQRGPMKEIHYKEFDSREKKSFKCTPDHILPLRTYGTAPSLVCSQNGDRVDWQVYWLTRCDRSGLERESCSLRWDQAAHFLYRDLVDSQDHTPTEEEVHSYVDSRVEAHFHEAGHDDNPPEFDDFLRQIANQELKNEPGLVREALHSAVQEYLDSIPSDVPMEDLEVDDVELVDLGPEIGQQFRDIELPSSTYGGSYRPGSSQYTSRPNSSLGHAGNNSNGGSSPPIPLGHRPFSRSQSALTGGSNGQPSRMPVLHEADAASSDAMSTLGESSLMSLPSATLDRFAKLRSGLNNGCQCGGVRRICRRFPTEQQGRLVYDLLRSEHHHLVDPYIVRDGDDFRMTVTRYEGLCSKQVKKN…	no exteins				no repeats	Genome sequence, contributed to InBase by Shmuel Pietrokovski
	Debaryomyces_hansenii	FUNGI	ASCO	SACCHARO	N	--	InBase	XP_002770648		CLASDTLVRTSEGDKPVAEVAIGDYLLDAEDKPVLCMGANPSQTGRMKEIAYQDFDSKKRVSFKCTPDHHLELTLTDSTPSLSGKSVTWFSRCTGAHLSEEVSEVYLDNMVSIFYNDLVDSTDSAVDKDSIHEAVDLALEDHYHRGNSDQYSIHLNEYISRIADKELQNEPEFIRECIHDAANRFVITSSGNRNIKSESFDDKLLLSRSRSSTADSDSDYVITDASVHSHSNNSSVYLASPDSMIPDGAANRFENIASKLKEPVCNCGGIRKIFRSFGTTEDAELAYSLLLSEHYYRLDPRFVTDGYTFQASVEQYENMCSQEVQNMHLKLYRSPLKFVEREHNSAELPVDPYFLGLWLGDGDSSGTTIMTTDREIVVWLNSYVERLNQNKPEGCFPLK…	no exteins					Contributed to InBase by Fran Perler; Dujon B et al 2004
	Pichia_guilliermondii	FUNGI	ASCO	SACCHARO	Y	OPPORT	InBase	EDK40360		CLASDTLVRTTQGLKKVKDVSVGEYLYGADNTPVLCIGANAPETGSLKEIVYEDFDSKKLVSFKCTPDHHLELVLANAAPELSGSTVTWFSSCTGEHKKQDSTFDLESIVSSFYNDLVDSDDIITFDNVCEAIDVALDEHYHRGGSDRYSEKFNGFITQIANEELKSNPEFVRNALHEAAEKFMVEDAPKNFAVTSVSVETTSVESQSVCKSSCACGGVRKIVHQFETIEEAEMAYSLLLSDVYDRVDPSFVSNGYKFQASVEALEQMCSKDILHNHLHMYRAPAEQVEPLTHSSSLPVDPYFLGLWLGEGSSDSATISTTDREVVVWLQQYVERLNKDKPAEASPLRLTKINGFKPGQQMANGFVQKVTVPTYTITSGESFTGGNWNPVYNSLKSMGL…	no exteins					Contributed to InBase by Shmuel Pietrokovski
																Insertion site is at the very end of this domain GltS_FMN
																cd02808

## Sheet: cpDNA ClpP inteins
ATP-dependent Clp protease proteolytic subunit (CLPP)
chloroplast	VIRIDIPLANTAE/CHLOROPHYTA							acc.number	ins.point	intein	N-extein	C-extein	endo	endo family	add.domains	comments
	Chlamydomonas_eugametos	VIRIDIPL	CHLOROPH		N	--	InBase	P42379	A	CLTSDHTVLTTRGWIPIADVTLDDKVAVLDNNTGEMSYQNPQKVHKYDYEGPMYEVKTAGVDLFVTPNHRMYVNTTNNTTNQNYNLVEASSIFGKKVRYKNDAIWNKTDYQFILPETATLTGHTNKISSTPAIQPEMNAWLTFFGLWIANGHTTKIAEKTAENNQQKQRYKVILTQVKEDVCDIIEQTLNKLGFNFIRSGKDYTIENKQLWSYLNPFDNGALNKYLPDWVWELSSQQCKILLNSLCLGNCLFTKNDDTLHYFSTSERFANDVSRLALHAGTTSTIQLEAAPSNLYDTIIGLPVEVNTTLWRVIINQSSFYSYSTDKSSALNLSNNVACYVNAQSALTLEQNSQKINKNTLVLTKNNVKSQTMHSQRAERVDTALLTQKELDNSLNHEIL…	MPIGVPRIIYCWGEELPAQWTDIYNFIFRRRMVFLMQYLDDELCNQICGLLINIHMEDRSKELEKKEIERSGLFKGGPKTQKGGTGAGETGASSIQNKKSNSSSFEDLLAADEDLGIDENNTLEQYTLQKITMEWLNWNAQFFDYSDEPYLFYLAEMLSKDFNKGDARMLFSNNNKFSMPFSQMLNTGSMSDPRRPQSTNGANWNSSEQNNSLDIYSPFRMLANFEAQDYDFKQINPSLASKEEVFKLFNNTILKNGGQRNNNMSKLLTELAQRNWENKTNSQENLYKSTEKALSQRNLRKEYIKDRTLNNYSSDPFNTKGYVNAQGASTGPSPRTRGMHADGSLNYLDFYSYNDSYNDFKTAPRGKQAERAFQEEESKKVFVIINSFGGSVGNGITVH…	SSIQGQASDIWIDSQEIMKIRLDVAEIYSLATYRPRHKILRDLDRDFYLTATETIHYGLADEIASNEVMQEIIEMTSKVWDYHDTKQQRLLESRDSTTSGADTQSQN				Insertion is close to active site
	Chlamydomonas_moewusii	VIRIDIPL	CHLOROPH		N	--	InBase	ABU88294	A	CLTSDHTVLTTRGWIPIADVTLDDKVAVLDNNTGEMSYQNPQKVHKYDYEGPMYEVKTAGVDLFVTPNHRMYVNTTNNTTNQNYNLVEASSIFGKKVRYKNDAIWNKTDYQFILPETATLTGHTNKISSTPAIQPEMNAWLTFFGLWIANGHTTKIAEKTAENNQQKQRYKVILTQVKEDVCDIIEQTLNKLGFNFIRSGKDYTIENKQLWSYLNPFDNGALNKYLPDWVWELSSQQCKILLNSLCLGNCRFTKNDDTLHYFSTSERFANDVSRLALHAGTTSTIQLEAAPSNLYDTIIGLPVEVNTTLWRVIINQSSFYSYSTDKSSALNLSNNVACYVNAQSALTLEQNSQKINKNTLVLTKNNVKSQTMHSQRAERVDTALLTQKELDNSLNHEIL…	MPIGVPRIIYCWGEELPAQWTDIYNFIFRRRMVFLMQYLDDELCNQICGLLINIHMEDRSKELEKKEIERSGLFKGGPKTQKGGTGAGETGASSIQNKKSNSSSFEDLLAADEDLGIDENNTLEQYTLQKITMEWLNWNAQFFDYSDEPYLFYLAEMLSKDFNKGDARMLFSNNNKFSMPFSQMLNTGSMSDPRRPQSTNGANWNSSEQNNSLDIYSPFRMLANFEAQDYDFKQINPSLASKEEVFKLFNNTILKNGGQRNNNMSKLLTELAQRNWENKTNSQENLYKSTEKALSQRNLRKEYIKDRTLNNYSSDPFNTKGYVNAQGASTGPSPRTRGMHADGSLNYLDFYSYNDSYNDFKTAPRGKQAERAFQEEESKKVFVIINSFGGSVGNGITVH…	SSIQGQASDIWIDSQEIMKIRLDVAEIYSLATYRPRHKILRDLDRDFYLTATETIHYGLADEIASNEVMQEIIEMTSKVWDYHDTKQQRLLESRDSTTSGADTQSQN
	Lobochlamys_segnis	VIRIDIPL	CHLOROPH		N	--	NCBI	ALO21056.1	A	CLTPDHEVLTDKGWLPIPLVTLEHKVAVLNLAGELEYQHPIKLHKSLHEGQMYKVKNSDVDLLVTLNHRMLVATTNLDQPNLKYCFKEAREIKGQTVRYKKTASWEKEAYQVVIPAYGDGSLGGQSPEKKPPMESFLCLLGLWLSIGHINLDKLIITHKKPEIHKLIEKTLDELGYDYSTNSIHDESIEKTKEAAVGDTIQYYFGDFQLVEFFKAFNFNSKNKRLPSFVWELNKEQCNVLLDSLLLGAKGFPFGKRSSLAKARKAREAGEAYNTFSLEFARDISRLILHCGYAASITLNIPLGSDALTKQPYNPCFPHRKGEGSSLYGEGSSLLTPAKPVARTIKVSASLREGRGEALAGAASSLGTAEQDDKDLRKTEINSNSENGSSMYWVNIISEE…	MPIGVPRIIYCWGEELPAQWTDIYNFIFRRRMIFLMQYLDDELCNQICGLLINIHMEDRSKELEKKEMEKSGLFKSSTKSGTTNASESGGGSATKNFGNTFQQKERSERSGMISAAKGKKSIEDLLISEEDLAIDENSTLEQYTLQKITMDWLNWNANFFDYADEPYLFYLAEILSKDFTQQNTNLLYTTEMSRFMKVFKTMAFNNSNEVSLLPEATLSNEKPVSLIKEGKAKEEKNEPNVGNSTLAGANKSNSSFLKKTELELTVLKNKEFDFSKAATPQHPKAQSYEQKQDNQKTIDEQSLLSYGDVYSPFRFLANFQLEFPNLKNQLFRKSLSMGEAQNRSGTGSFVATKLVQQLKQLQKYSTHQNFFSSFPHPKGLGEATQGNKSSQETVKLNAE…	SSLQGQASDIWIDSAEVMKIRKDVAEIYSLSTYRPRHKILRDLDRDFYLTATEAVYYGLADEIATNEVMHEIIDMTNKVWDYHDSKQQRLLESRESANSGLDIQTQS
												Insertion is 3 residues downstream of active site, could be in the Crotonase family but also looks like that superfamily covers entire protein
												Structure:1TYF: E. coli Clp protease (ClpP)

## Sheet: cpDNA DnaB-like inteins
DNA replication helicase (DnaB-like)
chloroplast	CRYPTOPHYTA							acc.number	ins.point	intein	N-extein	C-extein	endo	endo family	add.domains	comments
	Guillardia_theta	CRYPTO	PYRENO					O78411	a (H4)	CLSYATNQPYFLKSDNVNFSKLTSLKVSNHYILSATLELLIPFQYNRIYPIVSLIKRELQTGYKVVYELDFYISVIVSTVEHYVLTLNGWKRILELTVDDLVATLDIQYLIYNNTEVDLFSSNVIFSSVINLICMNRINVYDFWIPKTNNFFVNALLVHN	MKVTKFYNLKAEKHLIIQILVEKDFFLQIYTKIDTQVFYFQSHQILYRSINILHTKKVLINLPNLLSLLHSELVSETVINYLITLFNDRDNFRILNINDSLKVLLDNFIRRELQNSCAKIVSLTFNFNLSVETLLQKSNLLISNINTYNKKVSLKSISQLLLETILEIDKKTNRSTHVLTGFFDLDHILVGLQKSDLIIIAGRPSMGKTAFMLSLVRNVADIQSFPIVIFSLEMSSKQLIYRLISNETNIATSRLREGNISISEWEILNRAMTILSNLNIYLDDENNLDVLDIQSKLASLQQIYGDIGLIVIDYLQLLQYKEKSSQRHIELSYITRYLKLIAKDFNLPLVVLSQLSRNVEFRLNKRPILSDLKESG	SIEQDADVVLFLYRDSYYQHNLKQSNIDMCEVIVAKHRHGTIGMVNLIFNPNTVSFMNLIKES				HintC actually Ided
	Rhodomonas_salina	CRYPTO	PYRENO					ABO70865	a (H4)	CVGADMKLYRPYENRYVSISKLVYEITHNSVISRNHNLKSQLSSSTTARLRRGYYTGVKFIYHLKTLNKNSLKVTGTHKLLTLKGWIEANQLANYDLIGILDINNFSKRLTVRERDIQTKIRFFPNIAFVCLGGMSIVGEHHSYDLWVPATNCYVVNNSLVHN	MNSFKNTLSLRDQKIPYNLTIEKTILAEILLNKENLALIFYKVRKEFFYLKNHQHIFEASKQIYEEQIEVNIDTISDRLNLSGDLETIGGIEELVNIINIVLTPSDIDSYIVLLIDKYIRRQVIYGAKRIESLAYQSFDSIESLFDEAEKILFSITQEKPSNSLLLTSEVLLETFVDLENRSIESKYSGIKSGFFDLDEVTQGFQRSDLIIIAGRPSMGKTAFALNIARNVSELQDSPVIIFSLEMSRQQLVYRFLSKESQVMHSKLRTGNINQKEWYSVSQAINLLASLKIYLDDSPNLSLTSIRNKVNSLQIQYGNIGMIVLDYLQLLNDPKNKDSRVQELSRLTRGLKMLAKEFDTPFIVLSQLSRSVESRVNKRPLLSDLRESG	SIEQDADLVLMLYRDSYYDNESNDAIEDNITEIIITKHRNGPVGTINMLFEPRTLTFDNFIF
	Teleaulax_amphioxeia	CRYPTO	PYRENO		N	--	NCBI	YP_009159155	a (H4)	CFAKSTKLYDSFQKTRTASLMFRSNKKLDLLVGIKDLRKKILPIPSNVKSLFSTGYHLMYTIIAFGHYEIKLTKKHKILTQYGWKRIEFLSQLDLISIVDKHNFLWVKSIFSYIKMFSFFTFLQINKIAPGSQEIVYDCWLPFTNNFLANGYVLHN	MALSLPNSKIAEQVILAHILLNKQETDIIFNRISSDMFYSNDYKIIYQIICDLRENNIQVNFDTVYNSLDTTNNKQTNNDNYLPILTELVNQSGRSGELESYLILLLDKYLRRRLILSIQKISELAYDNSLSLENIFDQAEHLLFDVTQKKPNLGLLPASEVLLETFLDLERRSKEGQLIGVPSGFFDLDLLTQGFQKSDLIIIAGRPSMGKTAFALNIARNVADLQSFPVVIFSLEMSRNQIIYRFLSNESGVNNSKLRSGAINANEWRLVSKAINSLSDLSIYLDDKSDITISDIRTKLANLKSRFSNLGLIIIDYLQLISDTKAKDSRVQELSRITRNLKLLAKEFNVPIIVLSQLSRNVESRTNKRPLLSDLRESG	SIEQDADLVLMIYRDQYYSNDNNNGITDIIIAKHRNGPVGTVNLLFDSDTASFGSIIN
	SAR/HETEROCONTA
	Costaria _costata	STRAMENO	PX_CLADE	PHAEOPH				YP_009182470	a (H4)	CIHFPVKKYSRQINKIKDNSIFCWTGDCVSKQKISGSKFTGQKPVYKLESNLGWSLLISSNHKILTNKGWKKIDQLALDNFISAKLLLGFKSFNNLSKYSITWDKVTRIRYSKLAPVYDLHISNYSNYLTNHLIIHN	MHTLSNLEEYIALIYEKYLRRSLIELGEEIIESGYLTEIPLETIFTKIEQKFFLISETKSKKHMISVQEGLQQVLKEIEEGLKIAKLPGLKTTFIEFDIITQGFQNSDLIIIAGRPSMGKTAFAFNLAKNIAQNHRTGVVFFSLEMTRQQLLYRLLASEVGITNTRLRASRIKETEWIKINNMIQDLSQLKLFIDDTPDLSVGEIKLKVKTINLESSNQISLVVIDYLQLLEGVNQDANRVQELSKITRALKKLARDLNIPIIVLSQLSRNVESRVNKRPILADLRESG	SIEQDADVVIMLYRDEYYNKDTLEKNLIELIIAKHRNGPIGSTKLIFDPKYLRFFNI
	Ectocarpus_siliculosus	STRAMENO	PX_CLADE	PHAEOPH				YP_003289166	a (H4)	CINFLPEKYLTKIKGGKNFIFCWTGNSLKKQKILNLKLTGQKPIYKLESNLGLILLITSNHKILTNKGWKKIDQLVKNNFIGAKLLIGFKSLADFGKSSITWEKINKIKYFQLAPVYDLHISNYSNYLNNHLVIHN	MSNLESSNLESVLPYNLLAEKLVLGSILTIPEAILLVSEKLPIEAFYLETHQIIYKALLILYAEGKTIDYINLITWIQDNGFLLKIGGANILLDLLNQINRLTDLDEYIALIYEKYLRRSLIKLGEELIENGYLTEIPLETIFTKLEQSFFLLSENKSKQHLISVEEGLQQIVKEIEEGLRIPRLPGLKTTFIEFDIITQGFQNSDLIIIAGRPSMGKTAFAFNLAKNIAQNHNTGVVFFSLEMTREQLLYRLLASEVEITNTRLRASSIKETEWLKINTKVSELSKLKLFIDDTPNLSVGEIKLKIKTIDLESSKYVSLIVIDYLQLLEGVDQNTNRVQELSKITRALKKLARDLNLPIIVLSQLSRNVESRVNKRPILADLRESG	SIEQDADVVIMLYRDDYYNKETSKKNIIEIIIAKHRNGPIGSTTLSFDPKYLRFFNLKKFC
	Fucus_vesiculosus	STRAMENO	PX_CLADE	PHAEOPH				YP_005090116	a (H4)	CINFFFKDKFINFNKLLENRILYCWTGNFVSKQKIFNIKFTGQKPVYKLKTNYGWSLFITSNHKILTQKGWKKLNNITLNNLISTKLLLSIKFLAYYSKAFITWDKVIKITYQKLAPVYDLQISKYSNYFVNRVIVHN	MSNLEFSKLKIILPYNLLAEKLVLSSILTIPEAILLVSEKLPIDAFYLETHQIIYKALLILYAEGKTIDYINLITWIQDHGFLSKIGGSHILLELLNQINNGSNLDEYIGLIYEKYLRRSLIKLGEEIIESGYLTDIPLETIFAKIEQSFFNLIDNKSTKHLISVEQGLQQIIREIEQGLKIPQTPGLKTTFIQLDILTQGFQNSDLIIIAGRPSMGKTAFAFNLAKNIAQYHNTGVVFFSLEMTRQQLLYRLLASEVEITSTRLRTSRIKEKEWFQIHKIISKLSNLKLFIDDTPELSVNDIKLKIKGINLESTKKISLIVIDYLQLLEGKDQNTNRVQELSKITRALKKLARDLNIPIIVLSQLSRNVESRINKRPILADLRESG	SIEQDADVVIMLYRDDYYNKENPKQNIIELIIAKHRNGPIGSTKLIFDPKFLRFFNT
	Saccharina_japonica	STRAMENO	PX_CLADE	PHAEOPH				YP_006639129	a (H4)	CINFSVRKSTAEINKIKDNSIFCWTGDCISKQKISDIKFTGQKPIYRLESNLGWSLLISSNHKILTDKGWKKIDQLALDNFISAKLLLGFKSLNNLSKYSITWDKVTRIRYHKLAPVYDLHISNYSNYLTNHLIIHN	MHTLSNLEEYIALIYEKYLRRSLIELGEEIIESGYLTEIPLETIFTKIEQNFFLISETKSKKHMISVQEGLQQVLKEIEEGLRIPRLPGLKTTFLEFDIITQGFQNSDLIIIAGRPSMGKTAFAFNLAKNIAQNHKTGVVFFSLEMTRQQLIYRLLASEVGITNTRLRASRIKETEWVKINNTIKDLSQLRLFIDDTPDLSVGEIKLKIKTINLESSNQINLVVIDYLQLLEGVKQDGNRVQELSKITRALKKLARDLNIPIIVLSQLSRNVESRVNKRPILADLRESG	SIEQDADVVIMLYRDEYYNKDTLEKNLIELIIAKHRNGPVGSTKLIFDPKYLRFFNI
	Sargassum_horneri	STRAMENO	PX_CLADE	PHAEOPH				AKO62551	a (H4)	CINFFFDNLAINKTKNSTIYCWTGKLLSKQKLFDIKFTGQKPIYKLSTNLGWSIFLTSDHKILTEKGWKKLNQVTSNDLISIKLFFYLRSITYYHKFFITWDKIIKINYQKLGNVYDLRISSYSNYLVNRIVVHN	MNNLKLSNLKTILPYNLLAERLVLNSILTMPETILVVSQKLPIEAFYLETHQIIYKALLILYAEGKTIDYINLITWIQDNGFLLKIGGSDVILKLLNQISKINNLDEYLSLIYEKYLRRLLIQLGEEIIELGYLTNLPLETIFAKIEQSYFSLAENKSTKHLISVKQGLQQIAKEIEQGLKSPQLSGLKTTFIELDIITQGFQNSDLIIIAGRPSMRKTAFAFNLAKNIAQSHDTPVVFFSLEMTKQQLLYRLLASEVKITSTRLRASRIKETEWFQIHRIINKLSSLRLFIDDTPELSVNDVKLKVKSINLESIKKISLVVIDYLQLLEEVDPNINRVQELSKITRALKKLARDLNIPIIVLSQLSRNVESRVNKKPILADLRESG	SIEQDADIVIMLYRDDYYNKENSEKNIIELIIAKHRNGPIGSTKLFFDPKFLRFFDI
	Sargassum_thunbergii	STRAMENO	PX_CLADE	PHAEOPH				YP_009227404	a (H4)	CINFFFDNLVLNKTINSPIYCWTGKLLSKQKLFDIKFTGQKPIYKLITNLGWSIFLTSDHKILTEKGWKKLNQVTSNDLISIKLFFYLSSITYCHKSFITWDKIIKINYQKLGNVYDLRISSYSNYLVNRIVVHN	MNNLRSSNLKTILPYNLLAEKLVLSSILTMPENILVVSQKLPIEAFYLETHQIIYKALLILYAEGKTIDYINLITWIQDNGFLLKIGGSHVILKLLNQISKINNLDEYLSLIYEKYLRRLLIKLGEEIIELGYLTNLPLETIFAKIEQSYFRLAENKSTKHLISVKQGLQQIAKEIEQGLKSPHLSGLKTTFIELDIITQGFQNSDLIIIAGRPSMGKTAFAFNLAKNIAQSHDTSVVFFSLEMTKQQLLYRLLSSEVKITSTRLRASRIKETEWFQIHRVINKLSSLRLFIDDTPELSVNDVKLKVKSINFESIKKNKFSRYRYLQLLEEVDQNINRVQELSKITRALKKLARDLNIPIIVLSQLSRNVESRVNKKPILADLRESG	SIEQDADIVIMLYRDDYYNKENAEKNIIELIIAKHRNGPIGSTKLIFDPKFLRFFDI
	Undaria_pinnatifida	STRAMENO	PX_CLADE	PHAEOPH				AMM05414	a (H4)	CITFSIKKSSQQINKIKENSIFCWNGNYISKQKIRNVKFTGQKPVYKLETNLGWSLLISSNHKILTNKGWKKIDQLALNNFISAKLLIGFKSLNNLSKYSITWDKVTNIRYHKLAPVYDLHISDYSNYLTNHLIIHN	MGKRDLELSDLETILPYNLLAEKLVLGSILTIPEAILLVSEKLPIEAFYLKTHQIIYKALLILYAEGKTIDYINLITWTQDNGFLLKIGGAHVIINLLNQMHTLSNLEEYIALIYEKYLRRSLIELGEEIIESGYLTEIPLEIIFTKIEQSFFLISETKSKKHMISVQEGLQQVLKEIEEGLRIPKLPGLKTTFLEFDIITQGFQNSDLIIIAGRPSMGKTAFAFNLAKNIAQNHKTGVIFFSLEMTRQQLLYRLLASEVGITNTRLRASRIKETEWLKINNTIKDLSQLRLFIDDTPDLSVGEIKLKVKTINLESSNQISLVVIDYLQLLEGVNQDGNRVQELSKITRALKKLARDLNIPIIVLSQLSRNVESRVNKRPILADLRESG	SIEQDADVVIMLYRDEYYNKDTLEKNLIELIIAKHRNGPIGSTKLIFDPKYLRFFNI
	Heterosigma_akashiwo	STRAMENO	RAPHYDO		TOXIC!			ABV70148	a (H4)	CIYFNDCLSSNLNQIGVYQHNKNLIMKTKKFKIKSSGLKPVFLVKNFINLTTNLTANHKLLTNLKWQRIDECNYLTIGKFSFFLPKKNLKSIVKFNFKQISYTGLKIVCDFEVNSSKSFFYNSFILHN	MRHQKQILPYNLIAEKIVLGTILTNSDAINFVCQILPIEAFYLKSHQYIYRAALVLNANNQTVDLITLSNWLQDNNLIEKIGGLGTLNNLVEKIVGFINLNEYTALIQDKYIRRLLIIFGNEIVKLGYQTNLPLEKTFAQIERKLFKLSKRKKFKNLSTTGEILTEILLEIKKNENVENFNGYKSNFEDLNLITQGFQKSDLIVIAGRPAMGKTAFALNVTLDIAIKYNIPVIFFSLEMTKYQLMYRLLTIETKINTNRIKTAQLNEIEWKNVNKAVKKLSNLPLYIDDTGTISLSEIHFRIQKIKLQFGKIGFVVIDYLQLLETVQKNENRVQEISKITRSLKGFAREFDTPIFVLSQLSRNVESRTNKRPILSDLRESG	SIEQDADIVLMLYRDEYYYEKTENKGIAELIIAKHRNGPVGTIQLGFNNSLTKFFNFS
	RHODOPHYTA
	Bangia_atropurpurea	RHODO	BANGIO		N	--	NCBI	YP_009254604	a (H4)	CISKFNYVELNNTNKPLFNFSNQKFQLDNFNPKITKLFTRSDAFISNPKKKTTYKIITESNKYLELTSNHKILTLRGWKRCDKLSYNDMIATKIKLQLSDNRKYLFYSSSSLNFENLRKINISKMQNVFDFTVNHINNFIVNNIIIHN	MLVSGILTQRSEYLLTQTEKLSPDFFYFKSNSLLYKATLEIINQIEKISLASFLITLEKKSLIKKLGGLEKILCLIESAPASNVVDEYSTIVLDNYVRRLLLKSGDSLLLISCSKEQITQSVITSLVNQLTIAYEVLEDEETQTLAKIFANLLVNLDTKKKISISSGVFSGFSQLDLMTNGFQKSDLIIIAGRPSMGKTAFAINITRHIIQKSHSYVILFSLEMSTEQLLRRILAQECNLNSQKIQSGQLTSEEWQNVVNESKVLARLNLYIDDSSEISSETIRTKVKFFKLQGKKIELIIIDYLQLLQDHRQSENRSQELSLITRSLKILAKELNLPILVLSQLNRNLENRSNKRPLLSDLRESG	SIEQDADLVIMLYRESYYNKEAEDITEIIVAKHRSGPIGTFQLKFDTNLASFLNI
	Porphyra_purpurea	RHODO	BANGIO		N	--	NCBI	NP_053943	a (H4)	CISKFSHIMWSHVSKPLFNFSIKKSHMHNFNKNIYQLLDQGEAFISRQDKKTTYKIRTNSEKYLELTSNHKILTLRGWQRCDQLLCNDMITTQIGFELSRKKKYLLNCIPFSLCNFETLANINISNFQNVFDFAANPIPNFIANNIIVHN	MLTQESEDLLKQIEKLSPDFFYFKSNSLVYRAILETVNPIDKIALVSLLTALNTNNLIRQLGRLETIMKLIENSPASNIIYEYSKVILDNYVKRLLLKSGDSLCLISCSKKQITQSVITSVASQLTIAYEILEDEGTYTLAEIFASLLVSLDTKKKISINSGIFSGFWQLDLITNGFQKSDLIIIAGRPSMGKTAFAINITRHIIKTSQYYVILFSLEMSTEQLLRRILAQECHLNSQKIQSGQLTNVEWQRIVEESKILANLNFYIDDSAEISCDIIKVKVKLLRLQGKKIKLIIIDYLQLLQESKKSENRSQELSLITRSLKILARELNLPILVLSQLNRNLESRHNKRPLLSDLRESG	SIEQDADLVIMLYRESYYNKEMEMEDMTEIIVAKHRNGPLGTFQLKFDANLANFLNV
	Porphyra_umbilicalis	RHODO	BANGIO		N	--	NCBI	AFC40001	a (H4)	CISKFNYIMCSQISKPFFDFSIHKSQVYNFNKKINQIFGIGKAYVSRQNRKTTYKVRTNSDKYLELTSNHKILTLRGWQRCDQILCNDMITTQLQFKLNKRKQYLLNCLSFSLCNFEPLITIRISKFENVFDFTTYPIPNFIANNIIVHN	MLTQELNDLLKHIERLSPDFFYFKSNSLLYRAILETINPIDKISLANFLSMLNTKNLVTQLGKLETIIKLIDRSPTSNIIYEYSTVILDNYIKRLLLKSGDALCLISCSREPIMQNSITSATNQLTMAYEVLEDKETNNLAKTFAKLLVNLDTKKKVSISNSIFSGFSKLDLITNGFQKSDLIIIAGRPSMGKTAFAINITRNIIKTSQYYVILFSLEMSTEQLLRRILAQECHLNSQKIQSGKLTNIEWQNVVDESKILANLNFYIDDSAEISCDIIKTKVKLLKLQGKKIELIIIDYLQLLQDSRESNNRSQELSLITRSLKILARELDLPILVLSQLNRNLESRHNKRPLLSDLRESG	SIEQDADLVIMLYRESYYNKEIEMEDMTEIIVAKHRNGPLGTFQLKFDSNLANFLNV
	Pyropia_yezoensis	RHODO	BANGIO					Q1XDF3	a (H4)	CISKFNYLQTSLYNQLQILFNCYYKKIEVINFSAQKQQLFLAIKCSISKTGKKTVYKIITEAGKYIQLTSNHKLLTTQGWKRCDKINQNDMIAIQIKNFEEQKNVFNSFSSLTFESIQKINVTSLQIVFDLECKPLCNFISNNFIVHN	MLTQQSISLLKSVEKISPDFFYFTSTSLLYRAALENVNHAKTKSVRNFFINLKNEKMIQDLNELNEVFSLIEQAPLSDTISEYSAVVIDNYIKRLLLACGDSLCLISCSKQLIEQKNITSIVSQLTKAYEILDEKDTQTLATILANLLVHLDTRKKISINSSILSGFTELDSITQGFKKSDLIILAGRPSMGKTAFAINITRYVINQKRSYVILFSLEMSTEQLLRRILAQECNLNGQKIQSGQLNNDEWQYVIQKSKTLANLNLYIDDSAKISTDTIKTKVKFFKLQGKNIELIIIDYLQLLQESRQSDNRSQELSLITRSLKILAKDLSLPILALSQLNRNLETRSDKRPLLSDLRESG	SIEQDADLVIMLYRESYYTQETRSRDFTEVIIAKHRNGPTGTFQLKFNAQIAKFSDA
	Pyropia_perforata	RHODO	BANGIO					AIA21153	a (H4)	CISKLNHLHLPSCSQTQVLFHFHYKHVEITSFTAKRLNLFTANKANISKTGKKPVYEIVVQSGKYIKLTSNHKILTTQGWKRCDEIDQNNMLAIQIDIIQEKISILDSFSSLFLVFENLQKIRIISLQEVFDLGCKSLFNFISNNFIVHN	MLLSAILSKQSISLLKSVDKLSPDFFYFTSNSLLYRAILESIHHIKKVSITNFLVNLKTEKIIRHLSELNEVLSLIEQAPLSDVIDEYSSVIIDNYIKRLLVGSGDSLFLISCSKQSVKQENITDVISQLTKAYEILEEKDTQTLATILASLLVHLDTTKKISINSSIFSGFTELDSITQGFQKSDLIILAGRPSMGKTAFAINITRYIINQEKSFVILFSLEMSIEQLLRRILAQECHLNGQKIQSGQLNNNEWQYVIQKSKTLADLNLYIDDSAKISTDTIKTKVKFFKLQGKNIELIIVDYLQLLQDGRQSENRSQELSLITRSLKVLAKDLNLPILVLSQLNRNLETRSDKRPLLSDLRESG	SIEQDADLVIMLYRDSYYNQEATEGSITEVIIAKHRNGPTGTFQLKFDTHLANFSNI
	Pyropia_fucicola	RHODO	BANGIO					AIA21567	a (H4)	CISKFNYLQTSLYNQPQILFNCYYKKIEVINFTAQKIPLFLAIKSNISKTGKKTVYKIITEAGKYIQLTSNHKLLTTQGWKRCDEINQNDMISIQIKGLKKQKNVFNSFSSLTFENVKTIQVTSLQIVFDLECKPFCNFISNNFIVHN	MTQGFQRSDLIILAGRPSMGKTAFAINITRYVINQKKSYVILFSLEMSTEQLLRRILAQECNLNGQKIQSGQLNNEEWQYVIQKSKTLANLNLYIDDSSKISTDTIKTKVKFFKLQGKNIELIIIDYLQLLQESRQSDNRSQELSLITRSLKILAKDLSLPILVLSQLNRNLETRSDKKPLLSDLRESG	SIEQDADLVIMLYRESYYTQETKNRNFTEVIIAKHRNGPTGTFQLKFNAQIAKFSNI
	Pyropia_kanakaensis	RHODO	BANGIO					AIA21361	a (H4)	CLSRFNYLQIQLHNETKILFNFYYKGIRLISFTQQRKSLFINSKADILKTGKKIIYQITTQSGKYIKLTSNHKLLTEKGWKRCDEIDKNNMLAIQISIIKDEGPIFDSFQSLSLIFENLKNVYIVSLQTVFDLDCKFLSNFIANNFVVHN	MGKTAFAINVTRYIINQKHAFVILFSLEMSTEQLLRRILSQECHLNGQKIQSGQLSNDEWQNVIKKSKALADLNLYIDDSAKISPETIKTKVKFFKLQGKKIELIIIDYLQLLQNTTQSDNRSQELSFITRSLKILAKDLSLPILVLSQLNRNLETRSDKRPLLSDLRESG	SIEQDADLVIMLYRESYYTQEAEEKDLTEIIIAKHRNGPLGKFQLKFNTHLASFSNM
	Bangia_fuscopurpurea	RHODO	BANGIO					AKE98933	a (H4)	CISKLSFIYIGFKKLANQTLFNFQYKKIKLNNFNQKTTKLFTPETAWISKTGKKPIYRITTESSKYLDLTSNHKLLTLIGWKRCDELKINDMAAIQVKHIQSRRHLLKSCSSLTFEHIVHINITNIQTVFDLTCDELSNFIANNIIVHN	MHGDLLYSMSCSKKQITQYKINSLIELLTVANDVLDNKETQTLARDCADLLIDLDATKIIVQNTGILSGFDSLDVMTQGFQKSDLIIIAGRPSMGKTAFAITITRHIVKTSKSSVIFFSLEMSTEQLIRRFLAQECQLNSQRIQSGQISSKEWQYVLHESKAIANLNFYIDDSANNSVGLIKTKLKFLKLQGKEIDFIIIDYLQLLQDNQQSDNRSQELSLITRSLKILAREFNLPILVLSQLNRNLESRSDKRPLLSDLRESG	SIEQDADIVIMLYRDKYYNKEAESKEITEVIVAKHRNGPIGTFTLKFNTNLASFFNI
	Wildemania_schizophylla	RHODO	BANGIO					YP_009237430	a (H4)	CISKLSRIYTLLDKTHLFLFNLYYKKIQLFTLATGTVKLFTLDEAYISRIGNKPIYKIITESNKYLELTGNHKIFTLNGWKRCDEVNNHDMMGVHFIAIENKTKKTLLQSFSNLPLTFENLKEVNIVSFQSVFDCTCRLVHNFIVNNFIVHN	MGKTAFAINVIRHIINIEKSHVLLFSLEMSTEQLLRRILAQECRLNSRKIQSGQLTTSEWQYVIRESTTLASLNLYIDDSAKISTETIKTRVKFFKLQGKKIEIIIIDYLQLLADIRQANNRSQELSLITRSLKVLAKELNLPILVLSQLNRNLEIRVNKRPLLSDLRESG	SIEQDADLVIMIYREGYYNKEAEDQTITEIIIAKHRNGPTGTFQLRFNSELADFSNI
	Porphyra_pulchra	RHODO	BANGIO					YP_009244644	a (H4)	CISKFSYLQIPLHNRPQILFNFHYKNIKVVSFTAQKLYLFKNGTANILKTGKKPIYKIITQSGRHIQLTNNHKLLTEQGWKRCDEIDQNSMLAIQINLAKDRQAILNSFHSSSLIFENLRNIYIISLQTVFDLSCKFLYNFIANNFIVHN	MLTQEPKSLLKSVEKLSPNFFYFTSNALLYRAALENINHIKKISVGNFLTNLKTGKIITQLNELDDVVSAVEQAPLSDVIGEYSSVIVDNYIKRLLLLYGDSLCLISSSKWPIKQSNITSFVNQLTKAYEILEDRDTQTLATILAHILVHLDTTKKISINSSVLSGFTELDSITQGFQKSDLIILAGRPSMGKTAFAINVTRYIINHEQAFIILFSLEMSTEQLLRRILSQECHLNGQKIQSGQLTNNEWQHVIEKSKALADLNLYIDDSAKISTHTIKSKVKFFKLQGKKIELIIIDYLQLLQDGKQTDNRSQELSFITRSLKILAKDLNLPILVLSQLNRNLETRSDKRPLLSDLRESG	SIEQDADLVIMLYRENYYTQETEKENLTEIIIAKHRNGPVGTFQLKFDSYLASFSNT
	Porphyridium_sordidum	RHODO	BANGIO					YP_009297206	a (H4)	CIASHNYVTLDFKMIPIKINKLFFHKSSKILSKFLSHFCLDKYFFINHENCFSYGHKPIYHYEFYHSNYLELSANHMLSKINYWIRTDHVLEMDFFISTKYVALKNNQIILYSSWISDLYFSPIPQFTFISFLDFAGFHKTYDLTIDLTHNFLVNKIILHN	MHKLLSNILVEKTIIGAIIFGNVNLNKIFLQIKPEYFFLDSHKIVFEILHRLYKQNQSFEIIDINNLLLAYTHIYSDYRFDFEEIRNLSNQNFIQLYLDDYIILLVEKYIRRSILNLAYNLIESAENTSIDLPQLLETTSSKLTNIINPIKQVDKLKPVDKIFLDISQYLLEHGSLSGLKSGFRDIDYITRGFQQSDLIILAARPSIGKTAFALNIASNVARNSDKKVLYFSLEMSREQLFLRLVSLGTNTSRLRLEDLRINAEQLLQIQQYSEKVSNILIDDSGSINHYYIENQLQEYKNKKNDISLVIIDYLQLMQDMNSSNRQDIKRAQELSNITRNLKNIARNFNLPIILISQVGRAVESRLDKRPLLSDLKDSG	SIEQDADLVFMLYRESYYNQDIINIDETELIIAKHRNGPLGTVKLSFNPVYMSFSDYK
	Galdieria_sulphuraria	RHODO	BANGIO					AIG92480	a (H4)	CIEKNTILINHKLDESLVVESVYTNKIINYQTYVLNNNKKNITTYSINNIKFTGYKYTYQILCEGGLYIRLTSNHKILTNNGWKRTDNITPKDKIYYICHSNSYYRNSLIKLISVISIIYYSKEKVYDLEITEYKNFIANYFIVHN	MNNRINNTDDLLPPQNVAAEELLLGSILLEPDNFAQVSSNLPIEAFYITAHQKIYKIILNLYLEDKSPDLITVAAVLHDLNLLEEIGGLNKLKKMVEQTISTYNIEQYAALIKEKYLRRCLIDSGREITSLAFDFNSRIENLFFKAEQSLFKVIQKKVSNDLLPVSDILLDTFLDLENRLNNNKLNGLSSGFEDLDSMTQGFQKSDLIIIAGRPSMGKTAFALNIGFNVCNKEKIVVAIFSLEMSKQQILYRILSYKTLISLTKLRSGRLSSDEWKIINHALKELHSLELYIDDTSYCSINEIRSKIKRLLSKKNSLGLIIIDYLQLMESRNKFNNRVQELSQITRSLKNLAKEFNIPILVLSQLSRAVESRLNKRPLLSDLRESG	SIEQDADLVLMLYRQDYYNHNGIDDNTCEIIITKQRNGPIGTVKLKFDATTTQFSTFTLPYTKNKVN
	Pyropia_haitanensis	RHODO	BANGIO					YP_007947863	a (H4)	CISKFSHLHLPLHSQTQILFKFHHKHIEVNSFTAQKTNLFRYSKANISKTGKKTVYEIITQSGKYIKLTSNHKLLTTQGWKRCDEINHNNMLAIQINAIKERKTLLNSCPSLFLIFENLKHVRLISLQQVFDLECQLLHNFIANNFIVHN	MLTKQSVSLLKSVEKLSPDFFYFTSNSLLYRAVLENVNHIKRVTIGNCVANLKTEKIIRHLNELDEVINLIEQAPLSDVLDEYSSVIIDNYIKRLLLISGDSLFLISCSNQPVRQNNITSIVSQLTKAYEILEEKDTQTLATILANLLVHLDKTKKISINSSVLSGFTELDSITQGFQKSDLIVLAGRPSMGKTAFAINVARYIMSKEKSFVILFSLEMSIEQLLRRILAQECHLNSQKIQSGQLNNNEWQYVIRKSKALADLNLYIDDSAKISTDTIKTKVQFLKLQGKNIELIIIDYLQLLQDSRQSDNRSQELSLITRSLKILAKDLNLPILVLSQLNRNLETRSDKRPLLSDLRESG	SIEQDADLVIMLYRESYYTQEAVGGDLTEIIIAKHRNGPTGMFQLKFDAHLANFSNI
	Porphyridium_purpureum	RHODO	BANGIO					YP_008965826	a (H4)	CVGSNNYCTSDSNLSKLKINKLFFYRYSKILSSLFVNFIKNDHSFIRQTNFFSYGSKPLYQYEFYSHRYLELSANHMIFNTNDWIRTDFIVEINLLFMNKIIVDQNIDLCYGWALNLYHISFLTSKEYNTLDFIGFYKTYDISIELTKNFLVNNVVLHN	MITKYENKFLYNTLIEKTIIGAIIFGNVNLDKVFTQLKPEFFFLESHKVIFEILHGLYKTNQYFEIIDINNALLTYSDIYKDYRFDFEEIRNLSNQTFTTLYLDDYIILLVEKYIRRSILNLAYNLIESAQDDSIDMQQLLENTSTKLTKIIQPSGERNRLKSLDKIFLDISKHLLEHGNLSGLKSGFKDMDSITRGFQKSDLIILAARPSIGKTAFALNVASNVAKSSGEKVLYFSLEMSKEQLFLRLISSATNTSRLRLEDLRISKEQLLKIQEHTKNISSILIDDSALINHDYIANQLQEYQNKKDNIALIIIDYLQLMQDVHPSSKQEIKRAQELSNITRSLKNTARSFNVPIILLSQVGRGVESRVDKRPLLSDLKDSG	SIEQDADLVLMLYRESYYNQAVLDIDETELIITKHRNGPLGTIKLSFNPVYMSFSDYK
	Erythrotrichia_carnea	RHODO	COMPSO					YP_009297452	a (H4)	CLSSQSYVDFTKKYVKIKNINLKIQATAFALNSNSSIILSSIKKIYKKNNKIRYHLLTGSGYWLEASGNHRILTKKGWKALNTVHSNDSLALAKNYKQKNIQYWTTKSHFLQIQFEKIESIYIYKKDNLFDLEMNKIYNFIANNIVVHN	MNNMDIQNKIEPQLNLPENILAEKIVLASIIQNSDLIYETFEVINYDIFSDHKHQEIYKSITETHQNNETVDFLSIANWLTRENKTEYIPKLKEIEKLGRTIVNNQVFEEYLYLLIDKFLRRSLITSTLSLLNIVADEMTSIGSVLNEFEKLFLELNGYNTILTSKMEITSLLPAVIKGIEEKFRNNDNNETNGLESGFADLDTLTDGFQKSDLIIIASRPGMGKTAFVLNIAKNITKKSDNSIVFFSLEMTAEQLSYRILASESKISLSKLKKGEINSREWQQIQVAVKTLANAKLYIDDTPKITISKLRSKIYQILQRNGRLNAVVIDYLQLIEDDQKNENRYQALSSITRSLKIIAREFNIPLLVLSQLSRNLESRTNKRPILADLRESG	SIEQDADLVCMLYREDYYNTEKANNRLAEVAILKHRNGPTGKVTLKFNNNFAEFTDNNTP
	Rhodochaete_parvula	RHODO	COMPSO					YP_009298222	a (H4)	CLSSQSYVDFTKKYVKIKNINLKIQATAFALNSNSSIILSSIKKIYKKNNKIRYHLLTGSGYWLEASGNHRILTKKGWKALNTVHSNDSLALAKNYKQKNIQYWTTKSHFLQIQFEKIESIYIYKKDNLFDLEMNKIYNFIANNIVVHN	MNNMDIQNKIEPQLNLPENILAEKIVLASIIQNSDLIYETFEVINYDIFSDHKHQEIYKSITETHQNNETVDFLSIANWLTRENKTEYIPKLKEIEKLGRTIVNNQVFEEYLYLLIDKFLRRSLITSTLSLLNIVADEMTSIGSVLNEFEKLFLELNGYNTILTSKMEITSLLPAVIKGIEEKFRNNDNNETNGLESGFADLDTLTDGFQKSDLIIIASRPGMGKTAFVLNIAKNITKKSDNSIVFFSLEMTAEQLSYRILASESKISLSKLKKGEINSREWQQIQVAVKTLANAKLYIDDTPKITISKLRSKIYQILQRNGRLNAVVIDYLQLIEDDQKNENRYQALSSITRSLKIIAREFNIPLLVLSQLSRNLESRTNKRPILADLRESG	SIEQDADLVCMLYREDYYNTEKANNRLAEVAILKHRNGPTGKVTLKFNNNFAEFTDNNTP
	Bangiopsis_subsimplex	RHODO	STYLO					YP_009296875	a (H4)	CIKGNAIIQTDILPHLVLESLTQKKFSLLSTIFPKSNYNKITFSINGKSCGRKHIYAVIKSKKFMIQLTANHRIFTLYNWQRIDILVEDSIIITNKLKKWCYYKVENLIYCQKEKIYNLKVPPFSNFIANSIIVHN	MIFNHTEEFLFYNPYAEELILRAMIVNNCILDYILSEVDEDFFYLNNNKIIFKAIRQLYIANENLSPFNICYQLDNEQLLSKAGGQSRILNMAQCNLNLSQLEVIGYIAILKDKLIKRLLYKISIFIQEMACSYEIYNAVNLSKIENELAKIIQVQSNSKISKITDLIQANFRENYFNYTKISTKKISTGFSELDEHLEILDKGNLIIVAGRPAMGKTSFGLSLIMNICKQKPKASIIIFSLEMTASQIANRLMVIETDLPLQTLRNIFRQQKNTIKLSDIFPNIYQSSIYIDDNNSINPEYIQNTIQKIITKDKEIDLILIDYLQLLGKLQENRTQEISYITRNLKKVARQFNVPIILLSQLNRNVEQRKNKRPLLSDLRESG	SIEQDADVVLLLYRESYYNSLSNNNTTEIIIGKNRNGTTGSIFLNFNAKTTKFV
	Gelidium_elegans	RHODO	FLORIDEO					YP_009244182	a (H4)	CIEYNILININNINLVHFKYLLRYKLYNLFYSTNIDEINISYKYNYKLTLNNSTITTTHNHLLLYHNQWLSQDKILEKEFICKSIKKNIKYIHTVNIYFFNNSHVYDISIPKYRYFINNRIIVHN	MYKQDNYYVGPHNCLAEEILLGTILIYPNLFPKISKIIEIDSFFLECHQIIYRNLLSLNKENKLDLINLLYILYDHKVLKYIGGINKIIDMMKQSQLFISSINTNIYAKELIDIINTNYIKRLMIQYGYNIVQLALIEKLPSYLLYNKATYYLNFTVNKISRENLDNFKDLIGQFLLKSTTEKKIINSNIKLKQLSYGFQQLDKLTNGLSYGDLIIIAGRPSMGKTSFAINIAYNLISKYPLNLCIFSLEMSRNQILNKLMSIASKISVSRIISNDITKNEWNLLKKICKFFLRHEVYIYDTPNVSVDYIVYTCQLLAKDNHSVQVIIIDYLQLIQTEQKQNTNRSQELSYITRKLKILAQQLNTPIMVLSQLNRGIENRINKKPLLSDLRESG	SIEQDADIVMILHKDSVENQTHENNYSINLDMTICKNRNGPTGSCSLLFYPQSTYFEDVQQQ
	Gelidium_vagum	RHODO	FLORIDEO					YP_009244381	a (H4)	CIEHTKLINIYKNNLIHFKYLLKYKQYDLLYNKHISKIHISYKYNYQLISNNTTITTTHNHLLLYNNYWLSQDTILEQNLIYKYNENIQYIHTIDINFFNNSRVYDIVIPRYRYFTNNSIIVHN	MYKKNNYYVGPHNCLAEEILLGTMLIHPNLFPKISKIIQIDSFFLECHQIIYRNLLSLNKENKLDLINLLYSLYNNELLQYIGGITKIIDIMKQSQIFISSININIYAKELINIININYTKRLMIQYGHNIIQLALIKKLPSYLLYNKATYYLNFTVNKIPKENLDNFKDLIGQFLLKSAIEQNAVSTKITSKKLSYGFRQIDRITNGLSNGDLIIIAGRPSMGKTSFVINIAYNLILKYTISLCIFSLEMSRHQILNKLISIASKISTSKITANNITKNEWRLLKTICKFFLRHEVYIYDTSNTSIDYIIYTCQILAKDNYSNQVVIIDYLQLIQTEQKYNTNRSQELSYITRKLKILAQQLNIPILVLSQLNRSIENRINKKPLLSDLRESG	SIEQDADIVMILHKNSMDNKTYGYENSINIDITICKNRNGPTGLCNFLFYPYSTYFEDLKGNLKGK
	Ceramium_cimbricum	RHODO	FLORIDEO					YP_009300463	a (H4)	CINQNITTKIINRYTYLLYIKSIIQYFKQFNYLNTYFLPSNILKNNYISTISLKYQYIFNLVYQKKFIELTYNHKCLNNYQWKSIYEFSENTQIILLENKAKILFKSIFKYSFLSNIQYIKYNVVYDLSMISSIHFICQNIVLHN	MTLFKIYSTPPQNYLVEEILLGCILINPLIFSKVIHTIKIESFFLESHQLIYINLLHIYHNNKLHPIELLYNLSDNKNLQQIGGLKKIIELMKQSQIFIYSNNTNIYLDKLIEIINNNYTKRLVIQYGYNIIQLSYINKINGHLLYNKASHYLNITLNKMPVNYNNNFHELMKNTIYEMTTNSSKIIKNTIIQSGFIDLDQLTNGLPFGDLIILAGRPSMGKTSLAINIAYNILIKSTFSICIFSLEMSSKQILNKLISISSYIPYQDLIHSQNNNNWTKIKTVCKKLLKSNIYIYDKTNASIDYIEYISKIWIQDNNQYGLVIIDYLQLIQIDNSINLNRVQQLSYITRKLKMLAQYLNIPILTLSQLNRSIEVRINKEPVLSDLKESG	SIEQDADIVLMLYQKQTDDQNLKHNEKIIDLVISKNRHGPIGSCQLLFSTDNTSFKNLHKNNVNNLYIK
	Dasya_binghamiae	RHODO	FLORIDEO					YP_009295247	a (H4)	CIGLLNNITLVKNKKNNLNIKSFIKPSSFMLKINKIENFHNKLSNKVNLNQYIFFFTQYIFKWRIKKRNILLTTYNHKYIVNNIWKTISFTSENVFFKQDKNINNSYKPYNSYIQKIIFYNYAICYDLNTQDFFNFICNQIILHN	MKNLYHNKHLILPQNYLAEEILLGTIFVHPKIFYNIIASIKAEYFFLECHKIIYTYLLVINKKNKLNLTEFIYTLANTHDLYKIGGINKILDLMKQSQIFIISFQNLNIYVQELIDLIQYNYIKRLIIQYGYNIIQLAYITQISHHDLYNKASSYLNLTENKIPKNNIKIFKNLMSEFLLNIKYKNSINKVKNNLIQNKILISGFSELDKLTFGLFQGDLIVIAGRPSTGKTSFAINIANNIIHKTKISLCIFSLEMSNKQILNKFISINSNIPLKKLILKNIKKIEWDIIIKTCYKLINTEIYIDDKPNISIDYIEYTSKLLKKENFNLNLIIIDYLQLIQTNFSNNINRTQELNYVTRKLKLLAQYLNIPIIVLSQLNRSIENRSNKKPLLSDLKDSG	SIEQDADVVMILNQRERNDTEINQNDLINIILCKNRNGPIGSFKLIFCANTTLFKNTDIDILTNYNL
	Schimmelmannia_schousboei	RHODO	FLORIDEO					YP_009295905	a (H4)	CIDNQKNLTITTKPQNSINITTIETISYKDNILYLLNKTIKSSSIINKYTQPKLYIGLQYIFICTLYDKTQIKITHSHKYYQYHKWVKQYNILDNMIICKYNGIPKLSYIQENSYINTIIFIKYSQVYDINMIEYINFICQNTILHN	MKYLSHYNFPPQNYIAEEILLGTILINPSILPHIIPLIKAESFFLEYHQLIYKHLIELHKQNKIHPMELLYCLNDTKKLHKVGGLKKITELMKQSQVFTSSIHINRYIKELVELINNAYIKRLMIQYGYNIIRLAYIKKFSSYKLYNLASHYLNITVKKIPKERIGNFKDLISEFLLNIKNTTNTKQILISPNPSIESGFIEIDKLTNGLPNGDLIVIAGRPSMGKTSLAINIANNILNNYKIGLCIFSLEMSRQQILHKLISIASSISTQNIILNKISINEWNNIQKICHKFLKAKIYINDTPNMSIDYIEYTSKLLQKETNHIQLIIIDYLQLIQVDHLQNDTRTQELSYITRKLKLLAQYLNIPIIILSQLNRSIETRINKEPLLSDLRESG	SIEQDADIVMMLYEKTVKKCQDIDHKILDIILCKNRNGPTGTCQLLFTPHNTIFNNIQNSIINHI
	Schizymenia_dubyi	RHODO	FLORIDEO					YP_009296110	a (H4)	CISVSTFIKSEPINQIHIINLFPKYNKFIYHLPKKRNINVTDNKVKIELQYIFSSKITNYNLLNLTYNHKLYLKYKWLQQNMIEENHYFIKSLRGWFNTYILENVYNESIKYKYFNKVYDIEISNYSNLICDDIILHN	MHSITNSSFPPQNYLAEEILLGSILINPRIFPQIIPIIKTHSFFLECHQIIYKNLITLNQYNKLEAIQLLYYLSETNMLNVIGGVDKILEIMKQSQIFMPSIQINIYIKEIVNLINDKYIKRLMIQYGHNIIRLAYINNFPTPQLYNRASYYLNSTLKKVPKENLDNFEDLIGDLLINLAVKNRYKTKDIKHIQEYLSSGFQNIDQITGGLSNGDLIVLAGRPSTGKTSLAINIAYNVSNLMKIGICIFSLEMSKMQILQKLISIASSIPSQHLIFKTLNNQEWTEIQNICKDLLSSHMYINDSSNMSIDYIEYTARILKKETQHVELIIIDYLQLIHLENKYTKNRSQELSYITRKLKLLAQDLQVPVIVLSQLNRNIENRQNKQPILSDLRESG	SIEQDADIVMMLYQDSEVQHNMNKDKILNIFICKNRNGPTGICRLLFNPENTSFITMVEDQL
	Thorea_hispida	RHODO	FLORIDEO					YP_009296509	a (H4)	CVTSWTKLLIDVKSNLILFFSPDLLISFYTKNNSYNLSSYIKQIKNNKVIRKDIKYTYIILSQRILIIQLTHNHPILTKIGWIKSDQLKYYYNFLDHNISYQYISNIHLRKKKFVYDITMDESTSFIANHTIILHN	MPETLYHQKHFIQIPPHNNLAEEILLGGILLNIYIIQIVKIELAIESFSIETHQIIYRAIISVYSKYQYINPILLINMLWEINLLQKIGGVTKILFLLKQGQMFIPQKSSEFTILYYTNLIKEQYARRLLIQYGHYAIKLGYSCITYKNIFTKINKQLTEINYLLNKNKTTNTSILLTHILLKIKSNNLFSYDNNYLSSGFPSLDNIIYGFTNGDFIVIAGRPSMGKTSLSLNIICNSIQQYNVQIALFSLEMSQEQLLYRLLSILSQISINKIQQGNISLNEWNSLQTYSKKLLTSQLYIDDTANLSISNLIAKIKHLRQQKQIHLVVIDYLQLIYLDSTTTNINNRTEELSLITRSLKILAKELNIPIIALSQLNRNLEKRINKKPLLSDLRESG	SIEQDADLILLLYREAYYHKEITNTSITDIIIAKHRNGPIGTVQLNFNNFLSSFENLFL
	Ahnfeltia_plicata	RHODO	FLORIDEO					YP_009293960	a (H4)	CIGPNTKIDRKYYKDQNLKFNSKLIISDFSGKFSTDINRYQAKIIKSLKQYVYTHIINKIKFIQLTHNHKILTATKWKKQDQLYQEHLTIEYKEYKPNRNILEFSPINNIQLIQKSNVYDLQIHDYLNFLTNNVVIHN	MRNQYVYYHFLPPQNYLAEEIIIGSILINESYLSRISQIVTTETFFWECHKIIYRGLLELYKKKISISALKILYTLWNKKKLKQIGGISKITSLIKQSQSFISKKAHLEEYAKIIYYHYIQRLIIQYGYHIIQLGYTNKLSNDYLHNTALNYLNSLLEITQKKDSDKLETLIGDLLVKITNEEERAINNTPKTTSGFYDFDKLTNGLTNGDLIVIAGRPSMGKTSFAINIAKHILSTLNLGVCIFSLEMSKLQILHKIISISSHIPVESLISGQISKKEWCLVQSICNKLLISDLCINDTPNISIDDLACKAKIIKKEFQTIQIIIIDYLQLIQAGNINRKNRTQELGYITRTLKLLARELEVPVIILSQLNRNIETRINKRPMLSDLRESG	SIEQDADIVLMLYRDDPYQKNNNSPKLLDIIISKHRNGPIGAFQLLFDPLSTVFSSVKHAEIYNGLN
	Apophlaea_sinclairii	RHODO	FLORIDEO					YP_009296678	a (H4)	CFHGITYCMYHYKSFFIRKIIIYFIYRAESIENKYLVTRNHIAQTSFSGKQYVYNTCLFTNFSLQITDNHKLLTFMGWKKQKVVINLNQITTIVNNSYFKLLKYNICHFRELLCIIYYKNKLVYDIHINKLFNFDIQHIIVHN	MMKSFFSIPPHNILAEELFIGVILLNLNKHYILKLNNQVNINALILESHKILYISITNHIQDSHFDLIELIRYLSNYNLLSQVGGLDKILELMTQILVFQRFSCQELILNYYVQIIEDKYVRRQIIQWATHIINLSLSESIELSLILKQASKHLEAFFFEQKKSKTFNLSVILYDLVKTLRLNHKHSLKLNYLGLQCGLTILDKLTQGFQPSDLIILAGRPGMGKTSIALNMTNHIMQNTRKGIIFFSFEMSRQQILYKLLSIQSKINVHRLKNGLINTPELLKVKQNCKVIAQSFLYIDDTINTTIFDLDIKVKEILQYYNIEFIVIDYLQLIQHSGTQFNNRVQELSSITRILKILAKETYIPLMVLSQLNRSVENRSNKKPLLSDLRESG	SIEQDADLVLLLYRDDYYKTESNPDKLAEIIIAKHRNGPTGNFTIHFDAPYTTFTDY
	Asparagopsis_taxiformis	RHODO	FLORIDEO					YP_009294557	a (H4)	CVAIISYIQINLFNSINIKSLINYTYQPSINNFSGAHTNNDKSINIPNKILFLSQYTFKLSVKTDYNLNITHQHKLLKKQQWQRQNTLLYTCHIIKYTSLPHNKNILENIHIQQIITTNYQDVYDIHMHEYTTFLCNHIIIHN	MDNSSYYTPPPQNYLIEELLIGSILLNPSLTNHILNNLTTESFSFEAHQLIYRSIIELSKNKTIDTLVLIHILTSHQILNRIGGIPKIINILKQSQLFLPSKKKKSYIEQLIIIIQNNHIKRLLVQYGYNIIQLSYIDYIPTKSLYYKATKYLNYISQYNNQENIDNLNDSIGAFLSNTANYNTIFDQDIQTIYYGFKELDTILNGLSPGDLIVISGRPSTGKTTLAINITYNLTNSTNLGICIFSLEMSKIQILHKYLAIASKIPLQTIKSGKLSSQEWKTIQKISAQLLTEPLYINDKSQISIEYIKNTATLITKDTKKLKLIIIDYLQLIQLEHHNYENRAQELSHITRELKILAKNLDLPIIILSQLNRNIEKRIDKKPLLSDLRESG	SIEQDADIVMMLSHENDGTIQSSEYKILDIFIAKNRNGPIGSINLLFYPHNNTFTSWYITQDNNSL
	Hildenbrandia_rivularis	RHODO	FLORIDEO					YP_009297639	a (H4)	CIKTATKLVHDQLLLQINQITICYVYFASSTCTHNNKLSTINAFGKKFFKNLQYTYNLHFSCNTQIFITNNHNLLTFRGWVAEENLLLSDTIIIKHNNLYIKLLNNLIYFYAALTNIQWHTYILTYDIRISKLVNFQTNKTIIHN	MPGNIVRKNIVLSTFPPHNILAEELFIGITLLNLNKNTINEISNQVNYNALVLEAHQIIYRIILACSSRSELDVIKLTQYLSEKRLLHKIGGLERILDLINQTTLFQKLSNNKLSLSYYIEVIQNKYIRRLIIQWSTYIISLCATESIDLNLVLKQANKYIEKIVLQQKQNNSYSVSTIIKDLINDLDVVHKTNHKFNLLAIRSGLRPLDKVTEGFQPSDLIIIAGRPAMGKTSIALNIINYMLHDTNQGVILFSLEMSKKQVLYRLLSMQCKLTISKIRKGSLTTIDLRRIKKSCQSIAQTFFYIDDNPNTTVFELSLKAKEITKKYITGLIVIDYLQLVQDSGLYFNNRVQELSSITRILKILAREISIPLIVLSQLNRNVEGRTNKRPLLSDLRESG	SIEQDADLVLLLYREDYYNPNQDTKKLTEVIIAKHRNGPTGSFELYFDPSYTIFTSY
	Hildenbrandia_rubra	RHODO	FLORIDEO					YP_009294131	a (H4)	CFWEKANVIWKYKQLKINQMITYFTYYIHSTQNEHLTSYDNVGKKFSHGLQYTYILELLDNTSLCMTSNHKLLTFAGWKTKDHLSCFETIAITRNCLYAQELYNKLLTINRYSCELAYDIKVNNLLNFHIEKAIIHN	MKSNIFFCNPPPHNILAEELFLGIVLLNLNYKVILELNNQVSVSALILESHRIIYKIILYQTYKSRTNLIQVIHYLSEKRLLHKIGGLGKILELINQALIFQNISAQPLILQDYITIIQDKYIRRLIVRWSTYIIMLGLSESIDLDLVFQQANKYIEKIFLLKKHNHTFSLSTTLKDLIDNFYLAHKQNSIFYSNGIKCGLIQLDKLTQGFQPSDLIILAGRPGMGKTSVALNIISYILKNAQHGVILFSFEMSKQQILYRLLSIQCQISVHRLRNGSISIIDLEKIKRNCQFLTKSFFYIDDNPNTTIFELYLKTKEIVEVHNTNLIIIDYLQLIQNSSSQFDNRVQELSSITRILKILARETSIPLIVLSQLNRNTEGRSNKRPLLSDLRESG	SIEQDADLVLLLYREDYYDHNNTSNNKLAEIIIAKHRNGPTGSFQLHFDALHTIFTNY
	Kumanoa_americana	RHODO	FLORIDEO					YP_009297856	a (H4)	CVSSNNHLITNKKLSLYFYPYEYINISTNKSKINFISLQKYQIVPKIQQYTYEIHNYISNVLTHNHLILAAVGWKKNDNFKYYELTLYENHKNYQSKLCYNSIKYIKLNEKETVYDIENNEYKNFHSKNKLVLHN	MTTDHYIQKYYTKLPPQHNLIEEILLGGIITNCNVLTLAKLDLEIEYFAIDNNKLIYTIIIEIHEKYKYVDSIILINTLWELNLLHEVGGIQKILNLMKQGQVFLPIFTANKIIKYYIDTIKNKYFRRLLIQYGYFIIKLAHISYISNYTIASKADKYLNRLGHVLKKHESQEIPTILTNFLLHLKTNQTIEYEKGLMSGFTEIDQITGGFKNSDLIIIAGRPSMGKTSFALSIISNIINLSSSNTKIKVGIFSLETSTKQILYKLLSITAHIPLNKLLTGYINQNEWITIQKTSACIINSISYIDDTANLSIDHLHSKTKLIKNKHSTINLIVIDYLQLIQSEKTYLASRTEELAVITRSLKILAKDLHIPIIVLSQLNRNVESRVNKKPLLSDLRESG	SIEQDADLVLLLYREAYYNYNTQNITDVIIAKHRNGRTGTAQLNFDTRLATFENKQE
	Palmaria_palmata	RHODO	FLORIDEO					YP_009294354	a (H4)	CLSQVTSILNFISHKRIYLPVTLVHVMKSSSLTGALVHEKNNHHIKYSYKQYLYQVLKRENKISTNLTHNHLLLTNFRWDRTDNLKYFRALTYLDLQTQIIRINEVIQNIYLLKKYNSYDISVPNEKMFFTNDYMFTHN	MANQAPGIKYYEQLPPQHNLAEEILLGGIILNSNIIETVIGELIAESFALERHQLIYRTIIDIYIEKKHINSIILINQLWELNLLNKIGGINKILQLLQQAQIFTSKIITKAAIKYYTTLIQDKYLRRQLIQYGYDVINMAYNSSIDSVTISFKLDRYISYLKKQLFYEDVIDINLLINQVFLNLKSPETRSQHYGLLSHFHSLDLLTGGFKKGDLIVIAGRPSMGKTSLSLNIGLNIIENEAKSIIFFSLEMSKEQILYKLLSMKSKIPISNIRKGQIQQEEWINLQKAGKLLAEARINIDDTANLSIMQIGVKVKNLIDADPEVSLLVIDYLQLIRISNHSFKNRNEELSEITRTLKMLAKSVDMPILVLSQLNRNVEGRVIKRPLLADLRESG	SIEQDADLVLLLFRESYYNQNIDDDNLTEIIIAKHRNGPIGISRLKFQPEISTFNE
	Plocamium_cartilagineum	RHODO	FLORIDEO					YP_009298053	a (H4)	CLNYSNNIKIDTINNLNIKNLLKSYTKKQINYYPNIKNLNIKTTYLTSHILLQYIYLFTVDIFHNIKITHNHKLFKQKFWIKQNHIIDNIMILKNLNISEKHLMLENLYIKNIKYIRYSTVFDIRRPRLLNLISNHIVLHN	MDYLNYHLSLPQNYLAEEILLGYILINPNIFNEIINNIQAEYFFLECNQIIYKNLIKIYKENKVDPMQLLYSLSSTKTLSKVGGLEKIIELMKQSQIFTSSIITNIYLQKLIESIHSNYIKRLMIQYGYNIIQLAYINKFPSYKLYNRANYYLNDTAQKIPKQNIDNLQDLIINLITDLKYNNKKIKNNYKKEEVLMPYGFKDLDNLTNGLNKGDLIIIAGRPSMGKTSFAINIAYKIVDKLNKGISIFSLEMSKIQILYKLISIASSISIKNIKEKNINQNQFSLIQKICNKLLNSKIYINDNPSISIDYIEYTTQIIQQEKACIELIIIDYLQLIQMQSLLKNNRSQELSYITRKLKLLAQALNIPIIVLSQLNRSIETRINKEPLLSDLRESG	SIEQDADIVMILYQKNQENTHENKLSNLKIIDFYLCKNRNGPSGFFKLLFSNQNTVFKNI
	Dichotomaria_marginata	RHODO	FLORIDEO					YP_009313380	a (H4)	CIHFNTKIIYNYQNTQDKIKYTSFINPQKLLKIKLKKYTYNINNINNTIINTTHNHQILINNQWLAINKLKYSNTLILYSTIYCTYFSLLNKIESLHKKMNVYDIKINTTKTFYCNQNIITHN	MFNQNALIKYHEQFPPQHGLAEEIILGGILTNQEIIKTSIERLVVDSFSLEIHQLIYRTIIDIYTKDKYIDPIILINNLWELNLLNKIGGIQKILDLLRYGQIFSSNLYKNILVEHYIKLLQDRYLRRILIQYGYDIIRLAYIPNLGYSTIFFKIDKYIDKMKELIVTDDYKNISNSLTNILFKIKNHHSSQKPTTISSGFYNLDSLINGFQQSDLIVIAGRPSMGKTSFSLNIALNLLKQNNKGICIFSLEMSREQILYKLLSILSNIPSNKLKLGNINNKDWINLQKAANKLIQGMFYIDDTSNVSLSYLILKTKILKYECPDISIIIIDYLQLIQIDKSLKSNRSEELSIITRSLKILAKELNLPIIILSQLNRNVENRLNKKPLLSDLRESG	SIEQDADLVLMLYREAYYNRNTVNLNLTEIIIAKHRNGPTGVAELKFNPNLSTFTN
	Galaxaura_rugosa	RHODO	FLORIDEO					YP_009313584	a (H4)	CVNFSTKIIKNLCRNNKRKYNARLSDFTKNSIFYLFQSEDNKYIYNINNLCNILISSTHNHKILVDYKWYTINKLKQNYKLVTYTWNKTNYPILHKIQKIENCNYKTNVYDLKIYTTKSFYSNNHIITHN	MFNRNSLIKYHEQLPPQHGLAEEIILGGILTHQDIIKITINKLTIDSFSLEINQLIYRTIIETHNRDNYIDPIILINNLWESNLLSKVGGIQKVLDLLKYGQIFTSNAFKHILIPYYIKLLQDKYFRRLLIQYGYDVIRLAYITNLDYSAILFKTEKYIKKIKEFIIVNDQITLSSSLTEILLSIKNQNINYENLRIESGFKKLDNLIYGFHNTDLIVIAGRPSMGKTSFSLNIALNLLQQNNKGICIFSLEMSREQILYKLLCILTSIPFNKLKSGKINNNDWIILQKAANKLIKGMFYIDDTSNVSLNHLILKTKMLKHECPDISIIIIDYLQLIQIDKSSTLNRTEELSIITRSLKILAKELNLPIIILSQLNRNVENRFNKKPLLSDLRESG	SIEQDADLVLMLYREAYYNRNTVDTNLTDIIIAKHRNGPTGVAELKFNPNLSKFSN
	Hommersandiophycus_borowitzkae	RHODO	FLORIDEO					YP_009313991	a (H4)	CLHSQNTIKQLHNILYDSTILYEEYFNQYRKLLLTYQTYNIQPKITKTYKQYNYQCTSIKYLNSNLTHNHQILSAQKWQKIDNLKYKNKVILKYKHYHRLYNSLQNILFQYTKTNMYDIITDETKAFICNKNYILHN	MLNHDSPGKYHTQLPPQHNLAEEIILGGVLISTDIADLAINELITESFSLEAHQIIYRTIVEIYIQKTYVDSIILINTLWELNLLSIVGGIRKILNLLKHAQVFISQDTTYLTAQYYIHILKDKHVRRLLIQYGYNIIKLSYIPSITPHNIFAKTEKYIEEIKLKYTEKDTKDISNHLSELLINLKTNHPINNNDKLRYGFHGLDKISNGLAEGDLIVIAGRPSMGKTSLSLNIVLNLIAQTCNNICIFSLEMSREQILYKLLSIHTKIPVHKLHLGNLSHGDWIHIQQTANLLVHSKIYINDTANLSISDIITITKAIKDEYSQLKIIIIDYLQLIQSEAQTFSNRAEELSVITRSLKILAKELNITIIILSQLNRNVENRINKQPLLSDLKESG	SIEQDADLVLMLYRESYYLENNNKSNKQNITNLIIAKHRNGPTGNIELHFNPILCSFNNP
	Liagoropsis_maxima	RHODO	FLORIDEO					YP_009314606	a (H4)	CLNKSTQIAQYSLKTSSNSYFEYKPLMITFDYCHQYIKYNIEQTITRSTTQYEYKIIKGSCNLVNTTHNHLVFTHQGWQKVDTIKSHQYTITYSINREQSIKRISLTNTKQLMYDVTMPETRSIYCNNNFHVHN	MPNQDSSIKYHEQLPPQHNLAEEIILGGILVNAEITQLAIRELVAESFAIETHQLIYRTILDIYFKEKYVDSIILINTLWEINLLGKIGGIRKILNLLKQAQIFISQDITNLTAKYYIYLIKDKYLRRLLIQYGYNIIKLAYINSIESKHIFTKTDKYIDRIKYMITQEDKTSINSMLTKFLINLKCEQPLQVDIKRPSGFNTLDKIIDGFSHGDLIVIAGRPSMGKTSFSLNIALNMLKQDFKGICIFSLEMSKEQILYKLLSMASKIPVNKLKAGYINKNDWIQIQNASHQLVSSIINIDDTANLSITNLSIKAKTFKNEYPSMSIMIIDYLQLVQVNNPKSSNRSEELSIITRSLKILAKELNIPVIIISQLNRNAESRINKQPLLSDLRESG	SIEQDADLVLMLYRESYYIQHTNKQDITNLIVAKHRNGPTGTIELQFNATLASFTDII
	Nemalion_sp._H.1444	RHODO	FLORIDEO					SCW23061	a (H4)	CISQATLMVSHYSKKVRSRCLREARHNQTRSNIYQYSKYNQSITRSNVQYTYDVRKDICSFIRATHNHRILTFKGWCRIDKLKKTTFLAQYCEDQVKKKSIKSIDLVQAIGTYDVVVPETRLVYTNNSCHIHN	MPTKNYAVKYHEQLPPQHNLAEEIVIGGILINPEVAQLVITELSAASFTLETHQLIYRAVLEIYLNDQYIDSIVLINTLWEFNLLGKVGGIHKILNVLKQAQIFIPRDTKNINANVKYYVYLIKDRYIRRLLIQYGHHIIRLAYVPSVKSQNIFLKTNKYLDKIQKIIKQESDTSINFTLTQLLFGLKSEIFLTPNTRIYFGFKKLDKVAGGVSNGDLIVIAGRPSMGKTSFSLSIAFNILQQKHKGIYIFSLEMSREQILYKLLAMGSCIPISKLRMGHISRKDWVKIQNSSNLLVNSIVNIDDTASLTVADLAVKAKKFKDECGEMSIIIIDYLQLMQTSSNVISNRSEILSTITRSLKVLAKELSIPIIILSQLNRNVESRVSKQPLLSDLRESG	SIEQDADLVLMLYREAYYKRDQGSSDLTNIIIAKHRNGPTGTIELQFNKYLSAFQDV
	Neoizziella_asiatica	RHODO	FLORIDEO					YP_009314811	a (H4)	CIGYHNKIIKTTYSLILYTRPLRYQQTQQSYLKPQIRQTQKQYGYYFTQSGNCICHLTHNHPVLTEIGWKRADTIKQNTYIENHNWYLKKNKRNSPVSYIISNFIKDIMYDLHIHETTSFICNSQYILHN	MLNQDSLIKYHEQLPPQNNLAEEIVLGGILVNIEIMQLAINELITESFCLETHQIIYRTIIEIYITKDYVDSIILINTLWDLNLLNHIGGIRKILNLLKNAQIFISQDLTYPTAQYYINLIKDKYLRRLLIQHGYNIIKLAYISSITPKTLFTKTNKYLENIQNQLTYAKDDNMSFLLSNLLINLQEEYSINNNKMVMSGFTDLDKISHGFKAGDLIVIAGRPSMGKTSFSLNIATNLIQKHSQSICIFSLEMSREQILYKLMSMLAEVSINKLQLGHINTIDWVNVQKAANQLVKSQIHINDNSNMSLSNLTNTAKTIKNTCQNLQLIIIDYLQLIQFDTTTITNRAEELSYITRSLKILAKELCVPIIVLSQLNRNVENRVNKQPMLSDLRESG	SIEQDADLVLMLYREAYYNNQIIQDKQITNLIIAKHRNGPTGNIELQFNPTFSSFHNL
	Scinaia_undulata	RHODO	FLORIDEO					YP_009315017	a (H4)	CVGRKSKVLCRHKKQQKSLCYHKALPRKLQIQNHLIRENNWIIHGQHQYLYMLQNTSSTIIQMTHNHRIFTSTGWIKGDKAKKRMDLEWETNYFSRNKRRKIKSIKLYQKKPSYDLKAEETKMFCCNQSILTHN	MFSQDYLIKYHHSLPPQHYLAEEILLGGILINSKIIEATLAQLSITAFALEAHRLIYRSTIDLYIQEKYIDPIALITTLWELNLLNQVGGIRKILDLLKQGQIFVSNMSDEATAHYYIKLIKDAYVKRLLIQYGYSIVKLAQISSIENTTIFFKAEKYIQCIKNTIIQDTNNTINSNLIKILFNIKNSHIQSHQNQLSSGFDSLDRLIRGFDKSDLVIIAGRPSMGKTSLSLNMALNLLKKKYQGIYIFSLEMSREQILYKLLSMESGIPLRKLKAGEINNQDWVALQQITHQLMQSIIYIDDSSNLSLKHLSSKVRSQNQSHKEISLIIIDYLQLLRLNNPLIKNRAEELSVITRELKILAKEFNIPIVILSQLNRNLESRINKKPLLSDLRESG	SIEQDADLVLMLYRESYYNHNAEDIHLTEIIVSKHRNGPTGTINLHFDPSLSSFTDISS
	Yamadaella_caenomyce	RHODO	FLORIDEO					YP_009315424	a (H4)	CIGPYTYLLTQTIKIRARRLWLHVKQTKRNANNTSHKLTLVPEQSLVIRTEPQQKYAIGSYSGITFVALTHNHRILHNQNWIKVDQMTHKMYDYRYTDNSKKQYTIRWRGKSIMYDLELPETKSILCNNRIVVHN	MVPDYLPKYHHQIPPQNSLAEEIILGGTLLNQEISQISINELTIETFSLESHQLIFRAITEIYIKERYLDPIMLINNMWELNLLEKIGGINKIIIILKQAQIFISSSYSYINIYHYISIIKDRYLRRLLIQYGYYTIQLGYCSTIQTVALVRKAENYLRNIRNAHEIKLTSDTHTSLTTILLNLRSTYPPIQLKHVKSGFRSLDKISNGFHEGDLIVIAGRPAMGKTSLSLNVAFNIIRDMHKGICIFSLEMSQEQILYKLLSIASQIPVNKLRLGHITEKEWDTVQMCSNQLAQATLHIDDTANISLNTLSAKARILKQQFSNISIIIIDYLQLIQLNNIMASNRSEELSIVTRSLKILAKELDLPIIILSQLNRSVETRLDKKPLLSDLRESG	SIEQDADMVLMLYRESYYQKYTEENTQITNLILAKHRNGPTGNIELKFIPQTSSFDNI
	Helminthora_furcellata	RHODO	FLORIDEO					YP_009312968	a (H4)	CIDHNNYVTQYDRKKMNNQQYLYYEYLKQYYQLTCIYKKHKLYPYIRLTKKQYIYNLIQSNSSECHVTGNHRLLLSKGWERADNIKYTHSLQRIKGINDIVKKKLIEIQSTIRKNEMYDLIMHETNSFICNQDYILHN	MLQQDSLIKYHEQLPPQHNLAEEIVLGGILVNTDIMQLAINELITESFSLETHQIIYRTIVELYIQKDYIDSIILINTLWELNLLSKVGGIRKILNLLKYAQIFISQDLTYLTAQYYIYIIKDKYLRRLLIQYGYSIVKLAYIPSIAPRNLFTKTERYIEHIKAQYQDRDGEYIGPLLSNLLINLKNNSNNDSQHKLFSGFWQLDKMSNGFHEGDLIVIAGRPSMGKTSLGLNIAINLIKKNSHSVCIFSLEMSREQILYKMLAISAQIPVNKLQMGHIDNLDWIKIQNAANELVISQIHINDQANMSLAQLNRTAKAIQNNYPKLRIIIIDYLQLIQSENNKFSNRAEELSNVTRSLKILAKELSIPIIVLSQLNRNVESRVNKRPMLSDLRESG	SIEQDADLVLMLYRESYYHEHLNDKIDNKQITNLIIAKHRNGPTGSIELYFNPIFSCFNNM
	Trichogloeopsis_pedicellata	RHODO	FLORIDEO					YP_009315830	a (H4)	CLNIHELIIKCYKSTRSNPLIFYKECLSSNKQLLKTYEKYKLHPQIRQTTKQYRYKLLNNKYCSIAVTHNHQVLTIIGWRKADALKYKEKIVENTLKEQNMNFLIQNIDFQQQKYSMNDLSVSETQAFMCSNQYILHN	MINQDSLTKYHEQIPPQHNLAEEIILGGTLVNTNITELAMNELITESFSLETHQIIYRTIIDIYLHRTYVDSIILINTLWELNLLSKIGGIKKILNLLKHAQIFISQDITYLTAQYYIYIIKDKYLRRLLIQYGYNIITLAYLRSITPYNIFTKADKYIEEIKSQYNYNPKSIHNIGNDLSKLLIALKKDHETNKYKKLQSGFYALDKMNNGFEEGDLVVIAGRPSMGKTSLSLNIVLNLIAQNCRHICIFSLEMSREQILYKLLSISACIPIHQLQLGNINQLDWLSIQHAASQLVNSAIHIYDNANLSINSLNNTAKILKSEHLELKFIVIDYLQLIQTDNSQFANRAEELSTITRSLKILAKELDVTIIILSQLNRNVENRINKKPMLSDLKESG	SIEQDADLVLMLYRESYYHDSTDNDNNITNLIVAKHRNGPTGSIELQFNPLLSSFKNL
	Calliarthron_tuberculosum	RHODO	FLORIDEO					YP_007878187	a (H4)	CISYLQLPNLHKKILQIQKDKIEAINFQKNSYKTKSVDFIGLQNKNQQYIYLILTNNNIQTYTTHNHNLFTDKKWKKEDQIKNNSFNNLIVNNNFNINQIIEFIRFSKIKLLSKTKVYDTKVKEYSNFITGKQIVHN	MLIKVNNYYNKYLPPHNIIAEEIIIGYILSDSITAPNVINNIQSCLFTLERHQIIYLNVTEVYNIYSQTDIPKLINKLWTKNLLNPVGGVKQIIELIQKAQSISNYYDENIYIQYFIEILYYHHIKRLFIQYSYCILELSYIKDIAIQQIYRKSIQYIHKIAKVLLLQKRNHFNNLINKFILKTYLDESKNKAVNILSGFKDLDQVTKGFKQGDLIIIAGRPSMGKTSFAINITNHLIRNLQLSVYIFSLEMSKTEILDKILAINSNIKVNNIQQKIIQIYEWKNLQVACQMLLQSQLSIDDEGNASIDYINHKYKIIKQKKRAIIVDYLQLIKFNNQSLKNRSLEIGYITRELKLLAKNSKSPMIVLSQLNRNIENRINKRPLLSDLRESG	SIEQDADLVLMLYKDTQDINNQILDIIIAKHRNGPIGSFQLLFHADTCKFSSIKQNFLQIHGVKLQENE
	Chondrus_crispus	RHODO	FLORIDEO					YP_007627345	a (H4)	CISYKMLNHVDDCNALNIKNLIKYKHVMYLNNIEFKSSTIKKLNKNNYTDKIYLFNQYIFNCYMCNKYQIYITSNHKIFNHNNWFIQNQISKEETILSYMTTLYNKLQITRYFLTKINFNQYNLVYDLKRKHYTNYISNHIILHN	MHNLQQHFLPPQNYIAEEILLGSLIVKPALFDLIFQSLRIECLFLESHRIIYRNLITIHKKKEISAINLIYSLQNGRMLHIIGGINKIITIIKQSQTLTDSIHSNFYINEIIKIIYENYIKRLIIQYGYNIVLLTHNKKISNEQLFFKLSQYINYIRDKANFKNIDNLQMLIGNLVSNIQYKNCNLIYLSHNISSGFEELDNLIHGLPNGDLIVIAGRPSMGKTSFVTNIAYNILQTSKVRLCIFTLEMTKMQILHKLISVGSTIPVHDILYGHININEWRLIQYICDNLLKARIYINDIASVSIDEIIYISKFIIKGENCKSIIIIDYLQLIQASNLKVESRAQELSYITRQLKILAQNLNVPVIILSQLNRNIETRINKKPILSDLKESG	SIEQDADIVIMLHCNILNSEIKIDSKILDITITKNRNGSTGCFQLLFHPQNTSFSNIKSVK
	Grateloupia_taiwanensis	RHODO	FLORIDEO					AGO19764	a (H4)	CLNTSILMNSDSMNYLHVANIFSTNKIKQDIQIVQVNHVNNQYNILIKKQKRINYKSIHILLQYIFKIHINIYNCLEITQNHKLYTKQKWTKQNYIIEKEKILKQSTVNTNYILENSYIINLSYFKYSTVYDIKVDDYSNFIAHNIILHN	MTNIHQFLHYKFNIKRIQWSLNIMHFYLFPPQNYLAEEILLGTILIHPSIFPQITPLIKEDSFFLECHQIIYKNLINIHRKNKLDIIQLLYCLSDTKALNTIGGINKIIELMKQSQVFMSSNNIIIYTKELVDIINNDYIKRLIIQYGYNVISLAYIKKFPSHQLYNQVTNQLNTTAEKIPKENMHNFKTLIGDFLLSLHKTDIDNTLIKQTNNDKYCLVSGFEQLDKLTNGLPNGDLIVIAGRPSTGKTSLAINIVYNIITEINIGVCIFSLEMSKMQILQKLISIASTIPTKQIILNKINSGEWKNIQTVCKKLLSSKVYLNDTPNMSVDYIEYTTKLLKKETKYVEIIIIDYLQLIQTEEIYCENRSQELSYITRKLKLLAQNLNVPIIILSQLNR…	SIEQDADLVMILKEQNKQENLTLKVIDIFLCKNRNGPTGSCQILFSLENTSFTNLQSKQLSSVFDEDDFM

## Sheet: OTHER nDNA and cpDNA inteins
eukaryotic translation initiation factor (IF2_eIF5B)
nucleus	FUNGI							acc.number	ins.point	intein	N-extein	C-extein	endo	endo family	add.domains	comments
	Batrachochytrium_dendrobatidis	FUNGI	CHYTRIDIO		Y	FROG	InBase	OAJ41994		CFGRDTPLLMADGTTKFVQDIKALDQLMGDDCTPRIVQERSLVHESGALYRVVPKNANGHDAFVCNKEHILVMVNVKQPWVSQTVIDGVDQFHVSEVVCIGNIPTVRSSGNFASAVEATKALPAWTLLIWEISVLEYLAVDADLRQHFMIYKPAGGIEYPTTTNLDIVQHFGAESVPNLEHAVMWCIGLWILLGDVDTAGNPVLILSGIDHLHPLIKTLHSHSQKLSISFTNQLDEGVADISKPTIIALGDKFGLLFKSLGIESAECIPDALLRSSKLHRAALLAGLVEGSNAFSIVKDTPKHWDISCKNNMIFENIKRLSSSLGLCVDTVTPATITQQVSVKTLQIRISGPRMHYVSELISNDSLKTTSVVSIDSWLNVKSNACEFEIESIGCGEYFG…	MVKKNKKTANKGADSDDEWNALAVKSAAVNPASKSTNASSFSVLAAIENDEQESQTFNQDEDGNDLGGLMSMLASTRGKNKQKKSKKNRRNDEDEEDAAAILTALDAEMDNTNEDTPVATAKKGKKNKSAITFAALDNEDTVDLQDDVEPDPISPVLEEPLVIASGKKGKKGKKQKTSFDDEMDLLAAEIEGIAVASTPVSTETSSTAKTTSSILDDAQDNPNRIKSKKEKERERKERQKLVKKQQSTTISAPEKTPDVTADVIPDPTPVVVTPVAAPAAPSKRKGGAPVAALREMMAARRAAEEEAKRLEEEERIRIEKEQLLIEEQQRIKDEARMAKKERERASIELRSSHTWISNIHYCLLKKEELKRQGKYLTPAQKAAQVQARAKLEVMLASGV…	TKLLDKIRQTNVQEGEAGGITQQIGATYFPMDAIKIKTAMMHKDGPPDYRIPGLLIIDTPGHESFTNLRTRGSSLCNIAVLVVDIVHGLEPQTLESLGMLRQRKTPFIVALNKIDRLFDWKTYPDYPTRDTLKLQAPHVINEFNDRVKKVQIEFAEQGLNACLYWENKNMSKYVSLVPTSAITGEGIPDLLHLLVDLTQTRMTERLMYLSELECTVLEVKVIEGLGTTIDVVLSNGVLNEGDRICVCGLNGPIVTTVRALLTPQPMRELRVKSAYVHNKSVKASLGIKISAADLDKAIAGSRLLVIGEDDDEDEIRDDVMGDLTNLMSSIDKSGKGVCVQASTLGSLEALLSFLKSSNIPVSGINIGPVHKKDIIRTSVMLERAPEYAQLLAFDVPIDK…	Y	LAGLIDADG_WhiA	Cas1_I-II-III
	Batrachochytrium_salamandrivorans	FUNGI	CHYTRIDIO				NCBI	OON05292		CFGRDTPLIMADGSSRVVQDIKASDELMGDDCTPRIVQEGSLVHEYGMLYRVTPDINAGHESFVCNGEHILVLINVKQPWISTTTTSDHVNTYHACNLAINKENRPYHEISGDYTSIDEAQISLPPWAPLLWEVSVLDYMTVDAEIRENFMIYKPMEGIEYPASASNLSHIIQQECTLSSKSDGAAMWCLGLWLAMGSTDANGKPVVPLANVGGISSNNSIVTALRAHSENLEMIFPTSIDEGVADITNDDCVVFGDRLGKLVDSVSVFGYKGIPNVLMRASKMHRSALLAGLMEGTGQANVAKSVVSAWNLYSKNQELISDIKRLASSLGLGVGAISHTSDADEFQDYHVCIHGPRLDLINSWISNPLYHSDTTASSKPWDVATSNSCSFQISNIGQG…	MTPIKIVGLRVEGKMSTQTLILTKRSRALPMPLKALPLESLVISGRDCPMNSAESPFRLKLPSSASDEQRKTYKSLQDEVQKSSKDHISAIMHAVESIFLQPENVLLDLENMMKNIESFYISISDIRSEYSRLLSSLGMSGSGHLANVDAHMILLRAYRCNLYGQLNTIKKRTEDTIKTPNQKGSLKFSSSTLGSNRLSETGIKPSEDAASSSTQSEDVASSNVQSEVAVAKKAANNSDDEWDSLAAKSTVNTVDDADKPDTASVPAAVSENNESGFNQDEEGNDLGGLMSMLASSKGKNKKNKKGRNNYNDDDQEDAAAIMAALDAQMEVDLQADKTADTTTNTTADTTAGSAIPAGKKGKKGKKQKASFDEEMDLLAAQIEGTAVESQSAENTMADV…	TKLLDKIRQTNVQEGEAGGITQQIGATYFPMDAIKKKTVMMHKDGPPDYRIPGLLIIDTPGHESFTNLRSRGSSLCNIAVLVVDIVHGLEPQTLESLGLLRQRKTPFIVALNKIDRLFDWKVYPDYPTRDTLALQAPHVIKEFNTRVEKVIVEFAEQGMNSCLYWENKNMGKYVSLVPTSAITGEGIPDMLHLLVDLTQSRMTERLMYLSELECTVLEVKVIEGLGTTIDVVLSNGVLNEGDRICVCGLNGPIVTTVRALLTPQPMRELRVKSAYVHHKSVKASLGIKISAADLDKAIAGSRLLVIGEDDDEDEIRDEVMGDLTDLMSSIDKSGKGVCVQASTLGSLEALLSFLKSSKIPVSGINIGPVHKKDIIRTSVMLERAPEFAQLLAFDVPVDK…	Y	LAGLIDADG_WhiA
	Rhizophagus_irregularis	FUNGI	MUCOR				NCBI	ERZ97405		CFGKGTPILMYDGSVHAVETIQTGDQVMGDDSTPRNVSGVTSGKGLLYKIIPINNSSAQPFVCNDAHILVLRITSSPYIQHQKRKGQFCLNYFIYNNNTNLVKKTNIFYKYPTSQFQTKYHAKRAAIKSLEMLNSDKIPNLFYQSVNSNADLKIIRGDFIWQPSVTQFLNCSSEVQSAANMFTPNKVRFSVREGTFAKIIERIIGSPITNNIIKFYAWLIGYWIGTDFVMSNDNHDIVASLFGELGILRRKDIPEIMMYEDIDLVRLPLLAGIIDSKGLCIPQEDVIELTLTDVCNAKNFVKISRSCGLQASISDPQNKCILHKASIIPSVLFRSNCKINDHKHDQLWGFQIKELGVGEYFGFVVDGNH	MAKKDKKGKKKADDNREDQTKSESLPESLPEPTKKDDAADVTELQDPKDEDYGDLMSQISKVSKKNKKKKNKNAVTDDDYADSQILGEEGASSEATPVVLTEVQAVQPDDWAEEEFGASNKDKKKKKGGKNNRTESLVKNDESIEKEKQDEDAIPVVSTEVQAVQPDDWAEEEFGASNKDKKKKKGGKDNKAENLVKNDESIEKEKQNEDSGEIKILSKKEKEKLKKQKEREKKKADAEKKKTQKTEEVDKQEGIIEVKEESKSTPSEEPPEIAEDDEDDTKDDTKSKSKKKKKKKPAEEEKKPAGKKKPPVAALRKMLEAQRAEEEARKREEEELQRKLEEERKRIEEEEQQKEEAKRKKKEKEKASTNKYYGDLLSIAKKEQAKKEGKLLTKAQKIR…	RFLLGDFTTKLLDKIRQTNVQEGEAGGITQQIGATYFPMETIKTKTAPLNKDGKQEYKLPGLLIIDTPGHESFTNLRSRGSSLCNIAILVVDIMHGLEPQTLESLRLLRDRKTPFIVALNKIDRMYDWKPIPDNSFLDSLSKQSESVKREFQDRVEQTILAFAEQGLNSVLYYENKNFAKYVSLVPTSAITGEGIPDMLMLLVNLTQSRMSDALMYLSELECTVLEVKVIEGLGTTIDVVLSNGVLNEGDKIVLCGLNGPIVTTVRALLTPQPLKELRIKSAYIHNKSVKAALGVKISAQDLEKAIAGSRLMVVGPDDDEDDLKDEIMSDLKSLLSSIDKSGKGVCVQASTLGSLEALLEFLRTSKIPVSGINIGPVHKKDIMRAGIMLEKAKEFAVIL…	Y	LAGLIDADG_WhiA		Where is +1 nucleophile? Is this a real intein???
SRP-alpha_N, Putative signal recognition particle receptor subunit alpha
nucleus	FUNGI
	Rhizophagus_irregularis	FUNGI	MUCORO		N	--	NCBI	ESA14846		CFAKGTKILMYDGTHQNVEELNVGNQIMGDDDNPRTIQSTTKGEGIMYRIIPNDKGPAKFFECNDQHILVLKFAAEPYMRSEEIPIINRSPRIRLFWYEYDTQNNMIVKKNDSFYYGPGEDYPKKEVAKRAAIREMARRPNLVSSDFIWEIPIKDFLTASDEIQRSCLMFKPNQVIFKSVQGRFRVILSKILGVSPTNSQISAASWLVGVWIGGGIVKSPIIYVNENEKEILRAIEQYSEMLNWRYMKELHKAKLDDSEWKISFMSDNDIENGFYVLLQTLDILDTKKVTPVIMTDELDQVRLPLLAGILDISSHLLEENRNYRYVYRSLHERCEQICNLANLSGFYSTNIVSNMKECSDNITTPSCCTIISGNKLEKLPLVISRKKVFRNRDHPKFNR…	MLDFFTILTKGGIVLWSKSFTRITSSPVNSLIGDVLIEERAGENSYTKDSYSLKWTFANELDLIFVAAYQKILQLAYIEELLATVKKFFCDKFANFIKDSGKLHKFDFDEDFGAILNKIEEKDSKSHEKLSKPRPFEKTKKFKETAEGSKKLSVSDISKPPTNPIISEDEIARNIEELHRYNGKRGRGGRKQSGTGRPNVSSDEKKQARKKTMRVWDDKVSKAEMESLDYSGDKGDSDKSSSVDPQNLVDQNQLGQFQDGYYEVQDIGQDDDEDEFEEDDYNETNDTSVENNSGSSILSFFKSITGQKEITEQDLVPVLAKMKEHLIKKNVAADIAAHLCDSVARNLVGQKTGSFKSIQSTVKQSMEMSLKRILTPKTSVDLLRDIAQAQSDSRPYTIC…	STNLSKTCFWLLQNGLKVLIAACDTFRSGAVEQLRVHVRNLNALGQNSNVELYE
												Pretty sure this in in the P-loop using the GK-S as the +1! Walker A motif
ribonucleoside-diphosphate reductase large chain (RIR)
nucleus	FUNGI
	Spizellomyces_punctatus	FUNGI	CHYTRIDIO		N	--	InBase	XP_016604450		CFAGDTPVTLANGTSLPIKDVRPGDEVVAYSPIVKGMVSATVTEHLPRAVKEVVRLTFEDGRILTCTPDHKFLLADGTWREASKIDICGTPVMLGLTGTLDLVGEDESDWTLDTCIGRLCMANNREKVLALARIVGLVRANGSVQSCKVTAVLGHTLDRDGFLKDYRLLSGGTNVSYRVNARNCFEVVMTGPVASAIRELAGMTCGERCASVVSWPSFVLDASCPASVRREFLAGLFGGDGWDPVIVANCDQTQMFSSIRLSQSACAMHRESLITAMEQLCELLSKAGVHGASIINVGNVQNKNGEPYCCGELKHVCARIGFLPNASSQHIFMDKIGIRYSAHKAQRSSVVAAWSRYLSEVKRQHKAVYTEASPNKGALSDTPKLAIENLKENEPEPNV…	MFVFKRDGRRERVAFDKITSRIMKLCYGLDMNFVDPAEVAQKVITGVYQGVTTVELDNLAAETAAYLTTKHPDYAILAARIAVSNLHKETKKQFSQVIEDLYNYVNPKNQKPAPMVSEETYQAVMKNADRLNSAIIYDRDFNYNYFGFKTLERSYLLRITGKVAERPQHMLMRVAVGIHGEDVEAAIETYELLSEKYFTHASPTLFNAGTPRPQLSSCFLLTMKDDSIEGIYDTLKTCAMISKTAGGIGLNIHKIRALGSYIAGTNGQSNGIVPMLRVYNNTARYVDQGGNKRPGAFAIYLEPWHADVFEFLELKKNTGKEETRARELFYALWVPDLFMERVEKNGDWSLFCPSEAPGLEDVWGAKFVELYERYEAEGRARRTVKAQKLWYAILESQVE…	CFEPYTSNIYTRRVLAGEFQIVNPHLLKDLTELNLWNDNMKNRIIADNGSIQRISSIPDELKTIYKTVWELSQKVIIDMAADRGAFIDQSQSLNIHLAEPNYGKLTSMHFYGWKKGLKTGMYYLRTRPAADAIKFTVDQQQLKSDEGSEKSEAENMAAVACSLDNRDACVMCSG
cell division protein (FtsH-like)
chloroplast	VIRIDIPLANTAE/CHLOROPHYTA
	Pleodorina_starrii	VIRIDIPL	CHLOROPH		N	--	NCBI	AFY64391		CLTPDHDVLTTNGWIPINQVTTDHTVATFNRKTGELSYQKPTKVYHYDHKGPLYHVRNEQIDLVTTLNHRMLVRNGHIPGNSLTNYNLVPAKDIIGKRVKYLKTANWNKEDYQFVLPSVTLYLNCIEPPKIVDMEAWLTFFGLWMAEGCVTKNNIRYEVIITQKKKNAAKIIQEVIQNLGYTYNKSKFNFRVQNKQLYKYLEPLSVRAPQKQLPWWVWELSQKQARVLLEGMFLGDGSFCSSGKTRVYYTSSVKLADDVMRLALHAGWSGNKYLSVSKGTVSYIDGKKITAKYDNWSISIIKSRNNPTVNHRHSKEQGFQIEELIQYEGSVHCLSVPNETFYVRRNNLPVWTGN	MFNSIFLFNNSLQINFEYSALLKMANLQKQRNLCFNLIYVKQYYLQQNKIKGNAFVAQAPNDESNQSINACALNLQLKNFLKNYKYEKLINNYKEFNRYRTRTEKVKLENNIFLKAKYKMVSPGIKQQVFNQKINTLTAFLGKATYMNPNFDNDNFIKQAACIARVLKSQPFFSKQTHVFTSTSIFMFLKKKKNKLKTVHVLQNMNKTKGLVLKHNYRTYSFLQTLLAKYLETTPNTKTNLVYTSNCVSYETFLQKQGLCNFVTKSQPPQAFFFTNAYITTLKKKIQNQHVISTDQHFLFNKINTKSFLGYWLIPIAGFAFITPNIFSNSIFHMFSTPSYHGSVLSLHALPIDIDTIKIGYTVSPKILSGKTSLCSAEGLNQTDLTFLKQNDLLPFSYQ…	SIPTNLYLADLFLKLPTQSTSNLSIVENHNSTIKNKIKNQSFLNFFSSLKTSYINIIRQAKKKLAPPSTSPFSVLLLKEEKKLQPNKIVEELPWTGLPSEQLSRKPRASYSVRAKVAMLAELSLSNMAAKLDMITDLLVIIDSVRSNKGFVVFATTDIPHILDPALRRPGRLDETICLPEISNSTYSNYEIIKSICLKDSNFKAVVKQVSMGLPIPKYFSNTLSNVILHSNDVLILNHIKKSCSLEKRALLIKQCLYLRPNSICQQVSELHSTFTAQAFNKKQKNKATAYYEVGKNLLNFYLNMCLCTNQLNIKPIPLLNKIFKTTNVLNLKTINSLSLYDCNIILHSKNKIVLQLMLLFGGKIGQLLGSKNFVNTIKLQSKNAILQRASFLTFDSSKL…
												ATPase domain?
splicing factor 3B subunit 1 (SF3b_su1)
nucleus	STRAMENOPILES/OOMYCETES
	Hyaloperonospora_arabidopsidis	STRAMENO	OOMYC				UniProt	M4BK12		CIAEGTLVAMADGTSKSIELLVEGDRVMSPCVAKDNTVVADLDAACTRVLDNGSSECVELKFEDDRELVCTPDHRLLRFDGKWQTAGEVPIGCQISVAVSEKNTAVSGELSVKVIGLRVIQRRNVGVKRIFDLTVPGNDAFFAAGVAVHN	MAEKDEHAGVGLSSTGHFDQDIYGTSTTASDCYSATFIEEGDDDNDDDQVNDSQPQRGNDHHSRNQSTQNSVPSLVSQQSDGRIDDSFDPFAEARSGTRIVDRENAYRKRRFDRLLSPERGDAFGDDTPVRSYKEIMQTQQLEQERADVVRQIQLKQKEQEQEEEEERKRQQLQQKGQLLDAQDSDATPKRRRKRMRWDQEAPVVDEEPTPEGEGGHVSEWDTAASETAEAATPARTSSRWDATPVTAGTATPGRKNRWDETPVASSGVSRWDATPVNVGCVTPAGTGKRSRWDETPVSGLSDLTPGKHGQLTPGASMTDIMNGTLTPELAQRMRWEREIEERNRPLTDEELDALFPATGYKVLDPPASYVPIRTPSRKLLTTPTPMGQTPGFAMQATP…	CIDLVGRIADRGADLVSAREWMRICFELLDMLKAHKKGIRRAAVNTFGYIAKAIGPQDVLHTLLNNLKVQERQNRVCTTVAIAIVAETCSPFTVVPALMNEYRVPELNVQNGVLKAFSFMFEYIGEMGKDYIYAVAPLLQDALMDRDLVHRQTACTTVKHLALGVTGLGCEDALVHLLNFVWPNIFETSPHVINAVFEAVEGCRVALGPHVILQYVLQGLFHPARRVREVYWKIYNSLYMYAQDGLTPAYPVLEDDGVNTYNRTYLELVI				No NCBI number
uncharacterized protein / transitional endoplasmic reticulum ATPase (valosin-containing protein) / cell division control protein 48 (CDC48)
nucleus	APUSOZOA
	Thecamonas_trahens	APUSOZOA					NCBI	KNC47319		CAIGSTIVTDYAGVGRRIDTYDTRHQVLTATVPTGAGAAPVPLPGEAPLDFDARRVTSALSAAPAEYRNNGPRTQFVEIVAQDGTELVFTPDHLFYARAPGASDFAYTPAKELTTEHVLWAQALPVTGNTDHTVAPGSAYAAALASPAVRAIALGDDDAALAETMAVLGRIAGLVMGGGSFTGRRARVILGSRLDVDALATDLDLLGFELGATRFVNNERTLVDEESSNMSGWECALPAAVRDAIAEIIPLDASGHKKSFHLPAVFSSAPPLFRREYIAGLHGADGDKAVARSGDSRRTFAVMGTSFSKDFSSADGPSQAELGELEAYQAALMAAYTDLGVAVRVNKTQVRSHAFNDDLASCVYTFDLVSEPSNIVAFQRNIGVRYSATKASSFAVNRG…	MADDPSVPKDTKQDEIATAILRKKDRPNRLVVEEAENDDNSVVALNTATMERLQLFRGDTVLLKGKKRRDTVCIVLADDTCAENKIRMNKVVRNNLRVRLSDVVSIHPCPDVKYGSRIHVLPIDDTIEGVTGSLFDVFLKPYFLEAYRPVRKGDLFQVRGGMRAVEFKVVETDPLPYCIVAPETVIHCEGEPIKREDEERLDDVGYDDIGGCRKQLAQIREMVELPLRHPQLFKSIGVKPPRGILMYGPPGTGKTLIARAVANETGAFFFLLNGPEIMSKMAGESE	SNLRKAFEEAEKNAPAIIFIDEVDSIAPKRDKTNGEVERRIVSQLLTLMDGVKSRSQVVVIAATNRPNSIDPALRRFGRFDRELDIGIPDQVGRLEILRIHTKNMKLSDDVDLEVVAADTHGHVGADLAQLCTEAALQCIREKMDIIDLDDDTIDAEILDSMAVTQDHFLYALEASNPSALRETTVEVPNVSWDDIGGLEGVKAELREMVQYPVQFPELFAKFGMAASRGVLFYGPPGCGKTLLAKAIANECQANFISVKAAELLTMWFGESEANVRELFDKARSAAPCILFFDELDSIARQRGGGGGDAGGAADRVINQLLTELDGAGVKKNVFIIGATNRPDILDSALMRPGRLDQLIYIPLPDLASRLSIFESLLRKSPVAPDVDLNVLAQSTAGF…
uncharacterized protein / multihaem cytochrome (IPR011031) (somewhat questionable if these are true inteins)
	FUNGI
	Lachancea fermentati	FUNGI	ASCO	SACCHARO			NCBI	SCW00327					Y	LAGLIDADG_WhiA
	Lachancea mirantina	FUNGI	ASCO	SACCHARO			NCBI	SCU85350
	Lachancea nothofagi	FUNGI	ASCO	SACCHARO			NCBI	SCV05951
