# Supplementary material for: The dynamic intein landscape of eukaryotes
Source: Mob DNA. 2018 Jan 24;9:4. doi: 10.1186/s13100-018-0111-x (PMC5784728; doi:10.1186/s13100-018-0111-x)
Supplement: Supplementary file 3 — Inteins in vDNA. This is a spreadsheet of eukaryotic inteins in vDNA with accession numbers and extein/intein sequences mined in this study. (XLSX 80 kb) [file 13100_2018_111_MOESM3_ESM.xlsx]

## Sheet: Summary Table
		DNApol	RNR	RNApol Rpb2	RNApol Rpb1	DNA/RNA HEL	other		inteins total
	PHYCODNAVIRIDAE	7	6	2		5	2		22
	IRIDOVIRIDAE	5	9						14
	MIMIVIRIDAE	52	2	4			3		61
	MARSEILLEVIRIDAE		9			11			20
	UNCLASSIFIED dsDNA VIRUSES	2	4		3	2	1		12
	UNCLASSIFIED VIRUSES	1	4			2			7
		67	34	6	3	20	6		136

## Sheet: DNApol inteins
DNA polymerase
	PHYCODNAVIRIDAE						NCBI / UniProt	Intein	N-extein	C-extein
	Chrysochromulina_ericina_virus_(CeV01)	PHYCODNAVIR	UNCLASSIF				YP_009173620	SVASYTPIYVRYNKSIIDICSVEELAEKYGNGWHLESPKEYCELNNIESWTENGWTECHRVIRHRLAPYKKMVRILTHTGLVDVTDDHSLVKNTGEEISPKDVSIGTKLLHCTMSENESNIESDISIDEARIMGFFFGDGSCGIYDCPSGHKASWALNNSNKELIEKYYNLCKSVYPEFEWKVYDTLNSSGVYKICFNKKSGSKSKIQFIEKYRSMLYNKKSKIIPSEIINGSIELRKSFWEGLYDADGDKDKNGYTRIDQKSQISAAYICWLANSIGYKTSLNIRDDKTDIYRITATKNKQRRDGDKIKKIVNIQNSANIQNSANIQNSVNIQNSVNIQNSKDNQDYVYDLTTENHHHFAAGIGNMIVHN	MSQWQFKLFEFDIREELETDKNEFIPGRDTKRFIIQMYGIDENGKTACIFVKGFNPFFYVKVLDEWDNSKVTEFVAFVRKEMGAYFGDSLVSAKIVYRHKFYEFDNKKLYKFVQLKFTSIGAFNKCKNLWYNETKYGEDRKLKENGLEFLDTKTTLYEAQVPPLLRLFHIRQIKPSGWVALKNGHYSQNRKQLTTCDYEFTVNYKNIYPINDERLEKICVPFKILSLDIEASSSHGDFPLARKNYLKLATNIVDYLINNNIETCDKDLLSNLIKTGFSYRINKDIEKIYLKKSITEEELDELIDNLVDIKPGKKENYIDIKDEDENSDSSDIENDGIVEEFTTKKRQKVTGTKNKDSNILEIINDLTCNRNTRILELAKCFGQHNPNRDNKWEGKFPEL…	TDSVFFTFNLKDLDSKEIVGKKALEITIELAKKAGWLATMFLKSPHDLEYEKTFLPFCLLSKKRYVGILYEEDPNKGKRKEMGLVLKRRDNCAQVKDVYGGAIDILMKDQVVHKAVDFVKHSLQDVIDEKISQQKLIITKSLRSYYKNPKQIAHNVLAIRIGERDPGNKPKPGDRMEFIYIKNSDKKALQGDRIETPLFINENNIEIDYGFYITNQIMKPLQQLFALVLEDMEDFVTKRGISMKSWKAEIDKLHEKWTEPDKFSKKYEELRCKEVKSILFDPYIKLLK
	Aureococcus_anophagefferens_virus	PHYCODNAVIR					YP_009052217	SVTGYTPITIKYKEQIFIEKIENVAKIFGEDKWQKCIDPGKQEKEACELNECFTWTSKGWTKLHRVIRHILVKEKKIIRVLTHTCCVDVTDDHSLILKSGEEISPKDLKIGDELLQRDIEFDEIIEYSNDEYVKKQIKYLKENMKSENESILSLNEIDYKGYVYDLTTDNHEFQAGIGNIIVHN	MASFQIYDWFPQDELINEDEDSDNEVSEKQNYVIHLFGVNKDGKNVHCKVKDFTPYFYIELPENWKKSWTSLFMEKLKDSLPKSIQDEFVCDERQINRAVKLKYKFRNYQWKTPKKFMQLVFKSESAARFLYYKLKKPFSFTTARLLKHNFPIYEKNVLPVLRFIHLRKIQPSSWIRLENYKQIDSKLAESKFEINYEVNWRNVFPDEVDGSASIKIASFDIECDSSHGDFPVAKKDYQKLASNIYEEYLRLLRNNKKVNPTLVKQWINCAFRDITNEKYDDSMKSSIQTIYLKNKTHFKTITEEEIEKLSMKILGILIKKMKGKETIESINNILNDNLPSVKGDKVIQIGTVIQNYSNPSDIKRHIVTLDGCSDLTGIEVETAKTVDELIFKWVKMMK…	TDSIFVNFKPNASGKEGIQESIDRSVEVEEGIQKLLAYPHKLEYEKTFSPFILLRKKGYIGNKYEFDLDKFTQTSMGVVTKRRDNAGIVKYVYDGIIKRIMNDRDIDSAIRFLLTTIDDILDGKFPLQYFIITKRLNAVYANPAAIVHKVLADRIADRDPGDKPQSNDRIPYVYIQTKEEPKLQGDRVEHPNYIIEHKLKVDYLFYITNQVSKPCCQVMGLALEHLRKYGYRLPANHFELIREKLEREGKKSKSEIRERIMEERAKEAYNVLFKSRVKVEEGKKYGQTSITSFFKKK
	Heterosigma_akashiwo_virus_01_(HaV01)	PHYCODNAVIR					BAE06251	SVTKETPLMLRTMETCGNHKHEVISIENVFTDNMRSIDMYSIIGEKEHVMLSRNEEIWTGENWSRIIRVIRHKTQKKIYGVLTENGYVEVTEDHSLISSDYELLKPKNCIVKETQLLQSFPDIVENSTIENNMIDIPKGQPCRLTVFGQVSAMIIYTYLKRKNYSITLNVCNVNSNKFYISFMERPRFKNTKKNIIKKIFFIRNTDNEEYVYDVETEDGIFHAGIGEIIVKN	MEIIECQVFSFYPTDFLNNRNFTVFAFGRKEDGSSVGIEIVDFKPFMYLHVPERQQKFWTMNNTEDLRKTLVTEHEIKELRNINTVMKKRLFPYTNKDRELFLMLEFNTEWGIRKCSMSLRENYIYKNFDVYESNISPMLRLMHMREILPSGWVRIKNYDQNNTTKCDTNIRINFMDIIGFERDDIAPCKISSFDIECMSFDAYTQNQSIFPSYERENDTISQIGMATWSYGNNEEVLKRLYTLGNAAEPTDQTIDIIQCDNEGELIIRWFHYIAEIDPDIITGYNIFGFDWEYIKGRVDFLGIEDEILSVASRIDKLKSRFMTKELNSSAFGDNEFKFLEMPGRIEFDFFSYIKREHKLESYKLDNVAYHFTKQKKHDVKPMDIFIKLMGTPEDVREV…	TDSVYVNFPSTNNDMQKVFDISIEAAEAISKTFPQPIELEFEKVMYPFILFTKKRYASLIWTRVDKPDKIDFKGIQVVRRDNCSYVRESLTTIYNCLLYERNVDKCLGITDKIIDDLLKGRVPIEKLTVSKSLKSNYKSKTMPHFLLAEKMKQRDPMNYPRPGERVPYVFIENTEARLQGEKAENPEYAKENGLIIDTLYYLDHQMKKPLAELFNIVLGEGKYNLYKNHMGFIKMKKNHQERERLREINRKKGQKELNLKWFSKKK
	Ostreococcus_tauri_virus_1	PHYCODNAVIR	UNCLASSIF				YP_003213031	SVTPDTPLLIRENGEVKTTRIDSLVDLYEVRDDGKEIAEIDAEVWTECGFTPIKQIVRHKTTKNIHRVLTHTGIVDVTEDHSLLLKNKEMIKPSEVCLGTELLHGNSLEAFGETHTDVTPEEAKVMGFFFGDGSCGHYDGKYTWALNNADMTFLEEMSELCPFETRVYDTIQSSGVYKLNAVGDVKSISVRYRSLFYNEHKEKVVPPCILGAPLHIVQSFWDGYYMADGDKDVHGYTRMDIKGKEGSMGMYILGRRLGYNVSMNTRTDKPDIFRQTWTTSSQRKNPIAIKKLELLGETEGYVYDLTTGSHHFHVGPGDLVVHN	MVVFQALTWESRDTDDEHLISIFGKTEEGKSVCLTTAFTPYFFIKLPEKIDAGKIRRIYNILDEKCKDSLVAYSVMKSKDVWGFQNNEEFVFMKVNFKHLQARRLVDSFLRKPLDRTPELFNIFGVRNVKVYESNLDPVLRLMHRTGIQSTGWLDTGDKCIRSHLARVDMDLFCNDWTTLKPVARDDIAPFVVASVDIECNSSTGKFPDADVTGDACFQIAISLCKFGSDEPYDKTCLCYKKTDPNLEGSTIRSYETEREMLEAFQKYLHTKDVDIITGWNIFGFDMEYIYKRAQVNRCHYEFFNLGKLRDTESELVIKKLSSSALGDNLLKLLPMPGRFIFDMFHEVKKGYKLDSYKLDNVSKLYLGDQKIDMAPKEMFARYREEDPVKLREVAEYCI…	TDSVMVEFDVGDRKGEEAIAYSWEVGERAAEECSALFKKPNNLELEKVYWPYFLYSKKRYAAKLWTQGKDGKMHMDYIDIKGLQVVRRDNTPHVREVCKELLDVVLTSSDPGPPKELAKERAIELLSGDVPNDKLILSQGLSDTYKVGGKNVSVTSADSVNINQSHVQVVTKMRQRKPGSEPQSGDRVPYLLTKTQDPKAKAYEKAEDPKYVEEHGVPVDYHYYFLNKFLNPVCDLLDPLYENVKEEIFGEIINRHKPPKPPKLPALSTMKKDDLIAECQRLGLEETGTLAILRARLKDARHGSVEDLFKNYELTQSKDESS
	unknown_phycodnavirus						C1IWE8	SVTPDTPLLLRIKGEVKTCRIDSLVESYEERDDGKEVAEIDAEVWTEKGFTPIQQIVRHKTTKNIHRVLTHTGVVDVTEDHSLLLENKQMIKPCEVSLGTNLLHGDCVYGLNWNDTTVSVNEAKVMGFFFGDGSCGHYGDKYTWALNNSNVDYLIEMQNLCPFETSIYDTIESSGVYKLNAKGDVKNICERYRSMFYNAHKEKIVPSCILNAPIEVVESFWEGYYMADGDKDVHGYTRMDIKGKEGSMGMFILGKRLNYNVSLNTRKDKPDVFRQTWTKSTQRKSPNAIKKLELVGETEGYVYDLTTESHHFHIGPGDLVVHN	HKGAYYTPITALDFEALYPSIMMAHNLCYSTLVMDEYRYGNVPGITYESFKIGDKIYKFAQGVPSLLPAILLELKQFRKKAKKDMAAATGSMKEVYNGKQLAYKVSMNSVYGFTGAGKGILPCVPIASTTTCRGRGMIEETKNYVEANFPGSKVRYGD	TDSVMVEFDVGERTGEEAVKYSWEVGERAAEECSALFKKPNNLELEKVYWPYFL	Partial?
	unknown_phycodnavirus						C1IWE3	SVTPDTPLLIRQDGIVKTCRIDSLVNAYEVRDDGKEVATIDAEVWTEKGFTPIHQIVRHKTTKRIHRVLTHTGVVDVTEDHSLLLEDAKMITPKEVQLGTKLLHGSCVNAIIDGTSRVSVNEAKVMGFFFGDGSCGAYNGKYTWTLNNANIQYLDKMASLCPFETRIYATMESSGVYKLNAIGDVKTISLRYRSLFYNAAKEKVIPPCILNAPEEVVKAFVEGYYMADGDTRMDIKGKEGSMGMFILGKRLGYNVSINTRSDKPDIYRQTWTTYSQRKEPCAIKKLEFLEETDGYVYDLTTESHHFHVGPGELVVHN	QSGAYYAPITALDFEGLYSSIMMAHNLCYSTLVLDEKYNNLPGITYERFGNHTFAQGVPSVLPNILSELKQFRKQAKKDMAASTGATKRMFNGKQLAYKISMNSVYGFTGASVGMLPCVAIASTVTMKGRNMIEETKNYVEKHFPGSKVRYGD	TDSVMVEFDVGERTGMEAIQYSWELGEQAAQACNALFKKPNNLELEKVYCPYFL	Partial?
	unknown_phycodnavirus						C1IWD4	SVKGDTPLLLKTEHGVFFQSIDELFKISKSIETGLRLAKEYANIENHNIYVWSDVGFTKIRRVMRHYTTKGMFRVTTKTGYVDVTEDHSLLLENGFEVRPSDTTVGTRLLHKKPTINKYIQKSFSSEHLSEAKMMGESFLDEETIPSFVLNSPVNVLRKYFEGCIKACGVIKNDTNIEFHFSKSKQGVAEFVFVAQQLGYHVFIKPYGVHCSLDPQDLKIQEITAIEYMGKTKDYVYDLETDNHHFHVGPGNLIVHN	KKGAYMDKVVTGLDFASLYPSIMRAHNLCYNTIVLDKTYDNLPNIEYETVSWTTTDNNGTESNHRYRYAQNKPGILPIILENLAKSRKQAKKDMAVAKKNKDEFMESVYNGKQLAYKVSMNSIYGFCAAFMLPCQPISASVTTIGRNMIEQTKTLVEKWYPKSEVIYGD	TDSVMVIFDTKSTDSAGKLKESFEMGEEAAGRISKTFKKPIELEFEKCYYPYLL	Partial?
	IRIDOVIRIDAE
	Armadillidium_vulgare_iridescent_virus						CCV02373 / A0A068QKL8	CLCRTTPVLIRKDDSDVFFTTVDELSKNDWEYINPNKDISSPKENYEIWSDTGFTKIENVVRCKIDEPLKRVTTHVGSVICSDNHSLLTENLTGVTPNDVVIGDRLCVRELPLPQDTPQVPIYINRLTAERIQMYEIPEVSYLNVSAKMAFVWGLFFADGGAGIYKQSKSNCLSNFTWAINKADIALLERARELLEGETNNKFKILDTIESSKCYKLVFCHLDRKMVEEYIEMFYDKDKNKTIPHIILQAPFLIRQAFFMGYYAGDGSKKDPAICLSNKGQLGSAQLFYLMRSIGYNVSVNVREDKPHIYKLTGSTPECKQRKIPNAIKKITSFSNDGYIYDIQTENHHFAAGVGQLVVHN	MQKTIFVYSWHQIEDASTSGEFKKWTDPEHIRVYGIDENGKSICVTIDDFRPFVHIELPNHIQWLENGNIPKVQKISNYLRTLLGSNAPIKQGTSFKYKYKLYGAHYDRNENGFYRKKFPYLVCKFANRKQIALLNSKLKNKVDVPGFGLIDLKVRETNISPILQLCVEKNLPSSGWLEIQGEFREEDEKVTDCDEEYLVHSIEKDSLRPSDRQCPIKAKIMAWDIESFSVDGSFPDPNIPGNVVFQISCVFGTMGSIKERKSKYLLTLGEPDFSNFDVEEVKEILVRTFKDEVSLLEGFAKLIKEEKPHLITGWNIFNFDIGYLLQRAKLNRCLPNFLLQGFPKDILGKEKTVNWTSKAYGTTDLKFIDSEGVLSIDLMDIVQKAYKLDAYNLNEVSK…	SNYVTFDGIVDRNVKVGTPEFTIEMKKLWAHAIYVAKEISKKFPEPITLEFENAIYFKFLILTKKRYMYYSCGEEGNVKMENNGLVPKMGKRGVLLSRRDNCKFMKKVYSEVIDKIFSSDEINSDDILNSVIDHSLSLYQRRIEFCGAVEKDKDVFLKDLIVTKSVGDYGGENPTFIPELGKNDRGETRWKIGAYIVNLITDEDKANMTEDQIKDWYLEQLPGQVQLQEKIKKRGHAKEEGQRLAYVVTDIGRSAKQSEKIESDKYFFTYSHILKLDYGYYIDRLVEPLDQVFQAVFHKEAGISSYRKHNGYSPNFIKNFPKLYTIFVKRGRGGLHSFTKDFHKVSAVLKPKLLKELQLLTKPELSFD
	Invertebrate_iridescent_virus_30						CCA64445 / S0BE01	CVASNTPLLIYYKNKIFYKTVDEISQGDWKPINPNKEISTPKEGYKVWSDQGFTKIVNIVRCKPIESLSQITTHIGTVVCSDNHSLLTDTLECVTPQEVNIGDNLCVTGLPLPKDTPDKPLYPNKLSSLVIQDYKIPQFEFEGITSNLAFIWGLFMADGSAGIYNYKKRAVLYSWAINKADTDLLERVRQLCEEEYKQDFQILDTIESTGCYKLVQCKPNEEIVEDYIDLFYTKDKLKKIPDIILQAPFQIRQAFFMGFYAGDGSKKDPSICITFKGQIGSAQLYYLMKSIGYQVSINVRNDKPDIYKLTGSSPIKKMRKIPNAIKKKSAYLSPVDYIYDIQTSNHHFAAGIGQIIVHN	MACNTKETEYEFYAYSWHLDEEIQDETFIRAYGFDDQQKNICVSINGFQPFVWVELPTHINWKLGENKERLYLYFNQMFPNVKCTLKFCKKLYGANLKKKGDKYTFKLFPFLMCSSPSFKELKFNLPSKLKTPQRVMGFGNLKFHVHGQDACPRLQLTSKYDLPTAGWIKFKGIEVVCEEDKFTSCDREFLVDLRLCKTQGIKPKDLISRSVKTTIPKPLVLSFDLEVNSEDTITMPKASRPGDVVFQISCIFSRLGSNVYDKYLLSLGDPQKNIVGANILKYSTEQKLLMGFKDLVNKKNPNVVIGYNIFNFDIPYLMDRANHKSIYPLWAQQGFAKNKSGIQREIKWSSSAYKNQEFKFLDCEGRLYIDLLPVVQRDFKLNDYKLKTVSTHFIGETK…	SNYVSFQHKKFSITELWDYAIKVADEISKLFPPPMKLEFEEAVYTKFLILTKKRYMYQTALRDGTIKPEIGKKGVVLNRRDNSAFIRKTYENVVKIIFENTEDKDKLQSKVITSLLTDVNAMFNHQCSVEDFIITKSTGDYGNIQPQYFLNEKGLHRATLGQYNVPFLTEEIKEEEGIQTPEEETNWYLDKLPAHIQLLEKIKRRGHSRNEGSRLEYVVVETDNLKDKLSAKNETVMYYNKNKGILNLDYLYYLHRLINPIDQILEVIFNLNDFMKNHYNYRVLKKKLTIEINELFSPVYNIEKDWLYLLKESDKYSLIYGSKEYCKSQLLPYHSLVYKTKYVPTQPIDFYAFLKMKYGLTTSLKTQFIFKDNIVFLGNMTESKLIAVIKKECK
	Invertebrate_iridescent_virus_31						CCA64446 / S0BE09	CLCRTTPVLIRKDDSDVFFTTVDELSKNDWEYINPNKDISSPKENYEIWSDTGFTKIENVVRCKIDEPLKRVTTHVGSVICSDNHSLLTENLTGVTPNDVVIGDRLCVRELPLPQDTPQVPIYINRLTAERIQMYEIPEVSYLNVSAKMAFVWGLFFADGGAGIYKQSKSNCLSNFTWAINKADIALLERARELLEGETNNKFKILDTIESSKCYKLVFCHLDRKMVEEYIEMFYDKDKNKTIPHIILQAPFLIRQAFFMGYYAGDGSKKDPAICLSNKGQLGSAQLFYLMRSIGYNVSVNVREDKPHIYKLTGSTPECKQRKIPNAIKKITSFSNDGYIYDIQTENHHFAAGVGQLVVHN	MQKTIFVYSWHQIEDASTSGEFKKWTDPEHIRVYGIDENGKSICVTIDDFRPFVHIELPNHIQWLENGNIPKVQKISNYLRTLLGSNAPIKQGTSFKYKYKLYGAHYDRNENGFYRKKFPYLVCKFANRKQIALLNSKLKNKVDVPGFGLIDLKVRETNISPILQLCVEKNLPSSGWLEIQGEFREEDEKVTDCDEEYLVHSIEKDSLRPSDRQCPIKAKIMAWDIESFSVDGSFPDPNIPGNVVFQISCVFGTMGSIKERKSKYLLTLGEPDFSNFDVEEVKEILVRTFKDEVSLLEGFAKLIKEEKPHLITGWNIFNFDIGYLLQRAKLNRCLPNFLLQGFPKDILGKEKTVNWTSKAYGTTDLKFIDSEGVLSIDLMDIVQKAYKLDAYNLNEVSK…	SNYVTFDGIVDRNVKVGTPEFTIEMKKLWAHAIYVAKEISKKFPEPITLEFENAIYFKFLILTKKRYMYYSCGEEGNVKMENNGLVPKMGKRGVLLSRRDNCKFMKKVYSEVIDKIFSSDEINSDDILNSVIDHSLSLYQRRIEFCGAVEKDKDVFLKDLIVTKSVGDYGGENPTFIPELGKNDRGETRWKIGAYIVNLITDEDKANMTEDQIKDWYLEQLPGQVQLQEKIKKRGHAKEEGQRLAYVVTDIGRSAKQSEKIESDKYFFTYSHILKLDYGYYIDRLVEPLDQVFQAVFHKEAGISSYRKHNGYSPNFIKNFPKLYTIFVKRGRGGLHSFTKDFHKVSAVLKPKLLKELQLLTKPELSFD
	Invertebrate_iridescent_virus_22						CCA64442 / S0BE14	CVLGSTPILINCDGKIFYKTVDEISQGDWKHINLNKEISTPKKGYKVWSDQGFTKIENIVRCKPIESLSQITTHIGTVVCSDNHSLLTDTLKCVTPQEVDIGDNLCVTELPLPKDTPDKPLYPNKLSSAVIQDYKIPQFEFESITSNLAFIWGLFMADGSSGIYNVSKKYKKYSWAINKADTDLLERVRQLCEEEYKRDFQILDTIESGKCYKLVQCKCDNNMVKNYRQLFYTKDKLKKIPNIILQAPFQIRQAFFMGFYAGDGSKKDPSISITFKGQIGSSQLYYLMKSIGYQVSINVRNDKPDIYKLTGSSPIKKMRKVPSAIKKKSAYLSPVDYIYDIQTSNHHFAAGIGQIVVHN	MVCNTKEIEYEFYAYSWHLDEEIQDETFIRAYGFDDQQKNICVSINGFQPFVWVELPTHINWKLGENKERLYLYFNQMFPNVKCTLKFCKKLYGANLKKKGDKYTFKLFPFLMCSSPSFKELKFNLPSKLKTPQRIMGLGNLKFHVHGQDACPRLQLTSKYDLPTAGWIKFKGIEVVCEEDKFTSCDREFLVDLRLCKTQGIKPKDLISRSVKTTIPKPLVLSFDLEVNSEDTITMPKASRPGDVVFQISCVFSRLGSSVYDKYLLSLGDPQKNIVGANILKYSTEQKLLMGFKDLVNEKNPNVVIGYNIFNFDIPYLMDRANHKSIYPLWAQQGFAKGKSGIQREIKWSSSAYKNQEFKFLDCEGRLYIDLLPVVQRDFKLNDYKLKTVSTHFIGETK…	SNYVSFQHKKFSITELWDYAIKVADEISKLFPPPMKLEFEEAVYTKFLILTKKRYMYQTALRDGTIKPEIGKKGVLLNRRDNSACIRKTYENVVKIIFENTEDKDKLQSKVITSLLTDVNAMFNHQCLVEDFIITKSTGDYGNLQPQYFLNEKGLHRATLGQYNVPFLTEEIKEEEGIQTPEEETNWYLDKLPAHIQLLEKIKRRGHSRNEGSRLEYVVVETDNLKDKLSAKNETVMYYNKNKGILNLDYLYYLHRLINPIDQILEVIFNLNDFMKNHYNYRVLKKKLTIEMNELFSPIYNIEKDWLYLLKVKEKYSLIYGSKDYCKSRLLSQEVVYKTKYVPTQPIDFYEFLKIKYGLTTSLKTQFIFKDNIILLGNMTESKLIAVIKKECK
	Invertebrate_iridovirus_22						CCV01678 / S6DA35	CVLGSTPILINCDGKIFYKTVDEISQGDWKHINLNKEISTPKKGYKVWSDQGFTKIENIVRCKPIESLSQITTHIGTVVCSDNHSLLTDTLKCVTPQEVDIGDNLCVTELPLPKDTPDKPLYPNKLSSAVIQDYKIPQFEFESITSNLAFIWGLFMADGSSGIYNVSKKYKKYSWAINKADTDLLERVRQLCEEEYKRDFQILDTIESGKCYKLVQCKCDNNMVKNYRQLFYTKDKLKKIPNIILQAPFQIRQAFFMGFYAGDGSKKDPSISITFKGQIGSSQLYYLMKSIGYQVSINVRNDKPDIYKLTGSSPIKKMRKVPSAIKKKSAYLSPVDYIYDIQTSNHHFAAGIGQIVVHN	MVCNTKEIEYEFYAYSWHLDEEIQDETFIRAYGFDDQQKNICVSINGFQPFVWVELPTHINWKLGENKERLYLYFNQMFPNVKCTLKFCKKLYGANLKKKETNTPLNYFHFLMCSSPSFKELKFNLPSKLKTPQRIMGLGNLKFHVHGQDACPRLQLTSKYDLPTAGWIKFKGIEVVCEEDKFTSCDREFLVDLRLCKTQGIKPKDLISRSVKTTIPKPLVLSFDLEVNSEDTITMPKASRPGDVVFQISCVFSRLGSSVYDKYLLSLGDPQKNIVGANILKYSTEQKLLMGFKDLVNEKNPNVVIGYNIFNFDIPYLMDRANHKSIYPLWAQQGFAKGKSGIQREIKWSSSAYKNQEFKFLDCEGRLYIDLLPVVQRDFKLNDYKLKTVSTHFIGETK…	SNYVSFQHKKFSITELWDYAIKVADEISKLFPPPMKLEFEEAVYTKFLILTKKRYMYQTALRDGTIKPEIGKKGVLLNRRDNSACIRKTYENVVKIIFENTEDKDKLQSKVITSLLTDVNAMFNHQCLVEDFIITKSTGDYGNLQPQYFLNEKGLHRATLGQYNVPFLTEEIKEEEGIQTPEEETNWYLDKLPAHIQLLEKIKRRGHSRNEGSRLEYVVVETDNLKDKLSAKNETVMYYNKNKGILNLDYLYYLHRLINPIDQILEVIFNLNDFMKNHYNYRVLKKKLTIEMNELFSPIYNIEKDWLYLLKVKEKYSLIYGSKDYCKSRLLSQEVVYKTKYVPTQPIDFYEFLKIKYGLTTSLKTQFIFKDNIILLGNMTESKLIAVIKKECK
	MIMIVIRIDAE
	Acanthamoeba_castellanii_mamavirus						G8ED40	SVTGDTPIITRHQNGDINITTIEELGSKWKPYEIFKAHEKNSNRKFKQQSQYPTDSEVWTAKGWAKIKRVIRHKTVKKIYRVLTHTGCIDVTEDHSLLDPNQNIIKPINCQIGTELLHGFPESNNVYDNISEQEAYVWGFFMGDGSCGSYQTKNGIKYSWALNNQDLDVLNKCKKYLEETENIQFKILDTMKSSSVYKLVPIRKIKYMVNKYRKIFYDNKKYKLVPKEILNSTKDIKNSFLEGYYAADGSRKETENMGCRRCDIKGKISAQCLFYLLKSLGYNVSINIRSDKNQIYRLTFSNKKQRKNPIAIKKIQLMNETSNDHDGDYVYDLETESGSFHAGVGEMIVKN	MPSETIDSTKQFEFQISDWNSYHELDQEEEEKYVIQLFGRTEDDHDVCLKVTGYTPFFYVEIPKQWKQRQVDKFVEILKNKVQYHCKKNLDEDFDLSKSLIKYAMVKKHKFYNFRNKQLYNFLLLVFKSHTAMKEFSSILARPLEAKGLTNKPMLYQRYESNIEPHIRFMHINNLSSCGWASIDKDKLKKIPEYSNCDYSFSVNWKDVKPSNNDDRMAPFKIMGYDIECVSCDQNFPQAERPSDKIIQIGITMYRYGSMKCYEQHILTLKKCAPIEGVNVECYKKEKGLLRGFAKKIAELRPDFKTGYNNFGFDDKYIYDRILRIDKREGKKQGVNINALKNKFMDEILRTIGKVNNNYLIENEGLDRIPIYTTVKDKKISSKASRFIQIRGGTYVENG…	TDSIFINFHIKDENGEEKTDKEALMKTIAKCQRAAKLINQNVPKPQSIVYEKTLHPFILVAKKKYVGLLFEKSPDKYFLKSMGIVLKRRDNAPIVKIVVGGIIDNILKNRDIDKAIEYTKIVLDKLMNGEYPMDKFIISKTLKSRYKKPSTIAHKVLADRMAVRDPGNKPQINDRIPFVYIVKDMGKKKKKDILQGDLIEHPEYVIANNLKIDYLYYLEHQIINPASQILELMMDTKDVQKFFNKYIIDEQNKRKGAQSLTKWMDFSKLPKESGSKTAKKPYQSQKLQKTKSSNKSQIDPKYINLIKNKSRKHECQNMNKWISSTDKCTDDWEPIVE
	Acanthamoeba_castellanii_mimivirus						A0A1E1EVX0	SVTGDTPIITRHQNGDINITTIEELGSKWKPYEIFKAHEKNSNRKFKQQSQYPTDSEVWTAKGWAKIKRVIRHKTVKKIYRVLTHTGCIDVTEDHSLLDPNQNIIKPINCQIGTELLHGFPESNNVYDNISEQEAYVWGFFMGDGSCGSYQTKNGIKYSWALNNQDLDVLNKCKKYLEETENIQFKILDTMKSSSVYKLVPIRKIKYMVNKYRKIFYDNKKYKLVPKEILNSTKDIKNSFLEGYYAADGSRKETENMGCRRCDIKGKISAQCLFYLLKSLGYNVSINIRSDKNQIYRLTFSNKKQRKNPIAIKKIQLMNETSNDHDGDYVYDLETESGSFHAGVGEMIVKN	MPSETIDSTKQFEFQISDWNSYHELDQEEEEKYVIQLFGRTEDDHDVCLKVTGYTPFFYVEIPKQWKQRQVDKFVEILKNKVQYHCKKNLDEDFDLSKSLIKYAMVKKHKFYNFRNKQLYNFLLLVFKSHTAMKEFSSILARPLEAKGLTNKPMLYQRYESNIEPHIRFMHINNLSSCGWASIDKDKLKKIPEYSNCDYSFSVNWKDVKPSNNDDRMAPFKIMGYDIECVSCDQNFPQAERPSDKIIQIGITMYRYGSMKCYEQHILTLKKCAPIEGVNVECYKKEKGLLRGFAKKIAELRPDFKTGYNNFGFDDKYIYDRILRIDKREGKKQGVNINALKNKFMDEILRTIGKVNNNYLIENEGLDRIPIYTTVKDKKISSKASRFIQIRGGTYVENG…	TDSIFINFHIKDENGEEKTDKEALMKTIAKCQRAAKLINQNVPKPQSIVYEKTLHPFILVAKKKYVGLLFEKSPDKYFLKSMGIVLKRRDNAPIVKIVVGGIIDNILKNRDIDKAIEYTKIVLDKLMNGEYPMDKFIISKTLKSRYKKPSTIAHKVLADRMAVRDPGNKPQINDRIPFVYIVKDMGKKKKKDILQGDLIEHPEYVIANNLKIDYLYYLEHQIINPASQILELMMDTKDVQKFFNKYIIDEQNKRKGAQSLTKWMDFSKLPKESGSKTAKKPYQSQKLQKTKSSNKSQIDPKYINLIKNKSRKHECQNMNKWISSTDKCTDDWEPIVE
	Acanthamoeba_polyphaga_lentillevirus						J2YWJ4	SVTGDTPIITRHQNGDINITTIEELGSKWKPYEIFKAHEKNSNRKFKQQSQYPTDSEVWTAKGWAKIKRVIRHKTVKKIYRVLTHTGCIDVTEDHSLLDPNQNIIKPINCQIGTELLHGFPESNNVYDNISEQEAYVWGFFMGDGSCGSYQTKNGIKYSWALNNQDLDVLNKCKKYLEETENIQFKILDTMKSSSVYKLVPIRKIKYMVNKYRKIFYDNKKYKLVPKEILNSTKDIKNSFLEGYYAADGSRKETENMGCRRCDIKGKISAQCLFYLLKSLGYNVSINIRSDKNQIYRLTFSNKKQRKNPIAIKKIQLMNETSNDHDGDYVYDLETESGSFHAGVGEMIVKN	MPSETIDSTKQFEFQISDWNSYHELDQEEEEKYVIQLFGRTEDDHDVCLKVTGYTPFFYVEIPKQWKQRQVDKFVEILKNKVQYHCKKNLDEDFDLSKSLIKYAMVKKHKFYNFRNKQLYNFLLLVFKSHTAMKEFSSILARPLEAKGLTNKPMLYQRYESNIEPHIRFMHINNLSSCGWASIDKDKLKKIPEYSNCDYSFSVNWKDVKPSNNDDRMAPFKIMGYDIECVSCDQNFPQAERPSDKIIQIGITMYRYGSMKCYEQHILTLKKCAPIEGVNVECYKKEKGLLRGFAKKIAELRPDFKTGYNNFGFDDKYIYDRILRIDKREGKKQGVNINALKNKFMDEILRTIGKVNNNYLIENEGLDRIPIYTTVKDKKISSKASRFIQIRGGTYVENG…	TDSIFINFHIKDENGEEKTDKEALMKTIAKCQRAAKLINQNVPKPQSIVYEKTLHPFILVAKKKYVGLLFEKSPDKYFLKSMGIVLKRRDNAPIVKIVVGGIIDNILKNRDIDKAIEYTKIVLDKLMNGEYPMDKFIISKTLKSRYKKPSTIAHKVLADRMAVRDPGNKPQINDRIPFVYIVKDMGKKKKKDILQGDLIEHPEYVIANNLKIDYLYYLEHQIINPASQILELMMDTKDVQKFFNKYIIDEQNKRKGAQSLTKWMDFSKLPKESGSKTAKKPYQSQKLQKTKSSNKSQIDPKYINLIKNKSRKHECQNMNKWISSTDKCTDDWEPIVE
	Acanthamoeba_polyphaga_mimivirus_(APMV)						Q5UQR0	SVTGDTPIITRHQNGDINITTIEELGSKWKPYEIFKAHEKNSNRKFKQQSQYPTDSEVWTAKGWAKIKRVIRHKTVKKIYRVLTHTGCIDVTEDHSLLDPNQNIIKPINCQIGTELLHGFPESNNVYDNISEQEAYVWGFFMGDGSCGSYQTKNGIKYSWALNNQDLDVLNKCKKYLEETENIQFKILDTMKSSSVYKLVPIRKIKYMVNKYRKIFYDNKKYKLVPKEILNSTKDIKNSFLEGYYAADGSRKETENMGCRRCDIKGKISAQCLFYLLKSLGYNVSINIRSDKNQIYRLTFSNKKQRKNPIAIKKIQLMNETSNDHDGDYVYDLETESGSFHAGVGEMIVKN	MPSETIDSTKQFEFQISDWNSYHELDQEEEEKYVIQLFGRTEDDHDVCLKVTGYTPFFYVEIPKQWKQRQVDKFVEILKNKVQYHCKKNLDEDFDLSKSLIKYAMVKKHKFYNFRNKQLYNFLLLVFKSHTAMKEFSSILARPLEAKGLTNKPMLYQRYESNIEPHIRFMHINNLSSCGWASIDKDKLKKIPEYSNCDYSFSVNWKDVKPSNNDDRMAPFKIMGYDIECVSCDQNFPQAERPSDKIIQIGITMYRYGSMKCYEQHILTLKKCAPIEGVNVECYKKEKGLLRGFAKKIAELRPDFKTGYNNFGFDDKYIYDRILRIDKREGKKQGVNINALKNKFMDEILRTIGKVNNNYLIENEGLDRIPIYTTVKDKKISSKASRFIQIRGGTYVENG…	TDSIFINFHIKDENGEEKTDKEALMKTIAKCQRAAKLINQNVPKPQSIVYEKTLHPFILVAKKKYVGLLFEKSPDKYFLKSMGIVLKRRDNAPIVKIVVGGIIDNILKNRDIDKAIEYTKIVLDKLMNGEYPMDKFIISKTLKSRYKKPSTIAHKVLADRMAVRDPGNKPQINDRIPFVYIVKDMGKKKKKDILQGDLIEHPEYVIANNLKIDYLYYLEHQIINPASQILELMMDTKDVQKFFNKYIIDEQNKRKGAQSLTKWMDFSKLPKESGSKTAKKPYQSQKLQKTKSSNKSQIDPKYINLIKNKSRKHECQNMNKWISSTDKCTDDWEPIVE
	Acanthamoeba_polyphaga_moumouvirus						L7RG79	SVTGDTPIIVKLPNSNDVEIKTIQELTTFWYEYDAFKAGDSNRKDKQQGILDYEVWTDKGWAKIKRVIRHQTKKSIYRVKTDNGVVDVTEDHSLLNTDKEIIKPLDCNSNTKLLHGFMETNNIYQNITPHQAYLLGLNFGKVDVYWDIINAQSIWDVINIITNATTKIKQEFIKGWKKQGFYNIENKVEAQFLYYVLKSLGHNVNIHMPITKEDIYRLSYGKNISNINKTTIQYLRETYDGEYVYDLETESGTFHAGIGEMIVKN	MEKERAEKEIASEKSKVYNVVNGKTVRYGILPEILTELLNKRKETNLRLAKEKDAFVKAILNALQLAFKVTANSLYGQTGAPTSPIYFIAIAASTTAIGRERLYYARKMVEDNFPGSEVIYGD	TDSIFINFHIKDENGNERTDREALIQTIAKCQRAAKLINQNVPKPQSIVYEKTFHPFILVAKKKYVGLLFEKNPDKYFLKSMGIVLKRRDNAPIVKIVVGGIIDHILKNRDINGAVEYTRNVLSKLMKGEYPIDKFIISKTLKARYKKPSTIAHKVLADRMAIRDPGNKPQINDRIPFVYIVKDMGKKKKKDILQGDLIEHPDYVIANDLKIDYLYYLEHQIINPATQILELMIDSKSVMKLFNEYIIEEENKRKGRRSIFDFVDKSKIKTINHGSKTTKIPLKSQKIKKDNDKYENIRFIGTTRRLENKNLGIWMYGNNQGKTSNIDDGDLDL
	Afrovirus_Urmite69						A0A0U5IBQ7	SVTGDTPIMIKDKNNNINIVTIKELGEKWKPYDIFKSHEINSNRKYKQQADFNGEVWTSNGWAKIKRVIRHKTVKKLYRVLTNTGCIDVTEDHSLLDTNKNIIKPIDCKIGTELLHGFPEINNNHNKLSLEIYKELDITSELFDCMIESNKKWNNEKMKACFIGSEYRKQNKNISNEILNCSKKIKKYFLLGYLGNDKEYITNNKINAQMVYYLMKCLGYNIVIDLIESSYKLCIVDNINKPYCINKIIQLQDTSINGEYVYDLETESGTFHAGIGELIVKN	MVLINNSVDHKVLEFQITDWNSYHETDPEDEKKYVIQLFGRTEDDKDVCIKVTDFTPYFYVQIPISWKKKHVDKFVYYLKRKVSWTTNNNPNYACDLSNSLVNYKMVEKHNFYNFTKKKYFNFVMLVFKSQIAMREFSNVLARPLKTEGLTKEPMLYQRFESNIEPHIRCMHINNLSSCGWVTIDNKNLKNNSEYSNCDYSYSVQWKHIKPSSNDDRMAPLKIMGYDIECVSCDHNFPQADRETDKIIQIGITMYRYGSMECYEQYILTLKKCARIKGTNVECYKTEKGLIRGWAKKISEIRPDFKGGYNNFGFDDKYIFDRINRIDREEADRQGISVNELENRFLDEILNIMGKVNNVYLIENEGVNKLTDDSNTRQHEGIRKSLTYFEIKNLSSSAL…	TDSIFINFHIKDENGQERTDKEALIQTIAKCQRAAKLINQNVPKPQSIVYEKTFHPFILVAKKKYVGLLFETNPNKYFLKSMGIVLKRRDNAPIVKIVVGGIIDYILKNRDIDKAVEYTRNVLSKLMNGEYPIDKFIISKTLKSKYKKPSTIAHKVLADRMAIRDPGNKPQINDRIPFVYVVKDMGNKKKKDILQGDLIEHPDYVIQNNMKIDYLYYLEHQIIKPATQILELMIDSRSVNKLFDEYKITEENKRKGRRSILEFVPDSKKKNVIMNGSKTTKLVLKSQKNRKIEPKYQNLPYIGNTRKLECKNLGNWMYGDNVKQSSIDDGELDL
	Cafeteria_roenbergensis_virus_(strain_BV-PW1)_(CroV)						E3T5R8	SVIGDTPLLLKNKFTNEILINKIKDLSSNWSNYHNGKESCEIDTYQTWTETGWTDIKRVIRHKLESNKKLLKIQTHNGEVIVTDEHSLLNKNGKTINAKNVKVGDNILHSFPSYINNIDNTNSINYHNKFYNKKMCNELAYILGCFMKYGLCDSSKKCFTINNKDINLIESLKKMCENIFDEFKWKISSSSHLSDNIYKLVPFQNEIKLIDFIKYFTNKMYNNGEKKVPQCILNSSKEYIKIFLIGLYPEYKLENNQQFIYTCKNNEFSLGIYYLIKKLGYHVKLNSNDSSDSSDSIYTFEISHKLENNNNVITKITEWEHKETYVYDLTTENHHFHAGVGSIIVHN	MASIEFQIYDYRETHQTFEDEDTEKEMMGEYIIQVFGRTQDGESVYAKLKDFHPRFYIKIPENWTNRHLKRMETFLKSKDNRKIWNKDRECLVSCSMVKRKKAYGFTNNKLYKFAVLTFTNYYACKKFASLFELNKVYIPGVTTKAITFKIYEANLTPMLRCFHIQDIPGCGWVRAENFINIKTKNKESTCNYEIVLSYKDIKPIVKESNAPLRICSFDIECDSCDGMFPQANRPNDNIIQIGCTYTLLGKSEPYRQYICTLNSCDNIEGATVESFDVESDLLLAWLEEIKNSDADILTGYNIFYFDEKYIMDRAKYLGIEIDIKYLSKLKTFRCPFKEQKLASSALGENLLRYFDTPGLVHIDLMKDVQKTYNLSSYKLDKVASNFIKGNVKEIKNIS…	TDSIFSCYQYRENTSKISTENKLTLFQEIIKFGKELILPFIPREYQEEFDKLYTKYYGKIRNLKLNSNLKVKPEPTHFKIILPIHDRLKQFLKEYLEESYFPWLWTLHDIFTMDLSYLDYKQRNEIMEVKLFNHGFSQIEKMRLLPSIFSSADKYNLINQIRNFCKNTLKQYYLIPYWKFNSKTNKLEYRMDFRNKGDPIIDKRNLDKSIDMGIISGELIKKRLPFPHDLEYEKTFWPYLILTKKRYVGNKYEFDRNKYKLDYMGIVLKRRDNAPIVKEICNGIINKLIEHKDPEGAYHFLENSLNKMFNNEYNIKYFLTSKTLKMKESYADWKRIAHVVLSERIGERDPGNKPQAGDRISFAVVEVPPKKGMLQGERIETPDYIKENNLTIDYLFYLT…
	Courdo11_virus						I6RYM7	SVTGDTPIMIKDKNNNINIVTIKELGEKWKPYDIFKSHEINSNRKYKQQADFNGEVWTSNGWAKIKRVIRHKTVKKLYRVLTNTGCIDVTEDHSLLDTNKNIIKPIDCKIGTELLHGFPEINNNHNKLSLEIYKELDITSELFDCMIESNKKWNNEKMKACFIGSEYRKQNKNISNEILNCSKKIKKYFLLGYLGNDKEYITNNKINAQMVYYLMKCLGYNIVIDLIESSYKLCIVDNINKPYCINKIIQLQDTSINGEYVYDLETESGTFHAGIGELIVKN	MLVFKSQIAMREFSNVLARPLKTEGLTKEPMLYQRFESNIEPHIRCMHINNLSSCGWVTIDNKNLKNNNEYSNCDYSYSVQWKHIKPSSNDDRMAPLKIMGYDIECVSCDHNFPQADRETDKIIQIGITMYRYGSMECYEQYILTLKKCARIKGTNVECYKTEKGLIRGWAKKISEIRPDFKGGYNNFGFDDKYIFDRINRIDREEADRQGISVNELENRFLDEILNIMGKVNNVYLIENEGVNKLTDDSNTRQHEGIRKSLTYFEIKNLSSSALGDNELKFFQVPGIISVDMMKVIQRDHRLIGYKLDNVSANFITQKALRCVETGKNNDDENLDISIYTESTKALEKDSYIQIMVDDGYSSSPLCEGAKYKVIDIDGITETVYDENEKKNVTYSYQA…	TDSIFINFHIKDENGQERTDKEALIQTIAKCQRAAKLINQNVPKPQSIVYEKTFHPFILVAKKKYVGLLFETNPNKYFLKSMGIVLKRRDNAPIVKIVVGGIIDYILKNRDIDKAVEYTRNVLSKLMNGEYPIDKFIISKTLKSKYKKPSTIAHKVLADRMAIRDPGNKPQINDRIPFVYVVKDMGNKKKKDILQGDLIEHPDYVIQNNMKIDYLYYLEHQIIKPATQILELMIDSRSVNKLFDEYKITEENKRKGRRSILEFVPDSKKKNVIMNGSKTTKLVLKSQKNRKIEPKYQNLPYIGNTRKLECKNLGNWMYGDNVKQSSIDDGELDL
	Hirudovirus_strain_Sangsue						V5L3K1	SVTGDTPIITRHQNGDINITTIEELGSKWKPYEIFKAHEKNSNRKFKQQSQYPTDSEVWTAKGWAKIKRVIRHKTVKKIYRVLTHTGCIDVTEDHSLLDPNQNIIKPINCQIGTELLHGFPESNNVYDNISEQEAYVWGFFMGDGSCGSYQTKNGIKYSWALNNQDLDVLNKCKKYLEETENIQFKILDTMKSSSVYKLVPIRKIKYMVNKYRKIFYDNKKYKLVPKEILNSTKDIKNSFLEGYYAADGSRKETENMGCRRCDIKGKISAQCLFYLLKSLGYNVSINIRSDKNQIYRLTFSNKKQRKNPIAIKKIQLMNETSNDHDGDYVYDLETESGSFHAGVGEMIVKN	MPSETIDSTKQFEFQISDWNSYHELDQEEEEKYVIQLFGRTEDDHDVCLKVTGYTPFFYVEIPKQWKQRQVDKFVEILKNKVQYHCKKNLDEDFDLSKSLIKYAMVKKHKFYNFRNKQLYNFLLLVFKSHTAMKEFSSILARPLEAKGLTNKPMLYQRYESNIEPHIRFMHINNLSSCGWASIDKDKLKKIPEYSNCDYSFSVNWKDVKPSNNDDRMAPFKIMGYDIECVSCDQNFPQAERPSDKIIQIGITMYRYGSMKCYEQHILTLKKCAPIEGVNVECYKKEKGLLRGFAKKIAELRPDFKTGYNNFGFDDKYIYDRILRIDKREGKKQGVNINALKNKFMDEILRTIGKVNNNYLIENEGLDRIPIYTTVKDKKISSKASRFIQIRGGTYVENG…	TDSIFINFHIKDENGEEKTDKEALMKTIAKCQRAAKLINQNVPKPQSIVYEKTLHPFILVAKKKYVGLLFEKSPDKYFLKSMGIVLKRRDNAPIVKIVVGGIIDNILKNRDIDKAIEYTKIVLDKLMNGEYPMDKFIISKTLKSRYKKPSTIAHKVLADRMAVRDPGNKPQINDRIPFVYIVKDMGKKKKKDILQGDLIEHPEYVIANNLKIDYLYYLEHQIINPASQILELMMDTKDVQKFFNKYIIDEQNKRKGAQSLTKWMDFSKLPKESGSKTAKKPYQSQKLQKTKSSNKSQIDPKYINLIKNKSRKHECQNMNKWISSTDKCTDDWEPIVE
	Mamavirus_AC-2012						I6S321	SVTGDTPIITRHQNGDINITTIEELGSKWKPYEIFKAHEKNSNRKFKQQSQYPTDSEVWTAKGWAKIKRVIRHKTVKKIYRVLTHTGCIDVTEDHSLLDPNQNIIKPINCQIGTELLHGFPESNNVYDNISEQEAYVWGFFMGDGSCGSYQTKNGIKYSWALNNQDLDVLNKCKKYLEETENIQFKILDTMKSSSVYKLVPIRKIKYMVNKYRKIFYDNKKYKLVPKEILNSTKDIKNSFLEGYYAADGSRKETENMGCRRCDIKGKISAQCLFYLLKSLGYNVSINIRSDKNQIYRLTFSNKKQRKNPIAIKKIQLMNETSNDHDGDYVYDLETESGSFHAGVGEMIVKN	MPSETIDSTKQFEFQISDWNSYHELDQEEEEKYVIQLFGRTEDDHDVCLKVTGYTPFFYVEIPKQWKQRQVDKFVEILKNKVQYHCKKNLDEDFDLSKSLIKYAMVKKHKFYNFRNKQLYNFLLLVFKSHTAMKEFSSILARPLEAKGLTNKPMLYQRYESNIEPHIRFMHINNLSSCGWASIDKDKLKKIPEYSNCDYSFSVNWKDVKPSNNDDRMAPFKIMGYDIECVSCDQNFPQAERPSDKIIQIGITMYRYGSMKCYEQHILTLKKCAPIEGVNVECYKKEKGLLRGFAKKIAELRPDFKTGYNNFGFDDKYIYDRILRIDKREGKKQGVNINALKNKFMDEILRTIGKVNNNYLIENEGLDRIPIYTTVKDKKISSKASRFIQIRGGTYVENG…	TDSIFINFHIKDENGEEKTDKEALMKTIAKCQRAAKLINQNVPKPQSIVYEKTLHPFILVAKKKYVGLLFEKSPDKYFLKSMGIVLKRRDNAPIVKIVVGGIIDNILKNRDIDKAIEYTKIVLDKLMNGEYPMDKFIISKTLKSRYKKPSTIAHKVLADRMAVRDPGNKPQINDRIPFVYIVKDMGKKKKKDILQGDLIEHPEYVIANNLKIDYLYYLEHQIINPASQILELMMDTKDVQKFFNKYIIDEQNKRKGAQSLTKWMDFSKLPKESGSKTAKKPYQSQKLQKTKSSNKSQIDPKYINLIKNKSRKHECQNMNKWISSTDKCTDDWEPIVE
	Megavirus_battle43						A0A0U5DY03	SVTGDTPIMIKDKNNNINIVTIKELGEKWKPYDIFKSHEINSNRKYKQQADFNGEVWTSNGWAKIKRVIRHKTVKKLYRVLTNTGCIDVTEDHSLLDTNKNIIKPIDCKIGTELLHGFPEINNNHNKLSLEIYKELDITSELFDCMIESNKKWNNEKMKACFIGSEYRKQNKNISNEILNCSKKIKKYFLLGYLGNDKEYITNNKINAQMVYYLMKCLGYNIVIDLIESSYKLCIVDNINKPYCINKIIQLQDTSINGEYVYDLETESGTFHAGIGELIVKN	MVLINNSVDHKVLEFQITDWNSYHETDPEDEKKYVIQLFGRTEDDKDVCIKVTDFTPYFYVQIPISWKKKHVDKFVYYLKRKVSWTTNNNPNYACDLSNSLVNYKMVEKHNFYNFTKKKYFNFVMLVFKSQIAMREFSNVLARPLKTEGLTKEPMLYQRFESNIEPHIRCMHINNLSSCGWVTIDNKNLKNNSEYSNCDYSYSVQWKHIKPSSNDDRMAPLKIMGYDIECVSCDHNFPQADRETDKIIQIGITMYRYGSMECYEQYILTLKKCARIKGTNVECYKTEKGLIRGWAKKISEIRPDFKGGYNNFGFDDKYIFDRINRIDREEADRQGISVNELENRFLDEILNIMGKVNNVYLIENEGVNKLTDDSNTRQHEGIRKSLTYFEIKNLSSSAL…	TDSIFINFHIKDENGQERTDKEALIQTIAKCQRAAKLINQNVPKPQSIVYEKTFHPFILVAKKKYVGLLFETNPNKYFLKSMGIVLKRRDNAPIVKIVVGGIIDYILKNRDIDKAVEYTRNVLSKLMNGEYPIDKFIISKTLKSKYKKPSTIAHKVLADRMAIRDPGNKPQINDRIPFVYVVKDMGNKKKKDILQGDLIEHPDYVIQNNMKIDYLYYLEHQIIKPATQILELMIDSRSVNKLFDEYKITEENKRKGRRSILEFVPDSKKKNVIMNGSKTTKLVLKSQKNRKIEPKYQNLPYIGNTRKLECKNLGNWMYGDNVKQSSIDDGELDL
	Megavirus_chiliensis						G5CQ52	SVIGDTPLLLKNKFTNEILINKIKDLSSNWSNYHNGKESCEIDTYQTWTETGWTDIKRVIRHKLESNKKLLKIQTHNGEVIVTDEHSLLNKNGKTINAKNVKVGDNILHSFPSYINNIDNTNSINYHNKFYNKKMCNELAYILGCFMKYGLCDSSKKCFTINNKDINLIESLKKMCENIFDEFKWKISSSSHLSDNIYKLVPFQNEIKLIDFIKYFTNKMYNNGEKKVPQCILNSSKEYIKIFLIGLYPEYKLENNQQFIYTCKNNEFSLGIYYLIKKLGYHVKLNSNDSSDSSDSIYTFEISHKLENNNNVITKITEWEHKETYVYDLTTENHHFHAGVGSIIVHN	MASIEFQIYDYRETHQTFEDEDTEKEMMGEYIIQVFGRTQDGESVYAKLKDFHPRFYIKIPENWTNRHLKRMETFLKSKDNRKIWNKDRECLVSCSMVKRKKAYGFTNNKLYKFAVLTFTNYYACKKFASLFELNKVYIPGVTTKAITFKIYEANLTPMLRCFHIQDIPGCGWVRAENFINIKTKNKESTCNYEIVLSYKDIKPIVKESNAPLRICSFDIECDSCDGMFPQANRPNDNIIQIGCTYTLLGKSEPYRQYICTLNSCDNIEGATVESFDVESDLLLAWLEEIKNSDADILTGYNIFYFDEKYIMDRAKYLGIEIDIKYLSKLKTFRCPFKEQKLASSALGENLLRYFDTPGLVHIDLMKDVQKTYNLSSYKLDKVASNFIKGNVKEIKNIS…	TDSIFSCYQYRENTSKISTENKLTLFQEIIKFGKELILPFIPREYQEEFDKLYTKYYGKIRNLKLNSNLKVKPEPTHFKIILPIHDRLKQFLKEYLEESYFPWLWTLHDIFTMDLSYLDYKQRNEIMEVKLFNHGFSQIEKMRLLPSIFSSADKYNLINQIRNFCKNTLKQYYLIPYWKFNSKTNKLEYRMDFRNKGDPIIDKRNLDKSIDMGIISGELIKKRLPFPHDLEYEKTFWPYLILTKKRYVGNKYEFDRNKYKLDYMGIVLKRRDNAPIVKEICNGIINKLIEHKDPEGAYHFLENSLNKMFNNEYNIKYFLTSKTLKMKESYADWKRIAHVVLSERIGERDPGNKPQAGDRISFAVVEVPPKKGMLQGERIETPDYIKENNLTIDYLFYLT…
	Megavirus_courdo11						K7YWE8	SVTGDTPIMIKDKNNNINIVTIKELGEKWKPYDIFKSHEINSNRKYKQQADFNGEVWTSNGWAKIKRVIRHKTVKKLYRVLTNTGCIDVTEDHSLLDTNKNIIKPIDCKIGTELLHGFPEINNNHNKLSLEIYKELDITSELFDCMIESNKKWNNEKMKACFIGSEYRKQNKNISNEILNCSKKIKKYFLLGYLGNDKEYITNNKINAQMVYYLMKCLGYNIVIDLIESSYKLCIVDNINKPYCINKIIQLQDTSINGEYVYDLETESGTFHAGIGELIVKN	MKNRLKIYLEIDEKIKEISIKKKLSIDNIDKSLDADQKSKEIGKIEKTYNENIKNVLEKYIISKEEREEMITMEREKATKSMNDEKSKVYNIVDGKMVRYGILPEILTELLNKRKETNGRLAVEKDSFVKAILNALQLAFKVTANSLYGQTGAPTSPIFFIAIAASTTAIGRERLHYARKMVEDNFPGSEVIYGD	TDSIFINFHIKDENGQERTDKEALIQTIAKCQRAAKLINQNVPKPQSIVYEKTFHPFILVAKKKYVGLLFETNPNKYFLKSMGIVLKRRDNAPIVKIVVGGIIDYILKNRDIDKAVEYTRNVLSKLMNGEYPIDKFIISKTLKSKYKKPSTIAHKVLADRMAIRDPGNKPQINDRIPFVYVVKDMGNKKKKDILQGDLIEHPDYVIQNNMKIDYLYYLEHQIIKPATQILELMIDSRSVNKLFDEYKITEENKRKGRRSILEFVPDSKKRML
	Megavirus_courdo5						I6RYP5	SVTGDTPLIIRRNGSKDIKITTIENMSDIWENYDVFKAGDSNRKSKQQAYIDYQVWTDNGWAKIKRVIRHKTSKKIYRVLTHTGCVDVTEDHSLLDKNKNIIKPKDCTIGTELLHGFMEPRNIHENISIKEAFVWGFFMGDGSCGIYDYEYGTKYSWALNNQDLKILNKCKNYLEEVEDIKFKILDTMKSSGVYKLVPIKKSKNIVKKYRKIFYDSQKYKLVPTKILNSSSDIKQSFLNGYFEADGCRADKKNIGCLRCDIKGKISAQCLFYLIKSLGYNVSINTRSDKNQIYRLSYTKSSQRKSPIKIKKIEYLRDTFKDEYVYDLETESGTFHAGIGELIVKN	MVLINNSVNNKVLEFQITDWNSYHETDPEDEKKYVIQLFGRTEDDKDVCIKVTDFTPYFYVQIPTNWKKKHVDKFVYYLKRKVSWTTNNNPNYAYDLSNSLVNYKMVEKHNFYNFTKKKYFNFVMLVFKSHIAMREFSNVLARPLKTEGLTKEPMLYQRFESNIEPHIRCMHINNLSSCGWVTIDNKNLKNNSEYSNCDYSYSVQWKHIKPSNNDDRMAPLKIMGYDIECVSCDHNFPQADRETDKIIQIGITMYRYGSMECYEQYILTLKKCARIKGTNVECYKTEKGLIRGWAKKISEIRPDFKGGYNNFGFDDKYIFDRINRIDREEADKQGINVNELENRFLDEILNIMGKVNNVYLIENEGVNKLTDDSNTRQHEGIRKSLTYFEIKNLSSSAL…	TDSIFINFHIKDENGQERTDKEALIQTIAKCQRAAKLINQNVPKPQSIVYEKTFHPFILVAKKKYVGLLFETNPNKYFLKSMGIVLKRRDNAPIVKIVVGGIIDYILKNRDIDKAVEYTRNVLSKLMNGEYPIDKFIISKTLKSKYKKPSTIAHKVLADRMAIRDPGNKPQINDRIPFVYVVKDMGNKKKKDILQGDLIEHPDYVIQNNMKIDYLYYLEHQIIKPATQILELMIDSRSVNKLFDEYKITEENKRKGRRSILEFVPDSKKKNVIMNGSKTTKMVLKSQKN
	Megavirus_courdo7						H2EBI5	SVTGDTPIMIKDKNNNINIVTIKELGEKWKPYDIFKSHEINSNRKYKQQADFNGEVWTSNGWAKIKRVIRHKTVKKLYRVLTNTGCIDVTEDHSLLDTNKNIIKPIDCKIGTELLHGFPEINNNHNKLSLEIYKELDITSELFDCMIESNKKWNNEKMKACFIGSEYRKQNKNISNEILNCSKKIKKYFLLGYLGNDKEYITNNKINAQMVYYLMKCLGYNIVIDLIESSYKLCIVDNINKPYCINKIIQLQDTSINGEYVYDLETESGTFHAGIGELIVKN	MVLINNSVDHKVLEFQITDWNSYHETDPEDEKKYVIQLFGRTEDDKDVCIKVTDFTPYFYVQIPISWKKKHVDKFVYYLKRKVSWTTNNNPNYACDLSNSLVNYKMVEKHNFYNFTKKKYFNFVMLVFKSQIAMREFSNVLARPLKTEGLTKEPMLYQRFESNIEPHIRCMHINNLSSCGWVTIDNKNLKNNSEYSNCDYSYSVQWKHIKPSSNDDRMAPLKIMGYDIECVSCDHNFPQADRETDKIIQIGITMYRYGSMECYEQYILTLKKCARIKGTNVECYKTEKGLIRGWAKKISEIRPDFKGGYNNFGFDDKYIFDRINRIDREEADRQGISVNELENRFLDEILNIMGKVNNVYLIENEGVNKLTDDSNTRQHEGIRKSLTYFEIKNLSSSAL…	TDSIFINFHIKDENGQERTDKEALIQTIAKCQRAAKLINQNVPKPQSIVYEKTFHPFILVAKKKYVGLLFETNPNKYFLKSMGIVLKRRDNAPIVKIVVGGIIDYILKNRDIDKAVEYTRNVLSKLMNGEYPIDKFIISKTLKSKYKKPSTIAHKVLADRMAIRDPGNKPQINDRIPFVYVVKDMGNKKKKDILQGDLIEHPDYVIQNNMKIDYLYYLEHQIIKPATQILELMIDSRSVNKLFDEYKITEENKRKGRRSILEFVPDSKKKNVIMNGSKTTKLVLKSQKNRKIEPKYQNLPYIGNTRKLECKNLGNWMYGDNVKQSSIDDGELDL
	Megavirus_courdo7						I6QYX8	SVTGDTPIMIKDKNNNINIVTIKELGEKWKPYDIFKSHEINSNRKYKQQADFNGEVWTSNGWAKIKRVIRHKTVKKLYRVLTNTGCIDVTEDHSLLDTNKNIIKPIDCKIGTELLHGFPEINNNHNKLSLEIYKELDITSELFDCMIESNKKWNNEKMKACFIGSEYRKQNKNISNEILNCSKKIKKYFLLGYLGNDKEYITNNKINAQMVYYLMKCLGYNIVIDLIESSYKLCIVDNINKPYCINKIIQLQDTSINGEYVYDLETESGTFHAGIGELIVKN	MLVFKSQIAMREFSNVLARPLKTEGLTKEPMLYQRFESNIEPHIRCMHINNLSSCGWVTIDNKNLKNNSEYSNCDYSYSVQWKHIKPSSNDDRMAPLKIMGYDIECVSCDHNFPQADRETDKIIQIGITMYRYGSMECYEQYILTLKKCARIKGTNVECYKTEKGLIRGWAKKISEIRPDFKGGYNNFGFDDKYIFDRINRIDREEADRQGISVNELENRFLDEILNIMGKVNNVYLIENEGVNKLTDDSNTRQHEGIRKSLTYFEIKNLSSSALGDNELKFFQVPGIISVDMMKVIQRDHRLIGYKLDNVSANFITQKALRCVETGKNNDDENLDISIYTESTKALEKDSYIQIMVDDGYSSSPLCEGAKYKVIDIDGITETVYDENEKKNVTYSYQA…	TDSIFINFHIKDENGQERTDKEALIQTIAKCQRAAKLINQNVPKPQSIVYEKTFHPFILVAKKKYVGLLFETNPNKYFLKSMGIVLKRRDNAPIVKIVVGGIIDYILKNRDIDKAVEYTRNVLSKLMNGEYPIDKFIISKTLKSKYKKPSTIAHKVLADRMAIRDPGNKPQINDRIPFVYVVKDMGNKKKKDILQGDLIEHPDYVIQNNMKIDYLYYLEHQIIKPATQILELMIDSRSVNKLFDEYKITEENKRKGRRSILEFVPDSKKKNVIMNGSKTTKLVLKSQKNRKIEPKYQNLPYIGNTRKLECKNLGNWMYGDNVKQSSIDDGELDL
	Megavirus_J3						A0A0U5DY04	SVTGDTPIMIKDKNNNINIVTIKELGEQWKPYDIFKSHEINSNRKYKQQADFNGEVWTSNGWAKIKRVIRHKTVKKLYRVLTNTGCIDVTEDHSLLDTNKNIIKPIDCKIGTELLHGFPEINNNHNKLSLEIYKELDITSELFDCMIESNKKWNNEKMKACFIGSEYRKQNKNISNEILNCGKKIKKYFLLGYLGNDKEYITNNKINAQMVYYLMKCLGYNIVIDLIESSYKLCIVDNINKPYCINKIIQLQDTSINGEYVYDLETESGTFHAGIGELIVKN	MVLINNSVDHKVLEFQITDWNSYHETDPEDEKKYVIQLFGRTEDDKDVCIKVTDFTPYFYVQIPISWKKKHVDKFVYYLKRKVSWTTNNNPNYACDLSNSLVNYKMVEKHNFYNFTKKKYFNFVMLVFKSQIAMREFSNVLARPLKTEGLTKEPMLYQRFESNIEPHIRCMHINNLSSCGWVTIDNKNLKNNSEYSNCDYSYSVQWKHIKPSSNDDRMAPLKIMGYDIECVSCDHNFPQADRETDKIIQIGITMYRYGSMECYEQYILTLKKCARIKGTNVECYKTEKGLIRGWAKKISEIRPDFKGGYNNFGFDDKYIFDRINRIDREEADRQGISVNELENRFLDEILNIMGKVNNVYLIENEGVNKLTDDSNTRQHEGIRKSLTYFEIKNLSSSAL…	TDSIFINFHIKDENGQERTDKEALIQTIAKCQRAAKLINQNVPKPQSIVYEKTFHPFILVAKKKYVGLLFETNPNKYFLKSMGIVLKRRDNAPIVKIVVGGIIDYILKNRDIDKAVEYTRNVLSKLMNGEYPIDKFIISKTLKSKYKKPSTIAHKVLADRMAIRDPGNKPQINDRIPFVYVVKDMGNKKKKDILQGDLIEHPDYVIQNNMKIDYLYYLEHQIIKPATQILELMIDSRSVNKLFDEYKITEENKRKGRRSILEFVPDSKKKNVIMNGSKTTKLVLKSQKNRKIEPKYQNLPYIGNTRKLECKNLGNWMYGDNVKQSSIDDGELDL
	Megavirus_lba						L7Y6A5	SVTGDTPIMIKDKNNNINIVTIKELGEKWKPYDIFKSHEINSNRKYKQQADFNGEVWTSNGWAKIKRVIRHKTVKKLYRVLTNTGCIDVTEDHSLLDTNKNIIKPIDCKIGTELLHGFPEINNNHNKLSLEIYKELEITRMLFDCMIESNKKWNNEKMKAYFIGSEYRKQNKNISNEILNCSKKIKKYFLLGYLGNDKEYITNNKINAQIIYCLMKCLEYNIVIDLIESSYKLCIIDNINEPYCINKIIQLQDTSINGEYVYDLETESGTFHAGIGELIVKN	MVLINNSVDHKVLEFQITDWNSYHETDPEDEKKYVIQLFGRTEDDKDVCIKVTDFTPYFYVQIPTNWKKKHVDKFVYYLKRKVSWTTNNNPNYACDLSNSLVNYKMVEKHNFYNFTKKKYFNFVMLVFKSQIAMREFSNVLARPLKTEGLTKEPMLYQRFESNIEPHIRCMHINNLSSCGWVTIDNKNLKNNSEYSNCDYSYSVQWKHIKPSSNDDRMAPLKIMGYDIECVSCDHNFPQADRETDKIIQIGITMYRYGSMECYEQYILTLKKCARIKGTNVECYKTEKGLIRGWAKKISEIRPDFKGGYNNFGFDDKYIFDRINRIDREEADRQGISVNELENRFLDEILNIMGKVNNVYLIENEGVNKLTDDSNTRQHEGIRKSLTYFEIKNLSSSAL…	TDSIFINFHIKDENGQERTDKEALIQTIAKCQRAAKLINQNVPKPQSIVYEKTFHPFILVAKKKYVGLLFETNPNKYFLKSMGIVLKRRDNAPIVKIVVGGIIDYILKNRDIDKAVEYTRNVLSKLMNGEYPIDKFIISKTLKSKYKKPSTIAHKVLADRMAIRDPGNKPQINDRIPFVYVVKDMGNKKKKDILQGDLIEHPDYVIQNNMKIDYLYYLEHQIIKPATQILELMIDSRSVNKLFDEYKITEENKRKGRRSILEFVPDSKKKNVIMNGSKTTKLVLKSQKNRKIEPKYQNLPYIGNTRKLECKNLGNWMYGDNVKQSSIDDGELDL
	Megavirus_T4						A0A0U5DXQ0	SVTGDTPIMIKDKNNNINIVTIKELGEKWKPYDIFKSHEINSNRKYKQQADFNGEVWTSNGWAKIKRVIRHKTVKKLYRVLTNTGCIDVTEDHSLLDTNKNIIKPIDCKIGTELLHGFPEINNNHNKLSLEIYKELDITSELFDCMIESNKKWNNEKMKACFIGSEYRKQNKNISNEILNCSKKIKKYFLLGYLGNDKEYITNNKINAQMVYYLMKCLGYNIVIDLIESSYKLCIVDNINKPYCINKIIQLQDTSINGEYVYDLETESGTFHAGIGELIVKN	MVLINNSVDHKVLEFQITDWNSYHETDPEDEKKYVIQLFGRTEDDKDVCIKVTDFTPYFYVQIPISWKKKHVDKFVYYLKRKVSWTTNNNPNYACDLSNSLVNYKMVEKHNFYNFTKKKYFNFVMLVFKSQIAMREFSNVLARPLKTEGLTKEPMLYQRFESNIEPHIRCMHINNLSSCGWVTIDNKNLKNNSEYSNCDYSYSVQWKHIKPSSNDDRMAPLKIMGYDIECVSCDHNFPQADRETDKIIQIGITMYRYGSMECYEQYILTLKKCARIKGTNVECYKTEKGLIRGWAKKISEIRPDFKGGYNNFGFDDKYIFDRINRIDREEADRQGISVNELENRFLDEILNIMGKVNNVYLIENEGVNKLTDDSNTRQHEGIRKSLTYFEIKNLSSSAL…	TDSIFINFHIKDENGQERTDKEALIQTIAKCQRAAKLINQNVPKPQSIVYEKTFHPFILVAKKKYVGLLFETNPNKYFLKSMGIVLKRRDNAPIVKIVVGGIIDYILKNRDIDKAVEYTRNVLSKLMNGEYPIDKFIISKTLKSKYKKPSTIAHKVLADRMAIRDPGNKPQINDRIPFVYVVKDMGNKKKKDILQGDLIEHPDYVIQNNMKIDYLYYLEHQIIKPATQILELMIDSRSVNKLFDEYKITEENKRKGRRSILEFVPDSKKKNVIMNGSKTTKLVLKSQKNRKIEPKYQNLPYIGNTRKLECKNLGNWMYGDNVKQSSIDDGELDL
	Megavirus_T6						A0A0U5IBH3	SVTGDTPIMIKDKNNNINIVTIKELGEKWKPYDIFKSHEINSNRKYKQQADFNGEVWTSNGWAKIKRVIRHKTVKKLYRVLTNTGCIDVTEDHSLLDTNKNIIKPIDCKIGTELLHGFPEINNNHNKLSLEIYKELDITSELFDCMIESNKKWNNEKMKACFIGSEYRKQNKNISNEILNCSKKIKKYFLLGYLGNDKEYITNNKINAQMVYYLMKCLGYNIVIDLIESSYKLCIVDNINKPYCINKIIQLQDTSINGEYVYDLETESGTFHAGIGELIVKN	MVLINNSVDHKVLEFQITDWNSYHETDPEDEKKYVIQLFGRTEDDKDVCIKVTDFTPYFYVQIPISWKKKHVDKFVYYLKRKVSWTTNNNPNYACDLSNSLVNYKMVEKHNFYNFTKKKYFNFVMLVFKSQIAMREFSNVLARPLKTEGLTKEPMLYQRFESNIEPHIRCMHINNLSSCGWVTIDNKNLKNNNEYSNCDYSYSVQWKHIKPSSNDDRMAPLKIMGYDIECVSCDHNFPQADRETDKIIQIGITMYRYGSMECYEQYILTLKKCARIKGTNVECYKTEKGLIRGWAKKISEIRPDFKGGYNNFGFDDKYIFDRINRIDREEADRQGISVNELENRFLDEILNIMGKVNNVYLIENEGVNKLTDDSNTRQHEGIRKSLTYFEIKNLSSSAL…	TDSIFINFHIKDENGQERTDKEALIQTIAKCQRAAKLINQNVPKPQSIVYEKTFHPFILVAKKKYVGLLFETNPNKYFLKSMGIVLKRRDNAPIVKIVVGGIIDYILKNRDIDKAVEYTRNVLSKLMNGEYPIDKFIISKTLKSKYKKPSTIAHKVLADRMAIRDPGNKPQINDRIPFVYVVKDMGNKKKKDILQGDLIEHPDYVIQNNMKIDYLYYLEHQIIKPATQILELMIDSRSVNKLFDEYKITEENKRKGRRSILEFVPDSKKKNVIMNGSKTTKLVLKSQKNRKIEPKYQNLPYIGNTRKLECKNLGNWMYGDNVKQSSIDDGELDL
	Megavirus_terra1						I6R7I1	SVTGDTPIMIKDKNNNINIVTIKELGEKWKPYDIFKSHEINSNRKYKQQADFNGEVWTSNGWAKIKRVIRHKTVKKLYRVLTNTGCIDVTEDHSLLDTNKNIIKPIDCKIGTELLHGFPEINNNHNKLSLEIYKELDITSELFDCMIESNKKWNNEKMKACFIGSEYRKQNKNISNEILNCSKKIKKYFLLGYLGNDKEYITNNKINAQMVYYLMKCLGYNIVIDLIESSYKLCIVDNINKPYCINKIIQLQDTSINGEYVYDLETESGTFHAGIGELIVKN	MLVFKSQIAMREFSNVLARPLKTEGLTKEPMLYQRFESNIEPHIRCMHINNLSSCGWVTIDNKNLKNNSEYSNCDYSYSVQWKHIKPSSNDDRMAPLKIMGYDIECVSCDHNFPQADRETDKIIQIGITMYRYGSMECYEQYILTLKKCARIKGTNVECYKTEKGLIRGWAKKISEIRPDFKGGYNNFGFDDKYIFDRINRIDREEADRQGISVNELENRFLDEILNIMGKVNNVYLIENEGVNKLTDDSNTRQHEGIRKSLTYFEIKNLSSSALGDNELKFFQVPGIISVDMMKVIQRDHRLIGYKLDNVSANFITQKALRCVETGKNNDDENLDISIYTESTKALEKDSYIQIMVDDGYSSSPLCEGAKYKVIDIDGITETVYDENEKKNVTYSYQA…	TDSIFINFHIKDENGQERTDKEALIQTIAKCQRAAKLINQNVPKPQSIVYEKTFHPFILVAKKKYVGLLFETNPNKYFLKSMGIVLKRRDNAPIVKIVVGGIIDYILKNRDIDKAVEYTRNVLSKLMNGEYPIDKFIISKTLKSKYKKPSTIAHKVLADRMAIRDPGNKPQINDRIPFVYVVKDMGNKKKKDILQGDLIEHPDYVIQNNMKIDYLYYLEHQIIKPATQILELMIDSRSVNKLFDEYKITEENKRKGRRSILEFVPDSKKKNVIMNGSKTTKLVLKSQKNRKIEPKYQNLPYIGNTRKLECKNLGNWMYGDNVKQSSIDDGELDL
	Megavirus_ursino						A0A0U5ICT1	SVTGDTPIMTKDKNNNINIITIKELGEQWKPYDIFKSHDINSNRKYKQQADFNGEVWTSNGWVKIKRVIRHKTVKKLYRVLTNTGCIDVTEDHSLLDTNKNIIKPMNCKIGTELLHGFPEINNNHNKLSLEIYKEFDITSELFGCMIESDKKWSNEKMKACFIGSEYRKQNKNISNEILNCSKKIKKYFLLGYLGNDKEYITNNKINAQMIYCLMKCLGYNIVIDLIESSYKLCIVDNISKPYCINKIIQLQDTSINGEYVYDLETESGTFHAGIGELIVKN	MVLINNSVNNKVLEFQITDWNSYHETDPEDEKKYVIQLFGRTEDDKDVCIKVTDFTPYFYVQIPTNWKKKHVDKFIYYLKRKVSWTTNNNPNYAYDLSNSLVNYKMVEKHNFYNFTKKKFFNFVMLVFKSQIAMREFSNVLARPLKTEGLTKEPMLYQRFESNIEPHIRCMHINNLSSCGWVTIDNKNLKNNSEYSNCDYSYSVQWKHIKPSSNDDRMAPLKIMGYDIECVSCDHNFPQADRETDKIIQIGITMYRYGSMECYEQYILTLKKCARIKGTNVECYKTEKGLIRGWAKKISEIRPDFKGGYNNFGFDDKYIFDRINRIDREEADRQGISVNELENRFLDEILNIMGKVNNVYLIENEGVNKLTDDSNTRQHEGIRKSLTYFEIKNLSSSAL…	TDSIFINFHIKDENGQERTDKEALIQTIAKCQRAAKLINQNVPKPQSIVYEKTFHPFILVAKKKYVGLLFETNPNKYFLKSMGIVLKRRDNAPIVKIVVGGIIDYILKNRDIDKAVEYTRNVLSKLMNGEYPIDKFIISKTLKSKYKKPSTIAHKVLADRMAIRDPGNKPQINDRIPFVYVVKDMGNKKKKDILQGDLIEHPDYVIQNNMKIDYLYYLEHQIIKPATQILELMIDSRSVNKLFDEYKITEENKRKGRRSILEFVSDSKKKNVIMNGSKTTKLVLKSQKNRKIEPKYQNLPYIGNTRKLECKNLGNWMYGDNVKQSSIDDGELDL
	Mimivirus_amazonia						A0A0U5IDR4	SVTGDTPIITRHQNGDINITTIEELGSKWKPYEIFKAHEKNSNRKFKQQSQYPTDSEVWTAKGWAKIKRVIRHKTVKKIYRVLTHTGCIDVTEDHSLLDPNQNIIKPINCQIGTELLHGFPESNNVYDNISEQEAYVWGFFMGDGSCGSYQTKNGIKYSWALNNQDLDVLNKCKKYLEETENIQFKILDTMKSSSVYKLVPIRKIKYMVNKYRKIFYDNKKYKLVPKEILNSTKDIKNSFLEGYYAADGSRKETENMGCRRCDIKGKISAQCLFYLLKSLGYNVSINIRSDKNQIYRLTFSNKKQRKNPIAIKKIQLMNETSNDHDGDYVYDLETESGSFHAGVGEMIVKN	MPSETIDSTKQFEFQISDWNSYHELDQEEEEKYVIQLFGRTEDDHDVCLKVTGYTPFFYVEIPKQWKQRQVDKFVEILKNKVQYHCKKNLDEDFDLSKSLIKYAMVKKHKFYNFRNKQLYNFLLLVFKSHTAMKEFSSILARPLEAKGLTNKPMLYQRYESNIEPHIRFMHINNLSSCGWASIDKDKLKKIPEYSNCDYSFSVNWKDVKPSNNDDRMAPFKIMGYDIECVSCDQNFPQAERPSDKIIQIGITMYRYGSMKCYEQHILTLKKCAPIEGVNVECYKKEKGLLRGFAKKIAELRPDFKTGYNNFGFDDKYIYDRILRIDKREGKKQGVNINALKNKFMDEILRTIGKVNNNYLIENEGLDRIPIYTTVKDKKISSKASRFIQIRGGTYVENG…	TDSIFINFHIKDENGEEKTDKEALMKTIAKCQRAAKLINQNVPKPQSIVYEKTLHPFILVAKKKYVGLLFEKSPDKYFLKSMGIVLKRRDNAPIVKIVVGGIIDNILKNRDIDKAIEYTKIVLDKLMNGEYPMDKFIISKTLKSRYKKPSTIAHKVLADRMAVRDPGNKPQINDRIPFVYIVKDMGKKKKKDILQGDLIEHPEYVIANNLKIDYLYYLEHQIINPASQILELMMDTKDVQKFFNKYIIDEQNKRKGAQSLTKWMDFSKLPKESGSKTAKKPYQSQKLQKTKSSNKSQIDPKYINLIKNKSRKHECQNMNKWISSTDKCTDDWEPIVE
	Mimivirus_battle19						A0A0U5I6Y9	SVTGDTPIITRHQNGDINITTIEELGSKWKPYEIFKAHEKNSNRKFKQQSQYPTDSEVWTAKGWAKIKRVIRHKTVKKIYRVLTHTGCIDVTEDHSLLDPNQNIIKPINCQIGTELLHGFPESNNVYDNISEQEAYVWGFFMGDGSCGSYQTKNGIKYSWALNNQDLDVLNKCKKYLEETENIQFKILDTMKSSSVYKLVPIRKIKYMVNKYRKIFYDNKKYKLVPKEILNSTKDIKNSFLEGYYAADGSRKETENMGCRRCDIKGKISAQCLFYLLKSLGYNVSINIRSDKNQIYRLTFSNKKQRKNPIAIKKIQLMNETSNDHDGDYVYDLETESGSFHAGVGEMIVKN	MPSETIDSTKQFEFQISDWNSYHELDQEEEEKYVIQLFGRTEDDHDVCLKVTGYTPFFYVEIPKQWKQRQVDKFVEILKNKVQYHCKKNLDEDFDLSKSLIKYAMVKKHKFYNFRNKQLYNFLLLVFKSHTAMKEFSSILARPLEAKGLTNKPMLYQRYESNIEPHIRFMHINNLSSCGWASIDKDKLKKIPEYSNCDYSFSVNWKDVKPSNNDDRMAPFKIMGYDIECVSCDQNFPQAERPSDKIIQIGITMYRYGSMKCYEQHILTLKKCAPIEGVNVECYKKEKGLLRGFAKKIAELRPDFKTGYNNFGFDDKYIYDRILRIDKREGKKQGVNINALKNKFMDEILRTIGKVNNNYLIENEGLDRIPIYTTVKDKKISSKASRFIQIRGGTYVENG…	TDSIFINFHIKDENGEEKTDKEALMKTIAKCQRAAKLINQNVPKPQSIVYEKTLHPFILVAKKKYVGLLFEKSPDKYFLKSMGIVLKRRDNAPIVKIVVGGIIDNILKNRDIDKAIEYTKIVLDKLMNGEYPMDKFIISKTLKSRYKKPSTIAHKVLADRMAVRDPGNKPQINDRIPFVYIVKDMGKKKKKDILQGDLIEHPEYVIANNLKIDYLYYLEHQIINPASQILELMMDTKDVQKFFNKYIIDEQNKRKGAQSLTKWMDFSKLPKESGSKTAKKPYQSQKLQKTKSSNKSQIDPKYINLIKNKSRKHECQNMNKWISSTDKCTDDWEPIVE
	Mimivirus_battle27						A0A0U5I9Z4	SVTGDTPIITRHQNGDINITTIEELGSKWKPYEIFKAHEKNSNRKFKQQSQYPTDSEVWTAKGWAKIKRVIRHKTVKKIYRVLTHTGCIDVTEDHSLLDPNQNIIKPINCQIGTELLHGFPESNNVYDNISEQEAYVWGFFMGDGSCGSYQTKNGIKYSWALNNQDLDVLNKCKKYLEETENIQFKILDTMKSSSVYKLVPIRKIKYMVNKYRKIFYDNKKYKLVPKEILNSTKDIKNSFLEGYYAADGSRKETENMGCRRCDIKGKISAQCLFYLLKSLGYNVSINIRSDKNQIYRLTFSNKKQRKNPIAIKKIQLMNETSNDHDGDYVYDLETESGSFHAGVGEMIVKN	MPSETIDSTKQFEFQISDWNSYHELDQEEEEKYVIQLFGRTEDDHDVCLKVTGYTPFFYVEIPKQWKQRQVDKFVEILKNKVQYHCKKNLDEDFDLSKSLIKYAMVKKHKFYNFRNKQLYNFLLLVFKSHTAMKEFSSILARPLEAKGLTNKPMLYQRYESNIEPHIRFMHINNLSSCGWASIDKDKLKKIPEYSNCDYSFSVNWKDVKPSNNDDRMAPFKIMGYDIECVSCDQNFPQAERPSDKIIQIGITMYRYGSMKCYEQHILTLKKCAPIEGVNVECYKKEKGLLRGFAKKIAELRPDFKTGYNNFGFDDKYIYDRILRIDKREGKKQGVNINALKNKFMDEILRTIGKVNNNYLIENEGLDRIPIYTTVKDKKISSKASRFIQIRGGTYVENG…	TDSIFINFHIKDENGEEKTDKEALMKTIAKCQRAAKLINQNVPKPQSIVYEKTLHPFILVAKKKYVGLLFEKSPDKYFLKSMGIVLKRRDNAPIVKIVVGGIIDNILKNRDIDKAIEYTKIVLDKLMNGEYPMDKFIISKTLKSRYKKPSTIAHKVL ADRMAVRDPGNKPQINDRIPFVYIVKDMGKKKKKDILQGDLIEHPEYVIANNLKIDYLYYLEHQIINPASQILELMMDTKDVQKFFNKYIIDEQNKRKGAQSLTKWMDFSKLPKESGSKTAKKPYQSQKLQKTKSSNKSQIDPKYINLIKNKSRKHECQNMNKWISSTDKCTDDWEPIVE
	Mimivirus_battle57						A0A0U5J1J7	SVTGDTPIITRHQNGDINITTIEELGSKWKPYEIFKAHEKNSNRKFKQQSQYPTDSEVWTAKGWAKIKRVIRHKTVKKIYRVLTHTGCIDVTEDHSLLDPNQNIIKPINCQIGTELLHGFPESNNVYDNISEQEAYVWGFFMGDGSCGSYQTKNGIKYSWALNNQDLDVLNKCKKYLEETENIQFKILDTMKSSSVYKLVPIRKIKYMVNKYRKIFYDNKKYKLVPKEILNSTKDIKNSFLEGYYAADGSRKETENMGCRRCDIKGKISAQCLFYLLKSLGYNVSINIRSDKNQIYRLTFSNKKQRKNPIAIKKIQLMNETSNDHDGDYVYDLETESGSFHAGVGEMIVKN	MPSETIDSTKQFEFQISDWNSYHELDQEEEEKYVIQLFGRTEDDHDVCLKVTGYTPFFYVEIPKQWKQRQVDKFVEILKNKVQYHCKKNLDEDFDLSKSLIKYAMVKKHKFYNFRNKQLYNFLLLVFKSHTAMKEFSSILARPLEAKGLTNKPMLYQRYESNIEPHIRFMHINNLSSCGWASIDKDKLKKIPEYSNCDYSFSVNWKDVKPSNNDDRMAPFKIMGYDIECVSCDQNFPQAERPSDKIIQIGITMYRYGSMKCYEQHILTLKKCAPIEGVNVECYKKEKGLLRGFAKKIAELRPDFKTGYNNFGFDDKYIYDRILRIDKREGKKQGVNINALKNKFMDEILRTIGKVNNNYLIENEGLDRIPIYTTVKDKKISSKASRFIQIRGGTYVENG…	TDSIFINFHIKDENGEEKTDKEALMKTIAKCQRAAKLINQNVPKPQSIVYEKTLHPFILVAKKKYVGLLFEKSPDKYFLKSMGIVLKRRDNAPIVKIVVGGIIDNILKNRDIDKAIEYTKIVLDKLMNGEYPMDKFIISKTLKSRYKKPSTIAHKVLADRMAVRDPGNKPQINDRIPFVYIVKDMGKKKKKDILQGDLIEHPEYVIANNLKIDYLYYLEHQIINPASQILELMMDTKDVQKFFNKYIIDEQNKRKGAQSLTKWMDFSKLPKESGSKTAKKPYQSQKLQKTKSSNKSQIDPKYINLIKNKSRKHECQNMNKWISSTDKCTDDWEPIVE
	Mimivirus_battle6						A0A0U5IB14	SVTGDTPIITRHQNGDINITTIEELGSKWKPYEIFKAHEKNSNRKFKQQSQYPTDSEVWTAKGWAKIKRVIRHKTVKKIYRVLTHTGCIDVTEDHSLLDPNQNIIKPINCQIGTELLHGFPESNNVYDNISEQEAYVWGFFMGDGSCGSYQTKNGIKYSWALNNQDLDVLNKCKKYLEETENIQFKILDTMKSSSVYKLVPIRKIKYMVNKYRKIFYDNKKYKLVPKEILNSTKDIKNSFLEGYYAADGSRKETENMGCRRCDIKGKISAQCLFYLLKSLGYNVSINIRSDKNQIYRLTFSNKKQRKNPIAIKKIQLMNETSNDHDGDYVYDLETESGSFHAGVGEMIVKN	MPSETIDSTKQFEFQISDWNSYHELDQEEEEKYVIQLFGRTEDDHDVCLKVTGYTPFFYVEIPKQWKQRQVDKFVEILKNKVQYHCKKNLDEDFDLSKSLIKYAMVKKHKFYNFRNKQLYNFLLLVFKSHTAMKEFSSILARPLEAKGLTNKPMLYQRYESNIEPHIRFMHINNLSSCGWASIDKDKLKKIPEYSNCDYSFSVNWKDVKPSNNDDRMAPFKIMGYDIECVSCDQNFPQAERPSDKIIQIGITMYRYGSMKCYEQHILTLKKCAPIEGVNVECYKKEKGLLRGFAKKIAELRPDFKTGYNNFGFDDKYIYDRILRIDKREGKKQGVNINALKNKFMDEILRTIGKVNNNYLIENEGLDRIPIYTTVKDKKISSKASRFIQIRGGTYVENG…	TDSIFINFHIKDENGEEKTDKEALMKTIAKCQRAAKLINQNVPKPQSIVYEKTLHPFILVAKKKYVGLLFEKSPDKYFLKSMGIVLKRRDNAPIVKIVVGGIIDNILKNRDIDKAIEYTKIVLDKLMNGEYPMDKFIISKTLKSRYKKPSTIAHKVLADRMAVRDPGNKPQINDRIPFVYIVKDMGKKKKKDILQGDLIEHPEYVIANNLKIDYLYYLEHQIINPASQILELMMDTKDVQKFFNKYIIDEQNKRKGAQSLTKWMDFSKLPKESGSKTAKKPYQSQKLQKTKSSNKSQIDPKYINLIKNKSRKHECQNMNKWISSTDKCTDDWEPIVE
	Mimivirus_battle66						A0A0U5IA48	SVTGDTPIITRHQNGDINITTIEELGSKWKPYEIFKAHEKNSNRKFKQQSQYPTDSEVWTAKGWAKIKRVIRHKTVKKIYRVLTHTGCIDVTEDHSLLDPNQNIIKPINCQIGTELLHGFPESNNVYDNISEQEAYVWGFFMGDGSCGSYQTKNGIKYSWALNNQDLDVLNKCKKYLEETENIQFKILDTMKSSSVYKLVPIRKIKYMVNKYRKIFYDNKKYKLVPKEILNSTKDIKNSFLEGYYAADGSRKETENMGCRRCDIKGKISAQCLFYLLKSLGYNVSINIRSDKNQIYRLTFSNKKQRKNPIAIKKIQLMNETSNDHDGDYVYDLETESGSFHAGVGEMIVKN	MPSETIDSTKQFEFQISDWNSYHELDQEEEEKYVIQLFGRTEDDHDVCLKVTGYTPFFYVEIPKQWKQRQVDKFVEILKNKVQYHCKKNLDEDFDLSKSLIKYAMVKKHKFYNFRNKQLYNFLLLVFKSHTAMKEFSSILARPLEAKGLTNKPMLYQRYESNIEPHIRFMHINNLSSCGWASIDKDKLKKIPEYSNCDYSFSVNWKDVKPSNNDDRMAPFKIMGYDIECVSCDQNFPQAERPSDKIIQIGITMYRYGSMKCYEQHILTLKKCAPIEGVNVECYKKEKGLLRGFAKKIAELRPDFKTGYNNFGFDDKYIYDRILRIDKREGKKQGVNINALKNKFMDEILRTIGKVNNNYLIENEGLDRIPIYTTVKDKKISSKASRFIQIRGGTYVENG…	TDSIFINFHIKDENGEEKTDKEALMKTIAKCQRAAKLINQNVPKPQSIVYEKTLHPFILVAKKKYVGLLFEKSPDKYFLKSMGIVLKRRDNAPIVKIVVGGIIDNILKNRDIDKAIEYTKIVLDKLMNGEYPMDKFIISKTLKSRYKKPSTIAHKVLADRMAVRDPGNKPQINDRIPFVYIVKDMGKKKKKDILQGDLIEHPEYVIANNLKIDYLYYLEHQIINPASQILELMMDTKDVQKFFNKYIIDEQNKRKGAQSLTKWMDFSKLPKESGSKTAKKPYQSQKLQKTKSSNKSQIDPKYINLIKNKSRKHECQNMNKWISSTDKCTDDWEPIVE
	Mimivirus_battle7						A0A0U5I840	SVTGDTPIITRHQNGDINITTIEELGSKWKPYEIFKAHEKNSNRKFKQQSQYPTDSEVWTAKGWAKIKRVIRHKTVKKIYRVLTHTGCIDVTEDHSLLDPNQNIIKPINCQIGTELLHGFPESNNVYDNISEQEAYVWGFFMGDGSCGSYQTKNGIKYSWALNNQDLDVLNKCKKYLEETENIQFKILDTMKSSSVYKLVPIRKIKYMVNKYRKIFYDNKKYKLVPKEILNSTKDIKNSFLEGYYAADGSRKETENMGCRRCDIKGKISAQCLFYLLKSLGYNVSINIRSDKNQIYRLTFSNKKQRKNPIAIKKIQLMNETSNDHDGDYVYDLETESGSFHAGVGEMIVKN	MPSETIDSTKQFEFQISDWNSYHELDQEEEEKYVIQLFGRTEDDHDVCLKVTGYTPFFYVEIPKQWKQRQVDKFVEILKNKVQYHCKKNLDEDFDLSKSLIKYAMVKKHKFYNFRNKQLYNFLLLVFKSHTAMKEFSSILARPLEAKGLTNKPMLYQRYESNIEPHIRFMHINNLSSCGWASIDKDKLKKIPEYSNCDYSFSVNWKDVKPSNNDDRMAPFKIMGYDIECVSCDQNFPQAERPSDKIIQIGITMYRYGSMKCYEQHILTLKKCAPIEGVNVECYKKEKGLLRGFAKKIAELRPDFKTGYNNFGFDDKYIYDRILRIDKREGKKQGVNINALKNKFMDEILRTIGKVNNNYLIENEGLDRIPIYTTVKDKKISSKASRFIQIRGGTYVENG…	TDSIFINFHIKDENGEEKTDKEALMKTIAKCQRAAKLINQNVPKPQSIVYEKTLHPFILVAKKKYVGLLFEKSPDKYFLKSMGIVLKRRDNAPIVKIVVGGIIDNILKNRDIDKAIEYTKIVLDKLMNGEYPMDKFIISKTLKSRYKKPSTIAHKVLADRMAVRDPGNKPQINDRIPFVYIVKDMGKKKKKDILQGDLIEHPEYVIANNLKIDYLYYLEHQIINPASQILELMMDTKDVQKFFNKYIIDEQNKRKGAQSLTKWMDFSKLPKESGSKTAKKPYQSQKLQKTKSSNKSQIDPKYINLIKNKSRKHECQNMNKWISSTDKCTDDWEPIVE
	Mimivirus_battle83						A0A0U5BRJ9	SVTGDTPIITRHQNGDINITTIEELGSKWKPYEIFKAHEKNSNRKFKQQSQYPTDSEVWTAKGWAKIKRVIRHKTVKKIYRVLTHTGCIDVTEDHSLLDPNQNIIKPINCQIGTELLHGFPESNNVYDNISEQEAYVWGFFMGDGSCGSYQTKNGIKYSWALNNQDLDVLNKCKKYLEETENIQFKILDTMKSSSVYKLVPIRKIKYMVNKYRKIFYDNKKYKLVPKEILNSTKDIKNSFLEGYYAADGSRKETENMGCRRCDIKGKISAQCLFYLLKSLGYNVSINIRSDKNQIYRLTFSNKKQRKNPIAIKKIQLMNETSNDHDGDYVYDLETESGSFHAGVGEMIVKN	MPSETIDSTKQFEFQISDWNSYHELDQEEEEKYVIQLFGRTEDDHDVCLKVTGYTPFFYVEIPKQWKQRQVDKFVEILKNKVQYHCKKNLDEDFDLSKSLIKYAMVKKHKFYNFRNKQLYNFLLLVFKSHTAMKEFSSILARPLEAKGLTNKPMLYQRYESNIEPHIRFMHINNLSSCGWASIDKDKLKKIPEYSNCDYSFSVNWKDVKPSNNDDRMAPFKIMGYDIECVSCDQNFPQAERPSDKIIQIGITMYRYGSMKCYEQHILTLKKCAPIEGVNVECYKKEKGLLRGFAKKIAELRPDFKTGYNNFGFDDKYIYDRILRIDKREGKKQGVNINALKNKFMDEILRTIGKVNNNYLIENEGLDRIPIYTTVKDKKISSKASRFIQIRGGTYVENG…	TDSIFINFHIKDENGEEKTDKEALMKTIAKCQRAAKLINQNVPKPQSIVYEKTLHPFILVAKKKYVGLLFEKSPDKYFLKSMGIVLKRRDNAPIVKIVVGGIIDNILKNRDIDKAIEYTKIVLDKLMNGEYPMDKFIISKTLKSRYKKPSTIAHKVLADRMAVRDPGNKPQINDRIPFVYIVKDMGKKKKKDILQGDLIEHPEYVIANNLKIDYLYYLEHQIINPASQILELMMDTKDVQKFFNKYIIDEQNKRKGAQSLTKWMDFSKLPKESGSKTAKKPYQSQKLQKTKSSNKSQIDPKYINLIKNKSRKHECQNMNKWISSTDKCTDDWEPIVE
	Mimivirus_battle86						A0A0U5I9U1	SVTGDTPIITRHQNGDINITTIEELGSKWKPYEIFKAHEKNSNRKFKQQSQYPTDSEVWTAKGWAKIKRVIRHKTVKKIYRVLTHTGCIDVTEDHSLLDPNQNIIKPINCQIGTELLHGFPESNNVYDNISEQEAYVWGFFMGDGSCGSYQTKNGIKYSWALNNQDLDVLNKCKKYLEETENIQFKILDTMKSSSVYKLVPIGKIKYMVNKYRKIFYDNKKYKLVPKEILNSTKDIKNSFLEGYYAADGSRKETENMGCRRCDIKGKISAQCLFYLLKSLGYNVSINIRSDKNQIYRLTFSNKKQRKNPIAIKKIQLMNETSNDHDGDYVYDLETESGSFHAGVGEMIVKN	MPSETIDSTKQFEFQISDWNSYHELDQEEEEKYVIQLFGRTEDDHDVCLKVTGYTPFFYVEIPKQWKQRQVDKFVEILKNKVQYHCKKNLDEDFDLSKSLIKYAMVKKHKFYNFRNKQLYNFLLLVFKSHTAMKEFSSILARPLEAKGLTNKPMLYQRYESNIEPHIRFMHINNLSSCGWASIDKDKLKKIPEYSNCDYSFSVNWKDVKPSNNDDRMAPFKIMGYDIECVSCDQNFPQAERPSDKIIQIGITMYRYGSMKCYEQHILTLKKCAPIEGVNVECYKKEKGLLRGFAKKIAELRPDFKTGYNNFGFDDKYIYDRILRIDKREGKKQGVNINALKNKFMDEILRTIGKVNNNYLIENEGLDRIPIYTTVKDKKISSKASRFIQIRGGTYVENG…	TDSIFINFHIKDENGEEKTDKEALMKTIAKCQRAAKLINQNVPKPQSIVYEKTLHPFILVAKKKYVGLLFEKSPDKYFLKSMGIVLKRRDNAPIVKIVVGGIIDNILKNRDIDKAIEYTKIVLDKLMNGEYPMDKFIISKTLKSRYKKPSTIAHKVLADRMAVRDPGNKPQINDRIPFVYIVKDMGKKKKKDILQGDLIEHPEYVIANNLKIDYLYYLEHQIINPASQILELMMDTKDVQKFFNKYIIDEQNKRKGAQSLTKWMDFSKLPKESGSKTAKKPYQSQKLQKTKSSNKSQIDPKYINLIKNKSRKHECQNMNKWISSTDKCTDDWEPIVE
	Mimivirus_Bombay						A0A165XFB5	SVTGDTPIITRHQNGDINITTIEELGSKWKPYEIFKAHEKNSNRKFKQQSQYPTDSEVWTAKGWAKIKRVIRHKTVKKIYRVLTHTGCIDVTEDHSLLDPNQNIIKPINCQIGTELLHGFPESNNVYDNISEQEAYVWGFFMGDGSCGSYQTKNGIKYSWALNNQDLDVLNKCKKYLEETENIQFKILDTMKSSSVYKLVPIRKIKYMVNKYRKIFYDNKKYKLVPKEILNSTKDIKNSFLEGYYAADGSRKETENMGCRRCDIKGKISAQCLFYLLKSLGYNVSINIRSDKNQIYRLTFSNKKQRKNPIAIKKIQLMNETSNDHDGDYVYDLETESGSFHAGVGEMIVKN	MPSETIDSTKQFEFQISDWNSYHELDQEEEEKYVIQLFGRTEDDHDVCLKVTGYTPFFYVEIPKQWKQRQVDKFVEILKNKVQYHCKKNLDEDFDLSKSLIKYAMVKKHKFYNFRNKQLYNFLLLVFKSHTAMKEFSSILARPLEAKGLTNKPMLYQRYESNIEPHIRFMHINNLSSCGWASIDKDKLKKIPEYSNCDYSFSVNWKDVKPSNNDDRMAPFKIMGYDIECVSCDQNFPQAERPSDKIIQIGITMYRYGSMKCYEQHILTLKKCAPIEGVNVECYKKEKGLLRGFAKKIAELRPDFKTGYNNFGFDDKYIYDRILRIDKREGKKQGVNINALKNKFMDEILRTIGKVNNNYLIENEGLDRIPIYTTVKDKKISSKASRFIQIRGGTYVENG…	TDSIFINFHIKDENGEEKTDKEALMKTIAKCQRAAKLINQNVPKPQSIVYEKTLHPFILVAKKKYVGLLFEKSPDKYFLKSMGIVLKRRDNAPIVKIVVGGIIDNILKNRDIDKAIEYTKIVLDKLMNGEYPMDKFIISKTLKSRYKKPSTIAHKVLADRMAVRDPGNKPQINDRIPFVYIVKDMGKKKKKDILQGDLIEHPEYVIANNLKIDYLYYLEHQIINPASQILELMMDTKDVQKFFNKYIIDEQNKRKGAQSLTKWMDFSKLPKESGSKTAKKPYQSQKLQKTKSSNKSQIDPKYINLIKNKSRKHECQNMNKWISSTDKCTDDWEPIVE
	Mimivirus_Bus						I6QYY1	SVTGDTPLIIRRNGSKDIKITTIENMSDIWENYDVFKAGDSNRKSKQQAYIDYQVWTDNGWAKIKRVIRHKTSKKIYRVLTHTGCVDVTEDHSLLDKNKNIIKPKDCTIGTELLHGFMEPRNIHENISIKEAFVWGFFMGDGSCGIYDYEYGTKYSWALNNQDLKILNKCKNYLEEVEDIKFKILDTMKSSGVYKLVPIKKSKNIVKKYRKIFYDSQKYKLVPTKILNSSSDIKQSFLNGYFEADGCRADKKNIGCLRCDIKGKISAQCLFYLIKSLGYNVSINTRSDKNQIYRLSYTKSSQRKSPIKIKKIEYLRDTFKDEYVYDLETESGTFHAGIGELIVKN	MVLINNSVNNKVLEFQITDWNSYHETDPEDEKKYVIQLFGRTEDDKDVCIKVTDFTPYFYVQIPTNWKKKHVDKFVYYLKRKVSWTTNNNPNYAYDLSNSLVNYKMVEKHNFYNFTKKKYFNFVMLVFKSHIAMREFSNVLARPLKTEGLTKEPMLYQRFESNIEPHIRCMHINNLSSCGWVTIDNKNLKNNSEYSNCDYSYSVQWKHIKPSNNDDRMAPLKIMGYDIECVSCDHNFPQADRETDKIIQIGITMYRYGSMECYEQYILTLKKCARIKGTNVECYKTEKGLIRGWAKKISEIRPDFKGGYNNFGFDDKYIFDRINRIDREEADKQGINVNELENRFLDEILNIMGKVNNVYLIENEGVNKLTDDSNTRQHEGIRKSLTYFEIKNLSSSAL…	TDSIFINFHIKDENGQERTDKEALIQTIAKCQRAAKLINQNVPKPQSIVYEKTFHPFILVAKKKYVGLLFETNPNKYFLKSMGIVLKRRDNAPIVKIVVGGIIDYILKNRDIDKAVEYTRNVLSKLMNGEYPIDKFIISKTLKSKYKKPSTIAHKVLADRMAIRDPGNKPQINDRIPFVYVVKDMGNKKKKDILQGDLIEHPDYVIQNNMKIDYLYYLEHQIIKPATQILELMIDSRSVNKLFDEYKITEENKRKGRRSILEFVPDSKKKNVIMNGSKTTKMVLKSQKN
	Mimivirus_Cher						I6S315	SVTGDTPIITRHQNGDINITTIEELGSKWKPYEIFKAHEKNSNRKFKQQSQYPTDSEVWTAKGWAKIKRVIRHKTVKKIYRVLTHTGCIDVTEDHSLLDPNQNIIKPINCQIGTELLHGFPESNNVYDNISEQEAYVWGFFMGDGSCGSYQTKNGIKYSWALNNQDLDVLNKCKKYLEETENIQFKILDTMKSSSVYKLVPIGKIKYMVNKYRKIFYDNKKYKLVPKEILNSTKDIKNSFLEGYYAADGSRKETENMGCRRCDVKGKISAQCLFYLLKSLGYNVSINIRSDKNQIYRLTFSNKKQRKNPIAIKKIQLMNETSNDHDGDYVYDLETESGSFHAGVKEMNVKN	ESNIEPHIRFMHINNLSSCGWASIDKDKLKKIPEYSNCDYSFSVNWKDVKPSNNDDRMAPFKIMGYDIECVSCDQNFPQAERPSDKIIQIGITMYRYGSMKCYEQHILTLKKCAPIEGVNVECYKKEKGLLRGFAKKIAELRPDFKTGYNNFGFDDKYIYDRILRIDKREGKKQGVNINALKNKFMDEILRTIGKVNNNYLIENEGLDRIPIYTTVKDKKLSSKASRFIQIRGGTYVENGNNLKYVQSPGITYFEVKNLSSSALGDNELKFIQIPGVLSIDMMKVIQRDHRLIGYKLDNVSANFITEKADKIIEMPHNQEDSDSEKEDEDTDDKTYDVNIYTKSTKALEKDSYIQIMVNDGYSSSPLSEGAKYKVYDIQTITEKKLNEKTNKEEIFVYQ…	TDSIFINFHIKDENGEEKTDKEALMKTIAKCQRAAKLINQNVPKPQSIVYEKTLHPFILVAKKKYVGLLFEKSPDKYFLKSMGIVLKRRDNAPIVKIVVGGIIDNILKNRDIDKAIEYTKIVLDKLMNGEYPMDKFIISKTLKSRYKKPSTIAHKVLADRMAVRDPGNKPQINDRIPFVYIVKDMGKKKKKDILQGDLIEHPEYVIANNLKIDYLYYLEHQIINPASQ	Partial sequence
	Mimivirus_dakar4						A0A0U5IBT4	SVTGDTPIITRHQNGDINITTIEELGSKWKPYEIFKAHEKNSNRKFKQQSQYPTDSEVWTAKGWAKIKRVIRHKTVKKIYRVLTHTGCIDVTEDHSLLDPNQNIIKPINCQIGTELLHGFPESNNVYDNISEQEAYVWGFFMGDGSCGSYQTKNGIKYSWALNNQDLDVLNKCKKYLEETENIQFKILDTMKSSSVYKLVPIRKIKYMVNKYRKIFYDNKKYKLVPKEILNSTKDIKNSFLEGYYAADGSRKETENMGCRRCDIKGKISAQCLFYLLKSLGYNVSINIRSDKNQIYRLTFSNKKQRKNPIAIKKIQLMNETSNDHDGDYVYDLETESGSFHAGVGEMIVKN	MPSETIDSTKQFEFQISDWNSYHELDQEEEEKYVIQLFGRTEDDHDVCLKVTGYTPFFYVEIPKQWKQRQVDKFVEILKNKVQYHCKKNLDEDFDLSKSLIKYAMVKKHKFYNFRNKQLYNFLLLVFKSHTAMKEFSSILARPLEAKGLTNKPMLYQRYESNIEPHIRFMHINNLSSCGWASIDKDKLKKIPEYSNCDYSFSVNWKDVKPSNNDDRMAPFKIMGYDIECVSCDQNFPQAERPSDKIIQIGITMYRYGSMKCYEQHILTLKKCAPIEGVNVECYKKEKGLLRGFAKKIAELRPDFKTGYNNFGFDDKYIYDRILRIDKREGKKQGVNINALKNKFMDEILRTIGKVNNNYLIENEGLDRIPIYTTVKDKKISSKASRFIQIRGGTYVENG…	TDSIFINFHIKDENGEEKTDKEALMKTIAKCQRAAKLINQNVPKPQSIVYEKTLHPFILVAKKKYVGLLFEKSPDKYFLKSMGIVLKRRDNAPIVKIVVGGIIDNILKNRDIDKAIEYTKIVLDKLMNGEYPMDKFIISKTLKSRYKKPSTIAHKVLADRMAVRDPGNKPQINDRIPFVYIVKDMGKKKKKDILQGDLIEHPEYVIANNLKIDYLYYLEHQIINPASQILELMMDTKDVQKFFNKYIIDEQNKRKGAQSLTKWMDFSKLPKESGSKTAKKPYQSQKLQKTKSSNKSQIDPKYINLIKNKSRKHECQNMNKWISSTDKCTDDWEPIVE
	Mimivirus_fauteuil						I6RYN4	SVTGDTPIITRHQNGDINITTIEELGSKWKPYEIFKAHEKNSNRKFKQQSQYPTDSEVWTAKGWAKIKRVIRHKTVKKIYRVLHTGCIDVTEDHSLLDPNQNIIKPINCQIGTELLHGFPESNNVYDNISEQEAYVWGFFMGDGSCGSYQTKNGIKYSWALNNQDLDVLNKCKKYLEETENIQFKILDTMKSSSVYKLVPIRKIKYMVNKYRKIFYDNKKYKLVPKEILNSTKDIKNSFLEGYYAADGSRKETENMGCRRCDIKGKISAQCLFYLLKSLGYNVSINIRSDKNQIYRLTFSNKKQRKNPIAIKKIQLMNETSNDHDGDYVYDLETESGSFHAGVGEMIVKN	MPSETIDSTKQFEFQISDWNSYHELDQEEEEKYVIQLFGRTEDDHDVCLKVTGYTPFFYVEIPKQWKQRQVDKFVEILKNKVQYHCKKNLDEDFDLSKSLIKYAMVKKHKFYNFRNKQLYNFLLLVFKSHTAMKEFSSILARPLEAKGLTNKPMLYQRYESNIEPHIRFMHINNLSSCGWASIDKDKLKKIPEYSNCDYSFSVNWKDVKPSNNDDRMAPFKIMGYDIECVSCDQNFPQAERPSDKIIQIGITMYRYGSMKCYEQHILTLKKCAPIEGVNVECYKKEKGLLRGFAKKIAELRPDFKTGYNNFGFDDKYIYDRILRIDKREGKKQGVNINALKNKFMDEILRTIGKVNNNYLIENEGLDRIPIYTTVKDKKISSKASRFIQIRGGTYVENG…	TDSIFINFHIKDENGEEKTDKEALMKTIAKCQRAAKLINQNVPKPQSIVYEKTLHPFILVAKKKYVGLLFEKSPDKYFLKSMGIVLKRRDNAPIVKIVVGGIIDNILKNRDIDKAIEYTKIVLDKLMNGEYPMDKFIISKTLKSRYKKPSTIAHKVLADRMAVRDPGNKPQINDRIPFVYIVKDMGKKKKKDILQGDLIEHPEYVIANNLKIDYLYYLEHQIINPASQILELMMDTKDVQKFFNKYIIDEQNKRKGAQSLTKWMDFSKLPKESGSKTAKKPYQSQKLQKTKSSNKSQIDPKYINLIKNKSRKHECQNMNKWISSTDKCTDDWEPIVE
	Mimivirus_huitre_A06						A0A0U5DY17	SVTGDTPIITRHQNGDINITTIEELGSKWKPYEIFKAHEKNSNRKFKQQSQYPTDSEVWTAKGWAKIKRVIRHKTVKKIYRVLTHTGCIDVTEDHSLLDPNQNIIKPINCQIGTELLHGFPESNNVYDNISEQEAYVWGFFMGDGSCGSYQTKNGIKYSWALNNQDLDVLNKCKKYLEETENIQFKILDTMKSSSVYKLVPIRKIKYMVNKYRKIFYDNKKYKLVPKEILNSTKDIKNSFLEGYYAADGSRKETENMGCRRCDIKGKISAQCLFYLLKSLGYNVSINIRSDKNQIYRLTFSNKKQRKNPIAIKKIQLMNETSNDHDGDYVYDLETESGSFHAGVGEMIVKN	MPSETIDSTKQFEFQISDWNSYHELDQEEEEKYVIQLFGRTEDDHDVCLKVTGYTPFFYVEIPKQWKQRQVDKFVEILKNKVQYHCKKNLDEDFDLSKSLIKYAMVKKHKFYNFRNKQLYNFLLLVFKSHTAMKEFSSILARPLEAKGLTNKPMLYQRYESNIEPHIRFMHINNLSSCGWASIDKDKLKKIPEYSNCDYSFSVNWKDVKPSNNDDRMAPFKIMGYDIECVSCDQNFPQAERPSDKIIQIGITMYRYGSMKCYEQHILTLKKCAPIEGVNVECYKKEKGLLRGFAKKIAELRPDFKTGYNNFGFDDKYIYDRILRIDKREGKKQGVNINALKNKFMDEILRTIGKVNNNYLIENEGLDRIPIYTTVKDKKISSKASRFIQIRGGTYVENG…	TDSIFINFHIKDENGEEKTDKEALMKTIAKCQRAAKLINQNVPKPQSIVYEKTLHPFILVAKKKYVGLLFEKSPDKYFLKSMGIVLKRRDNAPIVKIVVGGIIDNILKNRDIDKAIEYTKIVLDKLMNGEYPMDKFIISKTLKSRYKKPSTIAHKVLADRMAVRDPGNKPQINDRIPFVYIVKDMGKKKKKDILQGDLIEHPEYVIANNLKIDYLYYLEHQIINPASQILELMMDTKDVQKFFNKYIIDEQNKRKGAQSLTKWMDFSKLPKESGSKTAKKPYQSQKLQKTKSSNKSQIDPKYINLIKNKSRKHECQNMNKWISSTDKCTDDWEPIVE
	Mimivirus_lactour						I6RYP0	SVTGDTPIITRHQNGDINITTIEELGSKWKPYEIFKAHEKNSNRKFKQQSQYPTDSEVWTAKGWAKIKRVIRHKTVKKIYRVLTHTGCIDVTEDHSLLDPNQNIIKPINCQIGTELLHGFPESNNVYDNISEQEAYVWGFFMGDGSCGSYQTKNGIKYSWALNNQDLDVLNKCKKYLEETENIQFKILDTMKSSSVYKLVPIRKIKYMVNKYRKIFYDNKKYKLVPKEILNSTKDIKNSFLEGYYAADGSRKETENMGCRRCDIKGKISAQCLFYLLKSLGYNVSINIRSDKNQIYRLTFSNKKQRKNPIAIKKIQLMNETSNDHDGDYVYDLETESGSFHAGVGEMIVKN	IEPHIRFMHINNLSSCGWASIDKDKLKKIPEYSNCDYSFSVNWKDVKPSNNDDRMAPFKIMGYDIECVSCDQNFPQAERPSDKIIQIGITMYRYGSMKCYEQHILTLKKCAPIEGVNVECYKKEKGLLRGFAKKIAELRPDFKTGYNNFGFDDKYIYDRILRIDKREGKKQGVNINALKNKFMDEILRTIGKVNNNYLIENEGLDRIPIYTTVKDKKISSKASRFIQIRGGTYVENGNNLKYVQSPGITYFEVKNLSSSALGDNELKFIQIPGVLSIDMMKVIQRDHRLIGYKLDNVSANFITEKADKIIEMPHNQEDSDSEKEDEDTDDKTYDVNIYTKSTKALEKDSYIQIMVNDGYSSSPLSEGAKYKVYDIQTITEKKLNEKTNKEEIFVYQAIK…	TDSIFINFHIKDENGEEKTDKEALMKTIAKCQRAAKLINQNVPKPQSIVYEKTLHPFILVAKKKYVGLLFEKSPDKYFLKSMGIVLKRRDNAPIVKIVVGGIIDNILKNRDIDKAIEYTKIVLDKLMNGEYPMDKFIISKTLKSRYKKPSTIAHKVLADRMAVRDPGNKPQINDRIPFVYIVKDMGKKKKKDILQGDLIEHPEYVIANNLKIDYLYYLEHQIINPASQ	Partial sequence
	Mimivirus_lentille						I6RPH8	SVTGDTPIITRHQNGDINITTIEELGSKWKPYEIFKAHEKNSNRKFKQQSQYPTDSEVWTAKGWAKIKRVIRHKTVKKIYRVLTHTGCIDVTEDHSLLDPNQNIIKPINCQIGTELLHGFPESNNVYDNISEQEAYVWGFFMGDGSCGSYQTKNGIKYSWALNNQDLDVLNKCKKYLEETENIQFKILDTMKSSSVYKLVPIRKIKYMVNKYRKIFYDNKKYKLVPKEILNSTKDIKNSFLEGYYAADGSRKETENMGCRRCDIKGKISAQCLFYLLKSLGYNVSINIRSDKNQIYRLTFSNKKQRKNPIAIKKIQLMNETSNDHDGDYVYDLETESGSFHAGVGEMIVKN	MPSETIDSTKQFEFQISDWNSYHELDQEEEEKYVIQLFGRTEDDHDVCLKVTGYTPFFYVEIPKQWKQRQVDKFVEILKNKVQYHCKKNLDEDFDLSKSLIKYAMVKKHKFYNFRNKQLYNFLLLVFKSHTAMKEFSSILARPLEAKGLTNKPMLYQRYESNIEPHIRFMHINNLSSCGWASIDKDKLKKIPEYSNCDYSFSVNWKDVKPSNNDDRMAPFKIMGYDIECVSCDQNFPQAERPSDKIIQIGITMYRYGSMKCYEQHILTLKKCAPIEGVNVECYKKEKGLLRGFAKKIAELRPDFKTGYNNFGFDDKYIYDRILRIDKREGKKQGVNINALKNKFMDEILRTIGKVNNNYLIENEGLDRIPIYTTVKDKKISSKASRFIQIRGGTYVENG…	TDSIFINFHIKDENGEEKTDKEALMKTIAKCQRAAKLINQNVPKPQSIVYEKTLHPFILVAKKKYVGLLFEKSPDKYFLKSMGIVLKRRDNAPIVKIVVGGIIDNILKNRDIDKAIEYTKIVLDKLMNGEYPMDKFIISKTLKSRYKKPSTIAHKVLADRMAVRDPGNKPQINDRIPFVYIVKDMGKKKKKDILQGDLIEHPEYVIANNLKIDYLYYLEHQIINPASQILELMMDTKDVQKFFNKYIIDEQNKRKGAQSLTKWMDFSKLPKESGSKTAKKPYQSQKLQKTKSSNKSQIDPKYINLIKNKSRKHECQNMNKWISSTDKCTDDWEPIVE
	Mimivirus_longchamps						I6RPG7	SVTGDTPIITRHQNGDINITTIEELGSKWKPYEIFKAHEKNSNRKFKQQSQYPTDSEVWTAKGWAKIKRVIRHKTVKKIYRVLTHTGCIDVTEDHSLLDPNQNIIKPINCQIGTELLHGFPESNNVYDNISEQEAYVWGFFMGDGSCGSYQTKNGIKYSWALNNQDLDVLNKCKKYLEETENIQFKILDTMKSSSVYKLVPIRKIKYMVNKYRKIFYDNKKYKLVPKEILNSTKDIKNSFLEGYYAADGSRKETENMGCRRCDIKGKISAQCLFYLLKSLGYNVSINIRSDKNQIYRLTFSNKKQRKNPIAIKKIQLMNETSNDHDGDYVYDLETESGSFHAGVGEMIVKN	MPSETIDSTKQFEFQISDWNSYHELDQEEEEKYVIQLFGRTEDDHDVCLKVTGYTPFFYVEIPKQWKQRQVDKFVEILKNKVQYHCKKNLDEDFDLSKSLIKYAMVKKHKFYNFRNKQLYNFLLLVFKSHTAMKEFSSILARPLEAKGLTNKPMLYQRYESNIEPHIRFMHINNLSSCGWASIDKDKLKKIPEYSNCDYSFSVNWKDVKPSNNDDRMAPFKIMGYDIECVSCDQNFPQAERPSDKIIQIGITMYRYGSMKCYEQHILTLKKCAPIEGVNVECYKKEKGLLRGFAKKIAELRPDFKTGYNNFGFDDKYIYDRILRIDKREGKKQGVNINALKNKFMDEILRTIGKVNNNYLIENEGLDRIPIYTTVKDKKISSKASRFIQIRGGTYVENG…	TDSIFINFHIKDENGEEKTDKEALMKTIAKCQRAAKLINQNVPKPQSIVYEKTLHPFILVAKKKYVGLLFEKSPDKYFLKSMGIVLKRRDNAPIVKIVVGGIIDNILKNRDIDKAIEYTKIVLDKLMNGEYPMDKFIISKTLKSRYKKPSTIAHKVLADRMAVRDPGNKPQINDRIPFVYIVKDMGKKKKKDILQGDLIEHPEYVIANNLKIDYLYYLEHQIINPASQILELMMDTKDVQKFFNKYIIDEQNKRKGAQSLTKWMDFSKLPKESGSKTAKKPYQSQKLQKTKSSNKSQIDPKYINLIKNKSRKHECQNMNKWISSTDKCTDDWEPIVE
	Mimivirus_marais						H6WBF4	SVTGDTPIITRHQNGDINITTIEELGSKWKPYEIFKAHEKNSNRKFKQQSQYPTDSEVWTAKGWAKIKRVIRHKTVKKIYRVLTHTGCIDVTEDHSLLDPNQNIIKPINCQIGTELLHGFPESNNVYDNISEQEAYVWGFFMGDGSCGSYQTKNGIKYSWALNNQDLDVLNKCKKYLEETENIQFKILDTMKSSSVYKLVPIRKIKYMVNKYRKIFYDNKKYKLVPKEILNSTKDIKNSFLEGYYAADGSRKETENMGCRRCDIKGKISAQCLFYLLKSLGYNVSINIRSDKNQIYRLTFSNKKQRKNPIAIKKIQLMNETSNDHDGDYVYDLETESGSFHAGVGEMIVKN	MPSETIDSTKQFEFQISDWNSYHELDQEEEEKYVIQLFGRTEDDHDVCLKVTGYTPFFYVEIPKQWKQRQVDKFVEILKNKVQYHCKKNLDEDFDLSKSLIKYAMVKKHKFYNFRNKQLYNFLLLVFKSHTAMKEFSSILARPLEAKGLTNKPMLYQRYESNIEPHIRFMHINNLSSCGWASIDKDKLKKIPEYSNCDYSFSVNWKDVKPSNNDDRMAPFKIMGYDIECVSCDQNFPQAERPSDKIIQIGITMYRYGSMKCYEQHILTLKKCAPIEGVNVECYKKEKGLLRGFAKKIAELRPDFKTGYNNFGFDDKYIYDRILRIDKREGKKQGVNINALKNKFMDEILRTIGKVNNNYLIENEGLDRIPIYTTVKDKKISSKASRFIQIRGGTYVENG…	TDSIFINFHIKDENGEEKTDKEALMKTIAKCQRAAKLINQNVPKPQSIVYEKTLHPFILVAKKKYVGLLFEKSPDKYFLKSMGIVLKRRDNAPIVKIVVGGIIDNILKNRDIDKAIEYTKIVLDKLMNGEYPMDKFIISKTLKSRYKKPSTIAHKVLADRMAVRDPGNKPQINDRIPFVYIVKDMGKKKKKDILQGDLIEHPEYVIANNLKIDYLYYLEHQIINPASQILELMMDTKDVQKFFNKYIIDEQNKRKGAQSLTKWMDFSKLPKESGSKTAKKPYQSQKLQKTKSSNKSQIDPKYINLIKNKSRKHECQNMNKWISSTDKCTDDWEPIVE
	Mimivirus_pointerouge1						I6QYX5	SVTGDTPIITRHQNGDINITTIEELGSKWKPYEIFKAHEKNSNRKFKQQSQYPTDSEVWTAKGWAKIKRVIRHKTVKKIYRVLTHTGCIDVTEDHSLLDPNQNIIKPINCQIGTELLHGFPESNNVYDNISEQEAYVWGFFMGDGSCGSYQTKNGIKYSWALNNQDLDVLNKCKKYLEETENIQFKILDTMKSSSVYKLVPIRKIKYMVNKYRKIFYDNKKYKLVPKEILNSTKDIKNSFLEGYYAADGSRKETENRGCRRCDIKGKISAQCLFYLLKSLGYNVSINIRSDKNQIYRLTFSNKKQRKNPIAIKKIQLMNETSNDHDGDYVYDLETESGSFHAGVGEMIVKN	MPSETIDSTKQFEFQISDWNSYHELDQEEEEKYVIQLFGRTEDDHDVCLKVTGYTPFFYVEIPKQWKQRQVDKFVEILKNKVQYHCKKNLDEDFDLSKSLIKYAMVKKHKFYNFRNKQLYNFLLLVFKSHTAMKEFSSILARPLEAKGLTNKPMLYQRYESNIEPHIRFMHINNLSSCGWASIDKDKLKKIPEYSNCDYSFSVNWKDVKPSNNDDRMAPFKIMGYDIECVSCDQNFPQAERPSDKIIQIGITMYRYGSMKCYEQHILTLKKCAPIEGVNVECYKKEKGLLRGFAKKIAELRPDFKTGYNNFGFDDKYIYDRILRIDKREGKKQGVNINALKNKFMDEILRTIGKVNNNYLIENEGLDRIPIYTTVKDKKISSKASRFIQIRGGTYVENG…	TDSIFINFHIKDENGEEKTDKEALMKTIAKCQRAAKLINQNVPKPQSIVYEKTLHPFILVAKKKYVGLLFEKSPDKYFLKSMGIVLKRRDNAPIVKIVVGGIIDNILKNRDIDKAIEYTKIVLDKLMNGEYPMDKFIISKTLKSRYKKPSTIAHKVLADRMAVRDPGNKPQINDRIPFVYIVKDMGKKKKKDILQGDLIEHPEYVIANNLKIDYLYYLEHQIINPASQILELMMDTKDVQKFFNKYIIDEQNKRKGAQSLTKWMDFSKLPKESGSKTAKKPYQSQKLQKTKSSNKSQIDPKYINLIQK
	Mimivirus_pointerouge2						I6S311	SVTGDTPIITRHQNGDINITTIEELGSKWKPYEIFKAHEKNSNRKFKQQSQYPTDSEVWTAKGWAKIKRVIRHKTVKKIYRVLTHTGCIDVTEDHSLLDPNQNIIKPINCQIGTELLHGFPESNNVYDNISEQEAYVWGFFMGDGSCGSYQTKNGIKYSWALNNQDLDVLNKCKKYLEETENIQFKILDTMKSSSVYKLVPIGKIKYMVNKYRKIFYDNKKYKLVPKEILNSTKDIKNSFLEGYYAADGSRKETENMGCRRCDVKGKISAQCLFYLLKSLGYNVSINIRSDKNQIYRLTFSNKKQRKNPIAIKKIQLMNETSNDHDGDYVYDLETESGSFHAGVGEMIVKN	MPSETIDSTKQFEFQISDWNSYHELDQEEEEKYVIQLFGRTEDDHDVCLKVTGYTPFFYVEIPKQWKQRQVDKFVEILKNKVQYHCKKNLDEDFDLSKSLIKYAMVKKHKFYNFRNKQLYNFLLLVFKSHTAMKEFSSILARPLEAKGLTNKPMLYQRYESNIEPHIRFMHINNLSSCGWASIDKDKLKKIPEYSNCDYSFSVNWKDVKPSNNDDRMAPFKIMGYDIECVSCDQNFPQAERPSDKIIQIGITMYRYGSMKCYEQHILTLKKCAPIEGVNVECYKKEKGLLRGFAKKIAELRPDFKTGYNNFGFDDKYIYDRILRIDKREGKKQGVNINALKNKFMDEILRTIGKVNNNYLIENEGLDRIPIYTTVKDKKLSSKASRFIQIRGGTYVENG…	TDSIFINFHIKDENGEEKTDKEALMKTIAKCQRAAKLINQNVPKPQSIVYEKTLHPFILVAKKKYVGLLFEKSPDKYFLKSMGIVLKRRDNAPIVKIVVGGIIDNILKNRDIDKAIEYTKIVLDKLMNGEYPMDKFIISKTLKSRYKKPSTIAHKVLADRMAVRDPGNKPQINDRIPFVYIVKDMGKKKKKDILQGDLIEHPEYVIANNLKIDYLYYLEHQIINPASQILELMMDTKDVQKFFNKYIIDEQNKRKGAQSLTKWMDFSKLPKESGSKTAKKPYQSQKLQKTKSSNKSQIDPKYINLIKNKSRKHECQNMNKWISSTDKCTDDWEPIVE
	Mimivirus_Shan						U3ML28	SVTGDTPIMIKDKNNNINIVTIKELGEKWKPYDIFKSHEINSNRKYKQQADFNGEVWTSNGWAKIKRVIRHKTVKKLYRVLTNTGCIDVTEDHSLLDTNKNIIKPIDCKIGTELLHGFPEINNNHNKLSLEIYKELDITSELFDCMIESNKKWNNEKMKAYFIGSEYRKQNKNISNEILNCSKKIKKYFLLGYLGNDKEYITNNKINAQIIYCLMKCLEYNIVIDLIESSYKLCIIDNINEPYCINKIIQLQDTSINGEYVYDLETESGTFHAGIGELIVKN	MVLINNSVDHKVLEFQITDWNSYHETDPEDEKKYVIQLFGRTEDDKDVCIKVTDFTPYFYVQIPTNWKKKHVDKFVYYLKRKVSWTTNNNPNYACDLSNSLVNYKMVEKHNFYNFTKKKYFNFVMLVFKSQIAMREFSNVLARPLKTEGLTKEPMLYQRFESNIEPHIRCMHINNLSSCGWVTIDNKNLKNNSEYSNCDYSYSVQWKHIKPSSNDDRMAPLKIMGYDIECVSCDHNFPQADRETDKIIQIGITMYRYGSMECYEQYILTLKKCARIKGTNVECYKTEKGLIRGWAKKISEIRPDFKGGYNNFGFDDKYIFDRINRIDREEADRQGISVNELENRFLDEILNIMGKVNNVYLIENEGVNKLTDDSNTRQHEGIRKSLTYFEIKNLSSSAL…	TDSIFINFHIKDENGQERTDKEALIQTIAKCQRAAKLINQNVPKPQSIVYEKTFHPFILVAKKKYVGLLFETNPNKYFLKSMGIVLKRRDNAPIVKIVVGGIIDYILKNRDIDKAVEYTRNVLSKLMNGEYPIDKFIISKTLKSKYKKPSTIAHKVLADRMAIRDPGNKPQINDRIPFVYVVKDMGNKKKKDILQGDLIEHPDYVIQNNMKIDYLYYLEHQIIKPATQILELMIDSRSVNKLFDEYKITEENKRKGRRSILEFVPDSKKKNVIMNGSKTTKLVLKSQKNRKIEPKYQNLPYIGNTRKLECKNLGNWMYGDNVKQSSIDDGELDL
	Mimivirus_T2						A0A0U5IBK7	SVTGDTPIITRHQNGDINITTIEELGSKWKPYEIFKAHEKNSNRKFKQQSQYPTDSEVWTAKGWAKIKRVIRHKTVKKIYRVLTHTGCIDVTEDHSLLDPNQNIIKPINCQIGTELLHGFPESNNVYDNISEQEAYVWGFFMGDGSCGSYQTKNGIKYSWALNNQDLDVLNKCKKYLEETENIQFKILDTMKSSSVYKLVPIRKIKYMVNKYRKIFYDNKKYKLVPKEILNSTKDIKNSFLEGYYAADGSRKETENMGCRRCDIKGKISAQCLFYLLKSLGYNVSINIRSDKNQIYRLTFSNKKQRKNPIAIKKIQLMNETSNDHDGDYVYDLETESGSFHAGVGEMIVKN	MPSETIDSTKQFEFQISDWNSYHELDQEEEEKYVIQLFGRTEDDHDVCLKVTGYTPFFYVEIPKQWKQRQVDKFVEILKNKVQYHCKKNLDEDFDLSKSLIKYAMVKKHKFYNFRNKQLYNFLLLVFKSHTAMKEFSSILARPLEAKGLTNKPMLYQRYESNIEPHIRFMHINNLSSCGWASIDKDKLKKIPEYSNCDYSFSVNWKDVKPSNNDDRMAPFKIMGYDIECVSCDQNFPQAERPSDKIIQIGITMYRYGSMKCYEQHILTLKKCAPIEGVNVECYKKEKGLLRGFAKKIAELRPDFKTGYNNFGFDDKYIYDRILRIDKREGKKQGVNINALKNKFMDEILRTIGKVNNNYLIENEGLDRIPIYTTVKDKKISSKASRFIQIRGGTYVENG…	TDSIFINFHIKDENGEEKTDKEALMKTIAKCQRAAKLINQNVPKPQSIVYEKTLHPFILVAKKKYVGLLFEKSPDKYFLKSMGIVLKRRDNAPIVKIVVGGIIDNILKNRDIDKAIEYTKIVLDKLMNGEYPMDKFIISKTLKSRYKKPSTIAHKVLADRMAVRDPGNKPQINDRIPFVYIVKDMGKKKKKDILQGDLIEHPEYVIANNLKIDYLYYLEHQIINPASQILELMMDTKDVQKFFNKYIIDEQNKRKGAQSLTKWMDFSKLPKESGSKTAKKPYQSQKLQKTKSSNKSQIDPKYINLIKNKSRKHECQNMNKWISSTDKCTDDWEPIVE
	Mimivirus_T3						A0A0U5DXR2	SVTGDTPIITRHQNGDINITTIEELGSKWKPYEIFKAHEKNSNRKFKQQSQYPTDSEVWTAKGWAKIKRVIRHKTVKKIYRVLTHTGCIDVTEDHSLLDPNQNIIKPINCQIGTELLHGFPESNNVYDNISEQEAYVWGFFMGDGSCGSYQTKNGIKYSWALNNQDLDVLNKCKKYLEETENIQFKILDTMKSSSVYKLVPIRKIKYMVNKYRKIFYDNKKYKLVPKEILNSTKDIKNSFLEGYYAADGSRKETENMGCRRCDIKGKISAQCLFYLLKSLGYNVSINIRSDKNQIYRLTFSNKKQRKNPIAIKKIQLMNETSNDHDGDYVYDLETESGSFHAGVGEMIVKN	MPSETIDSTKQFEFQISDWNSYHELDQEEEEKYVIQLFGRTEDDHDVCLKVTGYTPFFYVEIPKQWKQRQVDKFVEILKNKVQYHCKKNLDEDFDLSKSLIKYAMVKKHKFYNFRNKQLYNFLLLVFKSHTAMKEFSSILARPLEAKGLTNKPMLYQRYESNIEPHIRFMHINNLSSCGWASIDKDKLKKIPEYSNCDYSFSVNWKDVKPSNNDDRMAPFKIMGYDIECVSCDQNFPQAERPSDKIIQIGITMYRYGSMKCYEQHILTLKKCAPIEGVNVECYKKEKGLLRGFAKKIAELRPDFKTGYNNFGFDDKYIYDRILRIDKREGKKQGVNINALKNKFMDEILRTIGKVNNNYLIENEGLDRIPIYTTVKDKKISSKASRFIQIRGGTYVENG…	TDSIFINFHIKDENGEEKTDKEALMKTIAKCQRAAKLINQNVPKPQSIVYEKTLHPFILVAKKKYVGLLFEKSPDKYFLKSMGIVLKRRDNAPIVKIVVGGIIDNILKNRDIDKAIEYTKIVLDKLMNGEYPMDKFIISKTLKSRYKKPSTIAHKVLADRMAVRDPGNKPQINDRIPFVYIVKDMGKKKKKDILQGDLIEHPEYVIANNLKIDYLYYLEHQIINPASQILELMMDTKDVQKFFNKYIIDEQNKRKGAQSLTKWMDFSKLPKESGSKTAKKPYQSQKLQKTKSSNKSQIDPKYINLIKNKSRKHECQNMNKWISSTDKCTDDWEPIVE
	Mimivirus_terra2						I6QYX2	SVTGDTPIITRHQNGDINITTIEELGSKWKPYEIFKAHEKNSNRKFKQQSQYPTDSEVWTAKGWAKIKRVIRHKTVKKIYRVLTHTGCIDVTEDHSLLDPNQNIIKPINCQIGTELLHGFPESNNVYDNISEQEAYVWGFFMGDGSCGSYQTKNGIKYSWALNNQDLDVLNKCKKYLEETENIQFKILDTMKSSSVYKLVPIGKIKYMVNKYRKIFYDNKKYKLVPKEILNSTKDIKNSFLEGYYAADGSRKETENMGCRRCDVKGKISAQCLFYLLKSLGYNVSINIRSDKNQIYRLTFSNKKQRKNPIAIKKIQLMNETSNDHDGDYVYDLETESGSFHAGVGEMIVKN	MPSETIDSTKQFEFQISDWNSYHELDQEEEEKYVIQLFGRTEDDHDVCLKVTGYTPFFYVEIPKQWKQRQVDKFVEILKNKVQYHCKKNLDEDFDLSKSLIKYAMVKKHKFYNFRNKQLYNFLLLVFKSHTAMKEFSSILARPLEAKGLTNKPMLYQRYESNIEPHIRFMHINNLSSCGWASIDKDKLKKIPEYSNCDYSFSVNWKDVKPSNNDDRMAPFKIMGYDIECVSCDQNFPQAERPSDKIIQIGITMYRYGSMKCYEQHILTLKKCAPIEGVNVECYKKEKGLLRGFAKKIAELRPDFKTGYNNFGFDDKYIYDRILRIDKREGKKQGVNINALKNKFMDEILRTIGKVNNNYLIENEGLDRIPIYTTVKDKKLSSKASRFIQIRGGTYVENG…	TDSIFINFHIKDENGEEKTDKEALMKTIAKCQRAAKLINQNVPKPQSIVYEKTLHPFILVAKKKYVGLLFEKSPDKYFLKSMGIVLKRRDNAPIVKIVVGGIIDNILKNRDIDKAIEYTKIVLDKLMNGEYPMDKFIISKTLKSRYKKPSTIAHKVLADRMAVRDPGNKPQINDRIPFVYIVKDMGKKKKKDILQGDLIEHPEYVIANNLKIDYLYYLEHQIINPASQILELMMDTKDVQKFFNKYIIDEQNKRKGAQSLTKWMDFSKLPKESGSKTAKKPYQSQKLQKTKSSNKSQIDPKYINLIKNKSRKHECQNMNKWISSTDKCTDDWEPIVE
	Moumouvirus_Monve						H2EE54	SVTGDTPIIVKLPNSNDVEIKTIQELTTFWYEYDAFKAGDSNRKDKQQAILDYEVWTDKGWAKIKRVIRHQTKKSIYRVKTNNGVVDVTEDHSLLNTDKEIIKPLDCNPNTKLLHGFMETNNIYQNITPSQAYLLGLNFGKVDVYWDIINAQSIWDVINIITNATTKIKQEFIKGWKKQGFYNIENKVEAQFLYYVLKSLGHNVNIHMPITKEDIYRLSYGKNISNINKTTIQYLRETYDGEYVYDLETESGTFHAGIGEMIVKN	MVENNSNVEKDVVEFQITDWNNYHELDSDDEDKYVIQLFGRTEDDKDVCIKVTDFTPYFYVEIPLNWKRNHVAKFIEILKRRVSWSTNNNPNYNYDLSNSLIKYKVIQKYNFYNFTNKKCFNFVMLFFKSHTAMKEFSNALARPLKTEGLTKDPMLYQRFESNIEPHIRFMHINNLSSCGWVTIDKSHLKENKEYSNCDHSYSVNWKYVKPADNDDRMAPLKIMGYDIECISCDHNFPQAERETDKIIQIGITMYRYGSMECYEQHILTLKKCARIKGTNVECYKTEKGLLRGWARLISRIRPDFKAGYNNFGFDDKYIIDRINRIDQDEAKRQGITVDELENKFLDEILCIIGKVNNKYLMENEGLKKSLSYFEVKNLSSSALGDNELKFLQVPGILS…	TDSIFINFHIKDENGNERTDKEALIQTIAKCQRAAKLINQNVPKPQSIVYEKTFHPFILVAKKKYVGLLFEKNPDKYFLKSMGIVLKRRDNAPIVKIVVGGIIDHILKNRDINGAVEYTRNVLSKLMKGEYPIDKFIISKTLKARYKKPSTIAHKVLADRMAIRDPGNKPQINDRIPFVYIVKDMGKKKKKDILQGDLIEHPDYVIANDLKIDYLYYLEHQIINPATQILELMIDSKSVTKLFNEYIIEEENKRKGRRSIFDFVDKSKLKTISHGSKTTKIPLKSQKIKKDNDKYENIRYIGTTRRLENKNLGIWMYGNEKTSQKSNIDDGELDL
	Moumouvirus_saoudian						A0A0U5DY23	SVTGDTPIIVKLPNSNDVEIKTIQELTTFWYEYDAFKAGDSNRKDKQQAILDYEVWTDKGWAKIKRVIRHQTKKSIYRVKTNNGVVDVTEDHSLLNTDKEIIKPLDCNPNTKLLHGFMETNNIYQNITPSQAYLLGLNFGKVDVYWDIINAQSIWDVINIITNATTKIKQEFIKGWKKQGFYNIENKVEAQFLYYVLKSLGHNVNIHMPITKEDIYRLSYGKNISNINKTTIQYLRETYDGEYVYDLETESGTFHAGIGEMIVKN	MVENNSNVEKDVVEFQITDWNNYHELDSDDEDKYVIQLFGRTEDDKDVCIKVTDFTPYFYVEIPLNWKRNHVAKFIEILKRRVSWSTNNNPNYNYDLSNSLIKYKVIQKYNFYNFTNKKCFNFVMLFFKSHTAMKEFSNALARPLKTEGLTKDPMLYQRFESNIEPHIRFMHINNLSSCGWVTIDKSHLKENKEYSNCDHSYSVNWKYVKPADNDDRMAPLKIMGYDIECISCDHNFPQAERETDKIIQIGITMYRYGSMECYEQHILTLKKCARIKGTNVECYKTEKGLLRGWARLISRIRPDFKAGYNNFGFDDKYIIDRINRIDQDEAKRQGITVDELENKFLDEILCIIGKVNNKYLMENEGLKKSLSYFEVKNLSSSALGDNELKFLQVPGILS…	TDSIFINFHIKDENGNERTDKEALIQTIAKCQRAAKLINQNVPKPQSIVYEKTFHPFILVAKKKYVGLLFEKNPDKYFLKSMGIVLKRRDNAPIVKIVVGGIIDHILKNRDINGAVEYTRNVLSKLMKGEYPIDKFIISKTLKARYKKPSTIAHKVLADRMAIRDPGNKPQINDRIPFVYIVKDMGKKKKKDILQGDLIEHPDYVIANDLKIDYLYYLEHQIINPATQILELMIDSKSVTKLFNEYIIEEENKRKGRRSIFDFVDKSKLKTISHGSKTTKIPLKSQKIKKDNDKYENIRYIGTTRRLENKNLGIWMYGNEKTSQKSNIDDGELDL
	Niemeyer_virus						A0A0U2U0D9	SVTGDTPIITRHQNGDINITTIEELGSKWKPYEIFKAHEKNSNRKFKQQSEYPTDSEVWTAKGWAKIKRVIRHKTVKKIYRVLTHTGCIDVTEDHSLI	MPSETIDSTKKFEFQISDWNSYHELDQEEEEKYVIQLFGRTEDDHDVCLKVTGYTPFFYVEIPKQWKQQQVDKFVGILKNKVQYHCKKNLDEDFDLSNSLIKYAMVKKHKFYNFRNKQLYNFLLLVFKSHTAMKEFSSILARPLEAKGLTNKPMLYQRYESNIEPHIRFMHINNLSSCGWASIDTDKLKKIPEYSNCDYSFSVNWKDVKPSNNDDRMAPFKIMGYDIECVSCDQNFPQAERPSDKIIQIGITMYRYGSMKCYEQHILTLKKCAPIEGVNVECYKKEKGLLRGFAKKIAELRPDFKTGYNNFGFDDKYIYDRILRIDKRESKKQGVNINALKNKFMDEILRTIGKVNNNYLIENEGLDRIPIYTTVKDKKLSSKASRFIQIRGGTYVENG…	no C-extein	Partial intein sequence
	Powai_lake_megavirus						A0A167RHH1	SVTGDTPIITRHQNGDINITTIEELGSKWKPYEIFKAHEKNSNRKFKQQSQYPTDSEVWTAKGWAKIKRVIRHKTVKKIYRVLTHTGCIDVTEDHSLLDPNQNIIKPINCQIGTELLHGFPESNNVYDNISEQEAYVWGFFMGDGSCGSYQTKNGIKYSWALNNQDLDVLNKCKKYLEETENIQFKILDTMKSSSVYKLVPIRKIKYMVNKYRKIFYDNKKYKLVPKEILNSTKDIKNSFLEGYYAADGSRKETENMGCRRCDIKGKISAQCLFYLLKSLGYNVSINIRSDKNQIYRLTFSNKKQRKNPIAIKKIQLMNETSNDHDGDYVYDLETESGSFHAGVGEMIVKN	MPSETIDSTKQFEFQISDWNSYHELDQEEEEKYVIQLFGRTEDDHDVCLKVTGYTPFFYVEIPKQWKQRQVDKFVEILKNKVQYHCKKNLDEDFDLSKSLIKYAMVKKHKFYNFRNKQLYNFLLLVFKSHTAMKEFSSILARPLEAKGLTNKPMLYQRYESNIEPHIRFMHINNLSSCGWASIDKDKLKKIPEYSNCDYSFSVNWKDVKPSNNDDRMAPFKIMGYDIECVSCDQNFPQAERPSDKIIQIGITMYRYGSMKCYEQHILTLKKCAPIEGVNVECYKKEKGLLRGFAKKIAELRPDFKTGYNNFGFDDKYIYDRILRIDKREGKKQGVNINALKNKFMDEILRTIGKVNNNYLIENEGLDRIPIYTTVKDKKISSKASRFIQIRGGTYVENG…	TDSIFINFHIKDENGEzKTDKEALMKTIAKCQRAAKLINQNVPKPQSIVYEKTLHPFILVAKKKYVGLLFEKSPDKYFLKSMGIVLKRRDNAPIVKIVVGGIIDNILKNRDIDKAIEYTKIVLDKLMNGEYPMDKFIISKTLKSRYKKPSTIAHKVLADRMAVRDPGNKPQINDRIPFVYIVKDMGKKKKKDILQGDLIEHPEYVIANNLKIDYLYYLEHQIINPASQILELMMDTKDVQKFFNKYIIDEQNKRKGAQSLTKWMDFSKLPKESGSKTAKKPYQSQKLQKTKSSNKSQIDPKYINLIKNKSRKHECQNMNKWISSTDKCTDDWEPIVE
	Samba_virus						A0A140E0N0	SVTGDTPIITRHQNGDINITTIEELGSKWKPYEIFKAHEKNSNRKFKQQSQYPTDSEVWTAKGWAKIKRVIRHKTVKKIYRVLTHTGCIDVTEDHSLLDPNQNIIKPINCQIGTELLHGFPESNNVYDNISEQEAYVWGFFMGDGSCGSYQTKNGIKYSWALNNQDLDVLNKCKKYLEETENIQFKILDTMKSSSVYKLVPIRKIKYMVNKYRKIFYDNKKYKLVPKEILNSTKDIKNSFLEGYYAADGSRKETENMGCRRCDIKGKISAQCLFYLLKSLGYNVSINIRSDKNQIYRLTFSNKKQRKNPIAIKKIQLMNETSNDHDGDYVYDLETESGSFHAGVGEMIVKN	MPSETIDSTKQFEFQISDWNSYHELDQEEEEKYVIQLFGRTEDDHDVCLKVTGYTPFFYVEIPKQWKQRQVDKFVEILKNKVQYHCKKNLDEDFDLSKSLIKYAMVKKHKFYNFRNKQLYNFLLLVFKSHTAMKEFSSILARPLEAKGLTNKPMLYQRYESNIEPHIRFMHINNLSSCGWASIDKDKLKKIPEYSNCDYSFSVNWKDVKPSNNDDRMAPFKIMGYDIECVSCDQNFPQAERPSDKIIQIGITMYRYGSMKCYEQHILTLKKCAPIEGVNVECYKKEKGLLRGFAKKIAELRPDFKTGYNNFGFDDKYIYDRILRIDKREGKKQGVNINALKNKFMDEILRTIGKVNNNYLIENEGLDRIPIYTTVKDKKISSKASRFIQIRGGTYVENG…	TDSIFINFHIKDENGEEKTDKEALMKTIAKCQRAAKLINQNVPKPQSIVYEKTLHPFILVAKKKYVGLLFEKSPDKYFLKSMGIVLKRRDNAPIVKIVVGGIIDNILKNRDIDKAIEYTKIVLDKLMNGEYPMDKFIISKTLKSRYKKPSTIAHKVLADRMAVRDPGNKPQINDRIPFVYIVKDMGKKKKKDILQGDLIEHPEYVIANNLKIDYLYYLEHQIINPASQILELMMDTKDVQKFFNKYIIDEQNKRKGAQSLTKWMDFSKLPKESGSKTAKKPYQSQKLQKTKSSNKSQIDPKYINLIKNKSRKHECQNMNKWISSTDKCTDDWEPIVE
	UNCLASSIFIED dsDNA VIRUSES
	Pandoravirus_inopinatum						AJF98210 / A0A0B5IZA4	CVDVTEDHSLLDPNAEKVKPTEVTVGSALLHADLPAYECITASLKSHVPALTQDKTDDNGDDDGTTRVSTTLSATADSILVTAADKAHAWAMGMFFAEGSCNGYPRGNLQPYCWRIANKDMVLMRMALDGLEGRYPDVTFSINGPYADGMAYVVANGTGKMGLVANYRAAFYDPVHALKRVPTEILNAHVEIKRAFIRGYFAGDGNKTDCGSRCDGRGKIGMAGIYYLLSACGYLASINTCGGPERDTYRINFCDAATAKRTQRKPRDAIKKIIPLDAEAFDGAYVYDLETANHHFAAGVGRLVVHN	MFRVLTHTG	TDSVMIKFHGVPKTREGVEVALQLGVAASDYITTKFPDQIILDTEKAYWPYVLFRKKRYAGRMWTLDGKPPYIDAKGVEVKRRDNWAGLRKTYKACLEAMMERMDIDAVKDIVLRLVCDLKGDRVSLDDYKISKSLKRDYSKCKSPPPHVVVRDKIARRNPGSEPLAGNRVYFVITVDDRLKKKSARAEDPAYVAANPRLARIDRLYYLDSLKNPFGALLEPCFDNPEQLFADAAVFIANQQKGQAPITQWMGGKRAAVPTTEADIEAAEARERALIAARVKRRCNDQTYVPAAVLKQQKTEARKIARKAPPPKSGPLTAFVKKRPAA	Partial sequence - also not 100% on if this is the intein or not
	Pandoravirus_salinus						AGO85881 / S4W243	CLARPVEVWTERGWTAVNRVIRHRAGKKMFRVLTHTGCVDVTEDHSLLDPNAEKVKPTEVSVGSALLHADLPTHECATASLKSRVPMSTQDITDDDGDDDSAKVSAASSTSADGSVLVSAADKAHAWAMGMFFAEGSCNEHPRDNCTQYCWRIANKDMALVRMAFDGLEGRYPGVTFSISGPCTDGMAYVVANGPGKMGLVANYRTAFYDPVYALKRVPTEILNAHVEIKRAFIRGYFAGDGNKKLYGADGTYCGSRCGGKGKIGMAGIYYLLSACGYLASVDTCGGPERDTYRINFCDAATARRTQRKPADTVKKIIPLDSAAFDGAYVYDLETANHHFAAGIGRLVVHN	MASCTAEAPKVDLGDRAKIMSNLFGVRETVTRVPARLRVQLLDPLVRDANGSRDRRQIEDAGRPVARYHHADHRESRQFDGILDDGTLIKAPGADDDAEGEPDDDDGWHDEGQRRERPPLVDTLLLLNGVDDEGRTVCVSVRGMRYAIYVLCPPSWGVAHMQALAATIEGYYGIRRGGVTYQQRPLHHMLGWEPETNDLTRTRRHNYCVLGFGSARVMEWAANAIDGREAKLCRRLREPLNERDMRSLQVYERRVDPVHKALERLGGLQPCSWFDVQRWRIPDLYHTHAQIEVEADARDIVPRPEIDAMAPVWKASWDVECYSRDGSFPRADHPRGCDHTICINTYFSQHRTDGRPPRVVQTSHHFGAVRVHRPVDAERDRVDDPRQRAHWSVFEMNRA…	TDSVMIKFHGVPATREGVEVALQLGVAASDYITTKFPDQIILDTEKAYWPYVLFRKKRYVGRMWTLDGKPPYIDAKGVEVKRRDNWAGMRKTYKACLEAMMERMDINAVKDIVLRLVCDLKGDRVSLDDYKISKSLKRDYSKCKSAPPHVVVRDKIARRNPGSEPLAGNRVYFVITIDDRLKKKSARAEDPAYVAANPRLARIDRLYYLDSLKNPFGALLEPCFDNPEQLFADAAVFIANQQKGQAPITQWMGGKRAAVPTTEAEVEAAEARERAQIAARVKRRRNDQTYVPAAVLKQQKTEARKAARKKPPPTTGPLTAFVKKRPAS	Not 100% if this is the intein or not				genome paper: Legendre et al., 2013
	UNCLASSIFIED VIRUSES
	Terra_virus_2_TAO-TJA						D3JSC1	SVTGDTPIITRHQNGDINITTIEELGSKWKPYEIFKAHEKNSNRKFKQQSQYPTDSEVWTAKGWAKIKRVIRHKTVKKIYRVLTHTGCIDVTEDHSLLDPNQNIIKPINCQIGTELLHGFPESNNVYDNISEQEAYVWGFFMGDGSCGSYQTKNGIKYSWALNNQDLDVLNKCKKYLEETENIQFKILDTMKSSSVYKLVPIGKIKYMVNKYRKIFYDNKKYKLVPKEILNSTKDIKNSFLEGYYAADGSRKETENMGCRRCDVKGKISAQCLFYLLKSLGYNVSINIRSDKNQIYRLTFSNKKQRKNPIAIKKIQLMNETSNDHDGDYVYDLETESGSFHAGVGEMIVKN	MPSETIDSTKQFEFQISDWNSYHELDQEEEEKYVIQLFGRTEDDHDVCLKVTGYTPFFYVEIPKQWKQRQVDKFVEILKNKVQYHCKKNLDEDFDLSKSLIKYAMVKKHKFYNFRNKQLYNFLLLVFKSHTAMKEFSSILARPLEAKGLTNKPMLYQRYESNIEPHIRFMHINNLSSCGWASIDKDKLKKIPEYSNCDYSFSVNWKDVKPSNNDDRMAPFKIMGYDIECVSCDQNFPQAERPSDKIIQIGITMYRYGSMKCYEQHILTLKKCAPIEGVNVECYKKEKGLLRGFAKKIAELRPDFKTGYNNFGFDDKYIYDRILRIDKREGKKQGVNINALKNKFMDEILRTIGKVNNNYLIENEGLDRIPIYTTVKDKKLSSKASRFIQIRGGTYVENG…	TDSIFINFHIKDENGEEKTDKEALMKTIAKCQRAAKLINQNVPKPQSIVYEKTLHPFILVAKKKYVGLLFEKSPDKYFLKSMGIVLKRRDNAPIVKIVVGGIIDNILKNRDIDKAIEYTKIVLDKLMNGEYPMDKFIISKTLKSRYKKPSTIAHKVLADRMAVRDPGNKPQINDRIPFVYIVKDMGKKKKKDILQGDLIEHPEYVIANNLKIDYLYYLEHQIINPASQILELMMDTKDVQKFFNKYIIDEQNKRKGAQSLTKWMDFSKLPKESGSKTAKKPYQSQKLQKTKSSNKSQIDPKYINLIKNKSRKHECQNMNKWISSTDKCTDDWEPIVE

## Sheet: RNR_RIR inteins
Ribonucleoside-diphosphate reductase
	PHYCODNAVIRIDAE								Intein	N-extein	C-extein
	Acanthocystis_turfacea_Chlorella_virus_GM0701.1		PHYCODNAVIR	CHLOROVIRUS				AGE53421	CVSGDTKILTSTGYHSIRDLEGKQVKVWNGEEFSDTIVHKTGVDQKLVTVSVDNGTKLRCTPYHKFYVETGTRPAHKSRPIEVQACDLESGDRIIRFDLPTITHGERCASDKDAYTAGFFSADGYYDHKATSSFTNKISVHRDDKREALFKRANIINQWDVENRSTFAVPEHHVKFKVPMNDSIEYKVNWLAGFFDGDACVVRNDGIENIQVVSTNKDFLLDILLMLQTMGIHSTVNNARDGGKYMLPNGRGGLAEYECNPRFRLNVDSEGVRTLFSLGYEPSRLVFSGSRKRHHLTNKFARIISVIDNGDVEDTYCFNEPKRHMGVFNGIITGQ	MNKTMRMNVIKRDGSSEAVSFDKIMTRIGRLCWAENAKPNHSGRVQNGLEVDISRIVASICSSVVDNITTVQLDDLTADKAASMVTNHPDYGILAARIAVSNLHKQSSDSVLDTYTKMSSMLSDKFMQVVRAHEQEFQELVKYDRDYDFDYFGFSTMKRLYLTKVDGKVVERPQHTYLRVAIALWGEDIAKVKETYDALSKRKFTHASPTLFNAGFRNANLASCFLVHVDDSLTNIFKSLGDVAQLSKFGGGIGLHLSDIRGRGSKIQGTNGESDGIVPMLKVYDTTSAYANQGGRRKGSFAVYLEPHHPDIMDFLLLRRNQGEETQRARNLFYAMWLNDLFMKRVETDAAWSLFDPKECPGLTDAFGKEYEDLYLRYETEGRAKKVVKARDVWNAMII…	CAEIVEYTATDETAVCVIGSIVLQNYVKNGAYDFEDLRKHVKILAKNLDKSIDVMSYAIPEAKTSNMRRRPIGVGVQGLQDVFFKLRMPFDSDAARNLNREIFEHIYFAAMEASCELAEEHGPHPTFEGSPASRGVMQYHLWGTEPVTRLDWKALEERVKKGVRNSLTTALMPTASTAQICGSVEAMEPITSNLYSRRTLAGEFPVVNNYLVRDLIARGTWSEAMKNQIIANGGSIQRVIGIHPELKAIYKTAWELSMKTVIDLAADRGPFVDQTQSMNLFVAAPTMKSMTSMLFYAWKKGLKTLMYYCRSKPAANAIAVTVGEECLACSA
	Aureococcus_anophagefferens_virus		PHYCODNAVIR					YP_009052186	CVVPNTMVLTKNGYFPIKDIEGEEVEVWNGKEWSTTKPFKTSDNQKIITIKFSNYLEINCTEYHKFYVETASRPADKSKPVIVEAKDLEKGMRIIRCDFELGNQSNLHMKYPYSSGIFAADGTYLKHNETPTRCLNNCVDGELFCKRHLNNNIQRYYDINDTCKANSYEVRPLLRLYADKKKLIEHINYKRKTSSGKTIDLELPMDIEQKFTVPINYSLDTKLKWLAGLLDGDGCVIKCNGLKNLQLASIHKNFLQDIIFMLQTIGINANLMAGNKEGGRMLPDGQGNLKEYDCKETLRLNIDSSNLIKLIDLGFETKRLDIKNSRVPHHKTNKFITVASIEDNNETSDTYCFDEPIEHKGVFNGILTGQ	MSELENFEKMPMSVVKRNGEKEVVSFDKVSRRIKNLIESCEFKSKLNIDYISLAQKVCKDIYDGVKTSELDELAAQVCASLITLNPEYGVLATRIAISNHHKKTSPSFSEAIHNLYNTLDEDGNRIEVVTKEVFNVVKKHKTKLNNIIDYTRDYDIDYFGFKTLERAYLLRVNGEIIERPQHMFLRVAIGIHGHDIKAVIECYDVLSKKKAIHATPTLFNAGTNGGQLASCFLLGINDDSIEGIYDALKETALISKNSGGIGIHVHDIRSKGANIATAKGASTGLVPMLRVFNDTAKYVNQGGKRNGSFAIYLEPWHSDIFEFLELRKNQGFEEQRARDLFYAMWISDLFMKRVQENGMWSLMCPHRSPGLSDVYGKEFEDLYEKYEKEGKFRKQIPAQ…	CEITEFTSKDEIAVCNLASIALSSFVKAPEVPDVVKIKSISNCVFCSLAKSWCDRWNILMEIDEISEPIKGQKYPQISVGEFKGGYTDFIQEFPVQFDYEELIKVTKVITRNLNKIIDKTTYPIQKAKHSNNKHRPIGIGVQGLADVFMMMRIPFDSDRAKFLNEKIFETIYFAAMTESNELAIKKAEKSKKTDLKFPGAYDSFEGSPFSQGKFQFDLWDQQPLDNEPKYDWKNLKDSVMKHGTTNSLLLAPMPTASTAQILGNNECFEPITSNIYVRRVLAGEFVLCNKYLQEELLGIGKWNNEVKNSIIANQGSVQHLKLPDCVKDVFKTIWEIKQRVVIDMAADRGKFIDQSQSMNLFMPDTSPDKVTSALFYGWKKGLKTGMYYLRTRPKSNAQQ…
	Chrysochromulina_ericina_virus_(CeV01)		PHYCODNAVIR	UNCLASSIF				YP_009173474	CVAPETLILTKNGQEKIEDLKDKETEVWNGKTFSKTTVYQTSESSELIEVHTSDGCILSCTKYHKFYIQIKYEKNKKGDIIDSEYVKIVEAKDLKEGMKIIKSEYPVIDNKEKVLEDAYSNGFFSGDGTYANITDNEIRLCSFKCSQNEQFCKRHIHNKKIENSELRNDNLCNAYSYEKKPHVTLYGEKIKLLENLSYISKGEIKNNKLNVTLVPTLEEKFFVPNNYCIKSKIDWFSGYCDADGSISRNGKNQSLQISSIHKEFLINIKLMLQTCGISSVVSLNMDKRKVYLPKNDGSNEYKEYDCKKLWRLLIASNQLQKLLELGFSPKRLIIEQCNYQRSANKFITISKVVDNNRVDKTYCFNEPIRHTGIFNGIITSQ	MEGIETKEMQVIKRCGNSESVSFDKILNRVKKIGSEHKLSINFSGLVIKVIDQLHDNISTSKIDELTAEQAASLSTKHPDYGLLASALVVSNLQKNTTDKFSEAMNKLYNFKDVNNAEVPLLSKQFITVVNSNTDFFNSLVDHKRDYLIDYFGFKTLERAYLMHINKKIIERPQYMWLRVAICLHENDLEKVKTTYNLMSQKYFTHATPTLFNAGTPRPQLSSCFLIAMESDSVDGIYNTLKECANISKWAGGIGLHIHNIRGTGSHIRGTNGTSNGIIPMLGVFNKTARYIDQCVVPETYIYTKNGAIEIQNIKNSDYIYNSKGDIEKVDNILEHPYDGDIFKIETTHSIHPLEITPQHPILVMVDQCKGTKFDIIKKRIMSYEKNNNIMDIFEKNPE…	CTEICEYSNENETAVCNLASIGLSKFIKETPNPFTDVTVYSKKDCNWCVLMKSLLKKRGINYNEIILSSDEEFSEFKEKNNIETLPQLFDNGVLIGGYNKVEDILRDKFDYEKLHSVTKIVTENLNKIIDINFYPTEKTKRSNLNHRPIGIGVQGLADVFVLLDLPFESDEAKKININIFKTIYHASLQQSNQIAIDRKNDIEYLIDQYNVGNWTFKIEDDVCTEYNIYNVTDASITNAIKNDDIIDRLLNKCRPIRKEIENTWSNTKLCGSYSSFEGSPAYNGILQFDMWNRNPDTDSDINYDWNTLKHSIKEYGLRNSLLVAPMPTASTSQILGNNECFEPFTSNIYSRRTLAGEFIIVNKYLINDLINLGIWDDSIKNNIIQNKGSIQYIDTIPKR…
	Micromonas_pusilla_virus_PL1		PHYCODNAVIR					AET43603	CVAPETKILTSEGQRVISELKDQEVEVWNGEEFSNTTIRQTGENQKLLTVNTSRGLSLRCTPYHKFWIVGHDEPIEAQNLKKDMKIIKHSLPVIKSNEKYMNYAYTHGLFCADGTTSSSGDPKRCSYTAKENGLCMRHQLNEKEYENDGTCQANSHSEQKWLDLYHEKKELMKFTEYDYASTNDMCKRVRLRLPKDIDEKFVVPINYSLNTKLEWLAGLMDGDGCVTRHQGGRGISIQIGSIHYDFIRDVLLMLQTMGVNSRINTARDETSRDMPGGRYTCKKLWRLLIPSGGVELLKTIGLQTKRLNLDTQQQPNRQALHFEKIVSVEDLGDIADTFCFNEPLEHRGVFNGILTGN	MRVTKRSGRIEDMKFDSITNRIKNLTYGLSETCDSTKVAQQVFSSLYDGITTQEIDTLSAEICVGMITSDPDYETLATRIIASNIQKVCPNNFHIAMKKLHKAGIVTEEIVDVALKVKDDIKTERDFDFGYFGIKTLEKSYLQRLEGKLIETPQYMFMRVSIGIHGTDLPAVLETYDKMSQGYFIHATPTLFNSGTPRPQMSSCFLIANKADSIDGIYGTLTECAQISKWAGGIGMHIHDIRANKSRIRGTNGQSDGIIPMLRVFNATARYVNQAGRRKGSIAVYLEPWHADILDFLEIRLNQGDDEARCRDLFSALWIPDLFMKRVEEGGKWSLFCPDTAKGLSDVYGDEFEELYLKYEEEGLATTTVPATEVWKAILKSQTETGTPYMLYKDACNKK…	CTEIIEYTDKDETSVCNLASIALPKYVNVETKTFDYAKLHEVTKMVTKNLNRVIDRNFYPVETARNSNMKHRPIGLGVQGLADVFILCGLPFDSYESRLMNVHIFETMYHAALEASSELAEIDGSYETFQGSPASQGILQQDMWGVGFE
	Paramecium_bursaria_Chlorella_virus_NY2A_(PBCV-NY2A)		PHYCODNAVIR				InBase	YP_001498028	CVAGDTKILTSSGYHPIKDMEGKQVRVWNGYEFSETIVHKTGVNQKLIMVSLDDGTELRCTPYHKFYIETGSRPADKSRVMEVRAGDLEKGDRIIRFELPTITVGETTMSDKEAYTKGFFSADGCVIKSKYGEDEYRISVKREDKIEALTKYVDVIKSHTNRFRTHFYVPDYVQNKFEVPINSMVNEKISWLAGFMDGDGCVIRYKDIENMQAVSINKSFLQDIRLMLQTIGIHSTINKFMPNRVMKMPDGRGGTDMYNGAESWRLQIDSEGVRKLFALGFTPRRLKMNGSRKRHHKTNKFTRVVSVTDHGDVEDTYCFNEPKRHMGVFNGVITGQ	MVGRPMNRLMVVLKRDGSKENISFDKILQRIQRLCWPINSKPVYKGSRAMTGLSVDVSKIVASVCASIVDGISTVQLDELTADKSASMTTEHPDYGILAARISVSNLQKQTHDKITDAYAEIAHLLSNDFKENIEKHADEYQSFIDYDRDYDFDYFGFKTMERLYLTKVNNKIVERPQHVYLRVAIGLWGSDIARVKETYDALSCRKFTHASPTLFNAGFKKAQLASCFLVTVEDSLGDIYKVLGDCAQLSKHGGGLGINISEIRGRGSRINGTNGESDGIVPMLKVFDTTSAYANQGGRRKGSFAIYLEPHHSDVMDFLLMKRNQGEESLRARNLFYAVWLNDLFMKRVETDAQWSLFDPSECPGLTDAFGDEYAELYERYEAEGKAKNVVKARDVWN…	CNEIVEYTSKEETAVCVIGSVVLKNYVKNDKFDFDDLRKNVKILAKNLDRSIDVMAYPIKEAETSNKLRRPIGVGVQGLQDVFFKLRFSYDSPEARDLNREIFEHIYYAAVEASVELAEIHGPYPTFEGSPASKGILQYHLWDVTPKSNLDWRGLEERVKKGIRNSLVTALMPTASTAQICGSVEAFEPITSNLYSRRTLAGEFPVINSYLVRELIERGTWNEQMKNQIIANGGSIQKVIGIHPSVKAVYKTAWDLSMKSVIDMASDRGAFVDQTQSMNLFLAQPTLKNVTSMLFYGWKSGLKTLQYYLRSKPASSAIAVTIDNDCLVCSA
	Yellowstone_lake_phycodnavirus_2		PHYCODNAVIR					YP_009174518	CVAPETMILTKNGYQKISDLVGQVVDVWNGEEWSAVTISNTSNKSRLVRVNFSDGTFLECTEYHKFHLQIGYGSTTEIKPTTNLVPGDRLIKWTPPNPVEFTDPEDFSYPYTHGFFCGDGTYHSTYSGFKTIPAVSLYGEKKKLVEHLEVRTMSGEEDASGRLNVQLPYDLPNKFKVPLRGTVKTRLDWFAGLCDADGHTQGCPGNPSQKSISVGSIHMNFLRDIQLMLHTLGVSSVIGLLHEAGERELPDGKGGKKMFETQTCWRLVVSALGVETLINAGFVTHRLDLSDFTPVTRDVRQYVRVVSVEDNGRMDATYCFNEPKRHMGIFNGVITGN	MKVVKRNGEPEEMLFDKVTKRISKLINGLSVQPDKVAQKVFTSMYDGISTAEIDNLTSEVAIGMITEDPDYETLAMRVTVSNMQKTCPKCFSDAMLALHSKGVVSDYFMKCLSLEMDSWIDHSRDFLFGYFGIKTLQKGYLNHGETPQYLFMRVALGIHGDDYTRVRETYDLMSQKYFTHATPTLFNAGTNHPQMSSCFLVAMKDDSIDGIYETLKECAHISKWSGGIGIHCSNVRANGTPIKGTNGVADGIVPMLRVFNNTARYVNQGGGKRKGSFAIYLEPWHADIMEFLELRLNQGDEEMRCRDLFTALWIPDLFMQKVEKDEEWYLMCPNECPGLQGVYGEEFNEMYRTYAVQGRYKKKVKAREVWDAILKSQVETGTPYMCYKDSVNEKSNQKN…	CTEIVEVSEADETAVCNLASLCLPTFLKSLNPNGGHPFLFDFDKLHEVTRVVTRNLNRVIDKNYYPTEAARKSNLRHRPIAIGVQGLADIFMMLGLPFDSEPAREINQDIFSRIYFAALEESCHLAMSEGTYETFRDSPADKGLLQFDLWGKSDPMFDKLKHDIHLWGLRNSLLVAPMPTASTAQIMGNNEAFEPYTTNIYLRRTLAGEFVMINKHLVKDLQKINKWNPQIKTDIVRNGGSVQNLEIPLRLKEIYRTVWEIPQKSLIDMSADRGAYIDQSQSLNIFMENPSLAKLSSMHFYGWKKGLKTGMYYLRTRAKAKAQQVTVPVESAEALACRRDNPESCLMCSG
	MIMIVIRIDAE
	Powai_lake_megavirus	Ribonucleotide reductase, alpha subunit F						A0A167RHS4	CVTGDTMILTSKGYQTIKSLENKKVDVWNGEEFSNVTVKKTGINQEIMQIEFSNGSIIKCTPYHKFYLPSGSKNKTMIKTEAKKLNIGDKLIRTSYPIIKKGSDKFKYPYTHGLFTADGTYSKSKLDEKQCSFNQLPGEKYCKRHIDHHQIINKHIILDENKCQASSYCKHPMISLYDEKKKLLKYLNYPDYYNLNENGNKITVNLYHDIAEKYIVPINYNIDIKLKWLAGLLDGDGCVIKNGDNISLQIASVNKDLLNDVKYMLQTLGCDPKVSLASDRNECLLPDGKGSKKLCKVNTVYRLLINSNDTYNLVNLGLKTHRLDLAEVNKPQRLASHFIKVTGIKKLKNLKTTYCFTEPKRNMGIFNGIITGN	MNFKISKNSQILNEELKTQYIKQSTNKYQDIYSTTVDNVNNNAENLKIIVDGNTMPLYRGIIKQYIESISQKMEINDIDIDAIVNNVYPKLKDINTLDDIQNQIIASSSEMMIDHYNYPKIAVWILINNLHEHTHDDYFHVVSELRNNINKNGKHAPIVSDGFYKFVKKNRDEINKHFNYQLDYGFSIFGFRTLEQSYLKKVKGIIIERPQHLFMRVAIAIHYRNNDLKRVFETYEMLSQGYFTHATPTLFNAGTTHEQLSSCFLLGIKDDMAAIGDCWKDCAMISKYAGGIGVNVSNIRADGSYINSTQGTASGLRVLTVFNNISRYANQGGKRAGSFAIYIEPWHGDIYFFLDLKKNTGAETERARDLFLGLMINDIFIERVREDGIWSLMCPSECP…	CSEIVEYSSADEYATCNLSSICLPRFIIHKNGIPEFDYNMLRKISGIMTRNLNNVIDINFYPVDKTRVSNVKHRPIGVGVQGLADVFAIFKTPFDSELARDINRKIFETIYFGCLEESMKLAKEFGAYETFIGSPISKGKFQFDLWNLSSDKLSGMWDWDNLMVEIQKYGVRNSLTTTCMPTASTSQIMGYNECFEPFTENIYSRSTLAGDYYVINKYLVQDLIDLGLWNSDMIDLIKYYRGSISKIPTIPQHIKDIYRTVWEIPQKSIIEMAADRAPFIDQTQSMNIFIESPSFAKLNSCLLYAHKLGLKTGMYYLRSKAATSADQFGIDIDKIKEIEARNNIVLEKIEDVVIDEPIELKPCQYIPKHLRKPGDCISCSS
	Cafeteria_roenbergensis_virus_(strain_BV-PW1)_(CroV)	Ribonucleotide reductase, alpha subunit F					InBase	YP_003970087	CFTPDTPIFTNDGFVSIENIKPHMKVMTSDGTFRNVNKIFKNNVNKNILKINTTHSLEEIKCTKEHDILIYQNINNESNYEQITHYIETNKYTPNFVKASELKVGDFMVIPKIQINKQTIYSEDDYYLLGLILGKGTIVLNKDYHLMECMLTLDTNSISYQFVKNYLTTKNICFSEINNNSIIEWNLPENFIIQYDDLYINDIKYFSSKFITGETNKLLKLIKGLIDSNGNIDREITVKASNKNMAYSIRYILMILGIPSSGHFTDNYIIKIPKTNMISNILNIEPDNTFNYIELETCILTKIENIDMCEYSGYVYDLNIEENHNYLTSSGIVHN	MTYPNISNMSSKLSQYYVIKRDGRRENVHFDKITQRISKLLTGNMNKNIDIINIVKKTITSIYPGITTKELDNQSAYQCGMMTPLHYDYALLAGRIYVSSLHKETMKTFVEKMELINDNLHIYDSEWIEFIKKHRNKLNKIIDYNRDYSFDFFGIKTMERTYITKLDGHLIERPQDVFMRVASLVHCGDLQKTIDSYNLMSKKYFTHASPTLFNAGNKKGNLVSCFLLGTEDSMTGISKTWNDVAHISKWGGGIGIHISNVRAKGSEIKSTNGHSDGIVPMLQVYNSICRYVNQ	SGRRKGSFAFYLEPHHADIFDFLELRKNTGAESERARDLFLALWVSDLFMNQVKLNNDWYLFCPDKAPGLNDVYGDEYETLYWKYVSEEKYNKKIKARKLWEAIMTAQFETGSPYMLYKDNINKKSNQKNIGIIRSSNLCAEIVEYSDSTETAACNLASIALPNFIKSKNVSDNGWIVYSKPNCIYCKWIKQMLINKNIKFEEKLIEIDSVELYNLKQKIGKELITFPQVFLNNTLIGGMEETWIYFGKDYDYEKLWNVAYHVTQNLDSVIDKNYYPTKESRRSNMRHRPIGLGIQGLADTLALLRVPYASKAALDINEKIFGIIYHAAVTASVDIAKEREEDMKLLLKYFEEHPKKKPSSEFYDDNFECYPKKIEKIYHKLRPHSTELDKTQFLGAYS…
	IRIDOVIRIDAE
	Invertebrate_iridescent_virus_6_(IIV-6)						InBase	AAB94427 / O55716	CVAPETMILTEDGQFPIKDLEGKIIKVWNGNEFSSVTVVKTGTEKELLEVELSNGCTLSCTPEHKFIIVKSYTEAKKQKTDDNAIANAERVDAQDLKPRMKLIKFDLPTLFGNSEHDIKYPYTHGFFCGDGTYTKYGKPQLSLYGDKKELLTYLDVRTMTGLEDASGRLNTWLPLDLAPKFDVPINSSLECRMEWLAGYLDADGCVFRNGTNESIQVSCIHLDFLKRIQLLLIGMGVTSKITKLHDEKITTMPDGKGGQKPYSCKPIWRLFISSSGLYHLSEQGFETRRLKWEPRQPQRNAERFVEVLKVNKTGRVDDTYCFTEPINHAGVFNGILTGQ	MSDIIIDLSRDSKFDELGLKRLRESYMMREETSPQERFAYVCKQVGTDRDHSQRLYEYTSKHWLSLSTPILSFGKANHGLPISCYLSWIEDTKEGLIDTLSEVNQLSMLGGGVGVGVGIRTSDNKSTGVMSHLNTYDACSLAYKQDGVRRGSYAMYLNNNHPDVLQFIEMRKPTGDHNIRCLNLHHGLNISDEFMELIEKCDGGGNIDDTWNLIDPHTKKITTVGARDLWQRILETRMKTGEPYICFIDTCNKHMYDFQKKKGLTIKQSNL	CSEIILPTDSTRTAVCCLSSLNLEYYDEWKDNDLFIKDVMEMLDNALTIFIEKAPPTISRAVNSAKKERSIGIGVLGFHSFLQQKNISFESDEAAKLNIDIFTKLRSKIDTFNLVLGSLRGSPEDAEGTGRRFCCTMAVAPTATSSIIMGNTSPSVEPFRANAYRQDTLSGSFLNKNRYLSRILSQRLNVKEINEVWSNIVSNGGSVQQLPNNLLSEQEKQVFKTAFEINQKWVIKHAADRQKYIDQSQSINLFLKPDIHKRELHSLHLNAWKSGLKTLYYLRSEKIADADKISSNHMINSINFTNIKESIKDSIKVSILEVRNKEKNYEEKICKLTNGRRLSGCFACE
	Wiseana_iridescent_virus_(WIV)		IRIDOVIR	IRIDOVIRUS			InBase	ADO00414 / G0T597	CVVGETLILTENGEYPIKSLVDREVSVWNGDEWSDVTVVQTGTDQELLRIDFSNGIFIVCTEYHRFLVLDRSRPIKDLKRKYAKDLPLNFQVMYTHSDLSTTLIKVTKVSKLQRRANTYCFTEQLNNAGVFNGILTSN	MITTIESRNELLDNLGQIRLKESYMRPEETSPQQRFAHVASSFCGGDFELGQRLYDYISNHWLSPSSPQLSFGRTKQGLPIACFLPYLPDTTRGLIDTWAEVSELSVIGGGIGLGVGIRQPDDKSVGIIPHLRTYDASCTAYKQGQTRRGSYAAYLDITHPEIISFLNTRRVSGVGGDYNFKLMNIHNAVNIPDEFMRKIWFISTVTPLLRENKYLKIEETIKEIKNSNKWVEFSELKIEDFTPQNSQKFIKEMDKWNLFDPHTKKVKETISATELWERILITRAETGEPYLHFIDASNRNLPSFQKKLGLRVKQSNL	CSEIILPTDENRTAVCCLASLNLDYYDSWFDNEQFYLDVATYLDNVLQYFIDNAPRTLKRAIHSAQSERAIGIGTLGFHSYLQSKSIAIESMEAYNLNNKIFKTISTHLDKVNLTLGALRGSPPDCTNTGLRFSHMTAIAPNATSSIIMGNTSPSCEPFRANVYKQTTMSGSHITYNKHLKKILKERVTDPTLLNDIYSDIKTRDGSVQHLSVLTDHEKKVFKTWPEINQMVLIRLAAARQRYIHQSQSTNLYFAPNAKKTYVNKIYLEAWLSDMLTLYYHRSDKELKVDNINHNNNISIKEEEKLPIGTNWYAYLQSWFYPIEPKCEPTKPQWFIGSEKITTTKEPEVTENECTFCEG
	Costelytra_zealandica_iridescent_virus_(CzIV)						InBase	Q2NME4	CVVGETLVLTQNGQFPIKYLVNQYVKVWNGEEWSEVVVKKTGFNQELVRVDFNNGTSIICTPYHNFLSLEDDSTIKNLKRICAQDLPCNFKVLYFYQNLDFVTTVKVTKITHLSQRADTYCFSEPLNNAGVFNGILTGQ	PEIISFLNTRRVSGFGGDYNYKLMNIHNGVNIPDNFMRKIWFISTVAPILKQENGKRMKMLEEAIKTFQNSDKWVDENNLDLNKLTIENAQTYIKEMDKFDLTDPHNKEVKETISATELWERILVTRAECGEPYCHFIDTSNRKLPEFQKKLGLNIKQSNL	CSEIILPTDENRTAVCCLASLNLDYYDNWCDNEQFYLDVATYLDNVLQYFIDNAPRSLKRAIYSAESERAIGIGVMGL
	Invertebrate_iridescent_virus_25		IRIDOVIR	IRIDOVIRUS				CCA64449 / S0BDY2	CVAGETLILTDHGEYPIKSLLNREVSVWNGDEWSDVTIVQTGTDQKLLRIDFSNGTFIVCTEYHRFLVLRRDRPIKDLNRIYAKDLPLNFQVMYTHSDLSTTIIKVTKITNLQRRDNTYCFTELINNTGVFNGILTSN	MIFFRVINLIINIMMITTIESRNELLDNLGQIRLKESYMRPEETSPQQRFAHVALSFCGGDLELGQRLYNYISNHWLSPSSPQLSFGRTKQGLPIACFLPYLPDTTRGLIDTWAEVSELSVIGGGIGLGVGIRQPDDKSVGIIPHLRTYDASCTAYKQGQTRRGSYAAYLDVTHPEIISFLNTRRVSGVGGDYNFKLMNIHNAVNIPNVFMCKVWFISTITKILRLKGVEKSTDLEKAIHTFQNSDKWIDDSKYPIKNLTLENASEYLLEFNKWDLFDPHTKQVKETIKATDLWETILVTRAETGEPYLHFIDTSNRHLPPYQKKLGLSIKQSNL	CSEIILPTDENRTAVCCLASLNLDYYDNWCNNEQFYLDVATYLDNVLQYFIDSAPRTLKRAIFSAQSERAIGIGALGFHSYLQSKNIAIESMEAYNLNNKIFKTISTELNKVNLILGSQRGEAPDCVGTGRRFSHMMAIAPNATSSIIMGNTSPSCEPFRANVYKQDTMSGSHITYNKHLKKILEERVDQDQLKEIFSGIKMCDGSVQHLDILSDHEKKVFKTWPEINQMTLIRLAAARQKYIDQSQSLSLFFKCSESKERVHHTHLEAWLAGLKTLYYFRSTKILTVDKVNHNSHLINQKEEKEEE LETCTFCEG
	Invertebrate_iridescent_virus_22							CCA64447 / S0BDZ0	CVVGETLILTDNGPYPIKSLVDKEISVWNGDEWSDVTVVQTGTDQELVKVDFSNGTFLKCTPYHQFLVLNKTKPIKYLERVYAKDLPLNFPVLYTHSNLTTTLIKVTKITKLTRRDDTYCFTEFNNNAGVFNGILTSQ	MITTVESRNKLLDNLGQIRLKESYMRPEETSPQERFAFVAKAFSGNDDLLAQRLYNYISNNWLSPSSPQLSFGRTKQGLPIACFLPYLPDTTRGLIDTWAEVSELSVIGGGIGLGVGIRQPDDKSVGIIPHLRTYDASCTAYKQGQTRRGSYAAYLDVSHPEIISFLNTRRVSGVGGDYNFKLMNIHNGVNIFDELMRKIWFVSTITPILKNEKLKKSEKLVELQKAIQLFKTSPKWVDDAFYPIEKLTLENASNYLLEFNKWNLIDPHTKEVKEVISATELWERILITRAETGEPYMHFIDTSNHHLPKFQKKLGLSIKQSNL	CSEIILPTDETRTAVCCLASLNLDYYNSWCNNEQFYLDVATYLDNVLQYFIDNAPRTLKRAIYSATNERAIGIGTLGFHSYLQSCNIAIESMEAYNLNNKIFKTISTELNKVNLILGSQRGEAPDCIGTGRRFSHMMAIAPNATSSIIMGNTSPSCEPFRANVYKQDTMSGSHITYNKHLKKILEDRVKDETKLKEIISSIKMCDGSVQHLDILSDHEKKVFKTWPEINQMTLVRLAAARQRYIDQSQSLSLFFNPNESKKVVHQVHLEAWLAGLKTLYYFRSKKILTVDKVNHNSHLFVNTKLEEKEPEVCTFCEG
	Invertebrate_iridescent_virus_30							S0BE02	CVVGETLILTDNGPYPIKSLVDKEISVWNGDEWSDVTVVQTGTDQELVKVDFSNGTFLKCTPYHQFLVLNKTKPIKYLERVYAKDLPLNFPVLYTHSNLTTTLIKVTKITKLTQRDDTYCFTEFNNNAGVFNGILTSQ	MITTVESRNKLLDNLGQIRLKESYMRPEETSPQERFAFVAKAFSGNDDLLAQRLYNYISNHWLSPSSPQLSFGRTKQGLPIACFLPYLPDTTRGLIDTWAEVSELSVIGGGIGLGVGIRQPDDKSVGIIPHLRTYDASCTAYKQGQTRRGSYAAYLDISHPEIISFLNTRRVSGVGGDYNFKLMNIHNGVNIFDELMRKIWFVATITPILKNEKLKKSEKLVELQKAIQLFKNSQKWVDDAFYPIEKLTLENASNYLLEFNKWNLIDPHTKEVKEVISATELWERILITRAETGEPYIHFIDTSNHHLPKFQKKLGLSIKQSNL	CSEIILPTDETRTAVCCLASLNLDYYDSWCNNEQFYLDVATYLDNVLQYFIDNAPRTLKRAIYSATNERAIGIGTLGFHSYLQSCNIAIESMEAYHLNNKIFKTISIELNKVNLILGSQRGEAPDCIGTGRRFSHMMAIAPNATSSIIMGNTSPSCEPFRANVYKQDTMSGSHITYNKHLKKILETRVKDENKLKEIISSIKMCDGSVQHLDILNDHEKKVFKTWPEINQMTLIRLAAARQKYIDQSQSLSLFFNPNESKKFVHQVHLEAWLAGLKTLYYFRSKKILTVDKVNHNSHLFVNAKLEEKEPEVCTFCEG
	Chilo_iridescent_virus_(CIV)						InBase	NP_149548	CVAPETMILTEDGQFPIKDLEGKIIKVWNGNEFSSVTVVKTGTEKELLEVELSNGCTLSCTPEHKFIIVKSYTEAKKQKTDDNAIANAERVDAQDLKPRMKLIKFDLPTLFGNSEHDIKYPYTHGFFCGDGTYTKYGKPQLSLYGDKKELLTYLDVRTMTGLEDASGRLNTWLPLDLAPKFDVPINSSLECRMEWLAGYLDADGCVFRNGTNESIQVSCIHLDFLKRIQLLLIGMGVTSKITKLHDEKITTMPDGKGGQKPYSCKPIWRLFISSSGLYHLSEQGFETRRLKWEPRQPQRNAERFVEVLKVNKTGRVDDTYCFTEPINHAGVFNGILTGQ	MSDIIIDLSRDSKFDELGLKRLRESYMMREETSPQERFAYVCKQVGTDRDHSQRLYEYTSKHWLSLSTPILSFGKANHGLPISCYLSWIEDTKEGLIDTLSEVNQLSMLGGGVGVGVGIRTSDNKSTGVMSHLNTYDACSLAYKQDGVRRGSYAMYLNNNHPDVLQFIEMRKPTGDHNIRCLNLHHGLNISDEFMELIEKCDGGGNIDDTWNLIDPHTKKITTVGARDLWQRILETRMKTGEPYICFIDTCNKHMYDFQKKKGLTIKQSNL	CSEIILPTDSTRTAVCCLSSLNLEYYDEWKDNDLFIKDVMEMLDNALTIFIEKAPPTISRAVNSAKKERSIGIGVLGFHSFLQQKNISFESDEAAKLNIDIFTKLRSKIDTFNLVLGSLRGSPEDAEGTGRRFCCTMAVAPTATSSIIMGNTSPSVEPFRANAYRQDTLSGSFLNKNRYLSRILSQRLNVKEINEVWSNIVSNGGSVQQLPNNLLSEQEKQVFKTAFEINQKWVIKHAADRQKYIDQSQSINLFLKPDIHKRELHSLHLNAWKSGLKTLYYLRSEKIADADKISSNHMINSINFTNIKESIKDSIKVSILEVRNKEKNYEEKICKLTNGRRLSGCFACE
	Invertebrate_iridovirus_22							CCV01802 / S6DCZ7	CVVGETLILTDNGPYPIKSLVDKEISVWNGDEWSDVTVVQTGTDQELVKVDFSNGTFLKCTPYHQFLVLNKTKPIKYLERVYAKDLPLNFPVLYTHSNLTTTLIKVTKITKLTRRDNTYCFTEFNNNAGVFNGILTSQ	MITTVESRNKLLDNLGQIRLKESYMRPEETSPQERFAFVAKAFSGNDDLLAQRLYNYISNNWLSPSSPQLSFGRTKQGLPIACFLPYLPDTTRGLIDTWAEVSELSVIGGGIGLGVGIRQPDDKSVGIIPHLRTYDASCTAYKQGQTRRGSYAAYLDISHPEIISFLNTRRVSGVGGDYNFKLMNIHNGVNIFDELMRKIWFISTVTPILKNEKLKKSEKLVELQKAIQLFKTSPKWVDDAKYPIEKLTLENASNYVLEFNKWNLIDPHTKEVKEVISATELWERILITRAETGEPYMHFIDTSNHHLPKFQKKLGLSIKQSNL	CSEIILPTDETRTAVCCLASLNLDYYDSWYNNEQFYLDVATYLDNVLQYFIDNAPRTLKRAIYSATNERAIGIGTLGFHSYLQSCNIAIESMEAYNLNNKIFKTISTELNKVNLILGSQRGEAPDCIGTGRRFSHMMAIAPNATSSIIMGNTSPSCEPFRANVYKQDTMSGSHITYNKHLKKILETRVKDENKLKEIISSIKMCDGSVQHLDILSDHEKKVFKTWPEINQMTLIRLAAARQRYIDQSQSLSLFFNPNESKKVVHQVHLEAWLAGLKTLYYFRSKKILTVDKVNHNSHLFVNTKLEEKEPEVCTFCEG
	Invertebrate_iridovirus_25		IRIDOVIR	IRIDOVIRUS				CCV02151 / W8W237	CVAGETLILTDHGEYPIKSLLNREVSVWNGDEWSDVTIVQTGTDQKLLRIDFSNGTFIVCTEYHRFLVLRRDRPIKDLNRIYAKDLPLNFQVMYTHSDLSTTIIKVTKITNLQRRDNTYCFTELINNTGVFNGILTSN	MIFFRVINLIINIMMITTIESRNELLDNLGQIRLKESYMRPEETSPQQRFAHVALSFCGGDLELGQRLYNYISNHWLSPSSPQLSFGRTKQGLPIACFLPYLPDTTRGLIDTWAEVSELSVIGGGIGLGVGIRQPDDKSVGIIPHLRTYDASCTAYKQGQTRRGSYAAYLDVTHPEIISFLNTRRVSGVGGDYNFKLMNIHNAVNIPNVFMCKVWFISTITKILRLKGVEKSTDLEKAIHTFQNSDKWIDDSKYPIKNLTLENASEYLLEFNKWDLFDPHTKQVKETIKATDLWETILVTRAETGEPYLHFIDTSNRHLPPYQKKLGLSIKQSNL	CSEIILPTDENRTAVCCLASLNLDYYDNWCNNEQFYLDVATYLDNVLQYFIDSAPRTLKRAIFSAQSERAIGIGALGFHSYLQSKNIAIESMEAYNLNNKIFKTISTELNKVNLILGSQRGEAPDCVGTGRRFSHMMAIAPNATSSIIMGNTSPSCEPFRANVYKQDTMSGSHITYNKHLKKILEERVDQDQLKEIFSGIKMCDGSVQHLDILSDHEKKVFKTWPEINQMTLIRLAAARQKYIDQSQSLSLFFKCSESKERVHHTHLEAWLAGLKTLYYFRSTKILTVDKVNHNSHLINQKEEKEEELETCTFCEG
	MARSEILLEVIRIDAE
	Tunisvirus_fontaine2							AHC54834 / V9SG20	CVAGDTCILTREKGQVEIESIVDENVHVWNGEEWSETKIVRTAKNQNLLCVEFSNGASIQCTPQHRFFVQDGESIVERRAQELCSGDVLEKWKLPEAFDFEYSLSVTERAQKFEELCERRGRVVDGRLEVDEQGASELRLMLQTLGVESRTTSPWTLVLDAEEVHKLVKLGFSPKYLECPKKAPGNSFPEVSVLSVSKGRQGVDTFCFKEEKKGKGMFGGLLLGN	MNASQLFDELSSGLKVQKSVVFPMFEKIDASGEDSILKSFAEVCVFKCYLHPDWAVLAGRAEILRLRCVTPEKFSDVVRSNKKMFLESYATFVLENAEKLDGIIKEDRDMKFDWMAINTLEKSYLLKKKGYDGNLHLNERPQQLYLRVATFLCSPSIPNIRKCYNCLSKGRFTMASPTLFNSGLKKHSLSSCFLGVVQDSLIKMTEEWKNIAVISAGSGGLGYSVTPVRNSDIGDIGKSSGVIPFLRVPNAILGYVDQAGRRKGSGTFFLACWHVDVFEFVEAKKPGGDDLMKAREIFYAIWASDLFMKRVRDNAQWSLFCPNEAPGLDEVYGRDFETLYERYEKEGRAKKTVKAQELWHHILVAQVEVGMPFIAYKDAVCRKSNQKNFGMPHSLNL	CMEICQNTSEEEIASCNLATICLPEYVKEGKYDLKKLAKNVRKAVRVLNSVIDRNYYPPEIPKIKTTNLKHRPIGLGVQGLADVFALMDISWLDEKAKVLNRQIFETVYHAAITESRKMAKERANFGCSIPYYETFPGSPLSKGFFSHDLWDVENIHKETGIPFDDITIEQVREHRKKRGIPESYCDIDWEKERSKLKSMESTTVS
	Melbournevirus							AIT54802 / A0A097I1V5	CVAGNTRILTKEKGHVEIESVVGQELHVWNGEEWSLTKIIRTATNQDLLKVEFSNGATLECTPQHRFFVEREHKILEVRTVNLKEGDCLEGWKVPENPKIFEEGVRVVSVSEGRKNMDTFCFKEEKRGRGMFEGIVTGQ	MSASELFDELSVGLFVNKNAVSQRFPDIDACTDSEFFKSFSEVCVFKSFIHPDWGVLAGRAEIRKLWSETPEKFSQMAKGMKSVLDEKFYEFVASHSQELDNICSHERDNRFDWMAINTLEKSYLLKKKCFDGKLRVFERPQHMYLRVATQLWMPDVQKIKEFYDGLSLGFYTVASPIFFNAGLKKFSGSSCFLGKIPDDLIGIIDTWKQMAIISSRSGGVGYSASSVRHSDIGGGLGESSGVVSLLRVPDAVLGYVDQGGRRKGSGTFFLACWHIDIFTFVDAKKPGGDDLKKARQLFYAIWTSDLFMKRVETDGNWSLFCPKEAPGLDEIYGKDFEDLYERYEKEGRARTTVKAQELWHHILVAQAEVGMPFIVYKDAICRKNNQKHTGIPHSLNL	CLEITENTSDEEIASCNLSSVCLNSFVDKESKKYDFGALASSVRFIVRSLNNVIDRNYYPSELPSIKTTNLRHRPLGIGVQGLADTFAMMDICWGDEEARNLNRKIFETMYHAAVTESRKISKERASLGFQTPYYETFPGSPLSKGFFAHDLWDAEALHKESGIPFDSITIEQVKSYRKKKGIPESFCGFDWDKERLETMRDGVYNSLLIALMPTASTAQILRNNESFEAFTSIIGKRTVLSG AFAVVNRHFIDDMIGLGVWNKKNMLICLKGQGSVQGITTDDITKFERLEHIKRKYLNAFELSQKRLCQLGIDRSRYVCQSSSHNCFMRNPTYQKLTSYHFFQWENGAKTGMYYLRTSAPGVAVSVAAEAECLMCSS
	Port-miou_virus							ALH06886 / A0A0N9P6R9	CVAGDTRILTKEKGQIEIESVVDENVHVWNGEEWSETKIVKTAENQNLLCVQLSNGVSLQCTPQHRFFVQEGRSVVEKRAYELKLGDNLEKWSLPDAFEFSNTDKRNSVSRFGVPMFSSVKDRVEWFEGCCEHSGNVFESSVHIRATTKDLLLEIRLMLQTLGVESEVVMKETWTLCVDSENIQKLLLLGFSPKRLNLYEMTLRSSSSRYVKVLSVSEGRQNVDTFCFKEEKKGKGMFEGLLLGN	MSSMKASELFDTLSFGLKVEKSLISPMFEKIDASGEDKILKSFSEVCVFKCYMHPDYAVLAGRAEILRLREITPEKFSDVVRSNKGVFDPSYTEFVLKNAEKLNSFIVEERDMKFDWMAVSTLEKSYLVKRKGYDGNLHLNERPQQLYLRVATFLCMPDMKNIKKYYNCLSKGKFTMASPTLFNAGLKKFKLSSCFLGIVPDSLNKMAQVWADIAAISSGSGGVGYSVTPVRHSDIGGLGQSSGAVSFLRVPNAVLGYVDQAGRRKGSGTFFLACWHVDIFDFVDAKKPGGDDLMRAREIFYAIWTSDLFMKRVKDNGDWSLFCPNEAPGLDDVYGSEFETLYERYEKEGRAKKVVKAQELWHHILVAQVEVGMPFIAYKDAICRKSNQKNFGMPHSLNL	CMEICQNTSEDEIASCNLASICLPEYVDKKTGAYNLKKLWRNARKVIRILNNVVDRNCYPPEIPKIKRTNLRHRPIGLGVQGLADVFAIMGLSWLDEEAKMLNRQIFETIYHAAITESRKMSKERARFGCAVPYYETFPGSPLSKGFFSHDLWDVENIHKKTGIPFDDITIEQVKEHRKARGIPESYCGIDWDSERRKTQRDGVYNSFMIALMPTASTAQILRNNEAFEPFTNIIGKRTVLSGTFAIVNKHFVDDMIELGIWNKKNRAICLTGKGSVQGIVCEDPSLADAVEKIKRKYLNAFELSQKRVCELGIDRSRYVDQTSSHNCFMKNPSYQKLTSYHFYQWEEGAKTGMYYLRTSPPDVAVNLAVEEEEEECVMCSS
	Brazilian_marseillevirus							AMQ10759 / A0A142CJZ7	CVAGDTRILTREFGHVEIESVVNQNIHVWNGEKWSQTKIVKTAENQDLLCVEFSNGVTLQCTPQHRFFVQNKYGEEAVEKRAHELQPGDKLEKWDLPEAFEFDESLEFDHPYTHGFFCGDGTYEKGRDKTKRNPMVTLYHEKIGLLEHLEYTSHGKEHDKKLNVRLPRNLAPKFEVPMFSSVETRLRWFEGYCDADGTVSRNGNNESLQIASIEKDFLLDIRLMLQTLGVESKIVLAAFAGNRVLPDGKGGKMEYECKDLWRLLIGSVDVQKLVSLGFSPKRLRLSERTPQRSALRFVKVLSVSNGREGVDTFCFREEERGRGMFEGMLLGN	MNASQLFDKLSVGLNVQKELVSQMFEKIDASGEDSFLKSFAEVCVFKCYMHPDWGVLAGRAEILRLRDITPERFSDVVKSNRKIFCESYANFVMKNASELDSFVQEDRDMKFDWMAINTLEKSYLLKKKGYDGKLHINERPQQLYLRVATFLCMPDMNNIRRCYNCLSKGNFTMASPTLFNAGLKRPSLSSCFLGIIQDSLVKMAEEWTNIAIISSGSGGLGYSVTPVRHSNIGDIGESSGVVPFLRAPDAILGYVDQAGRRKGSGTFFLACWHVDIFDFVDARKPGGNDLMRAREIFYAIWTSDLFMKRVKEDGQWSLFCPNEAPGLDDVYGPEFEELYKKYENEGKAKKTVRAQELWHHILVAQAEVGMPFIAYKDAICRKSNQKNFGMPHSLNL	CMEICQNTSEEEIASCNLATICLPKYFKEGKYDFGKLSRNVRKAVRVLNAVIDRNHYPPEIPKIKSANLKHRPVGLGVQGLADTFALANLSWLDEEAKLLNRQIFETIYHSAITESRKMAEERASFGCAVPYYETFPGSPLSNGFFSHDLWDAEAIHKESGIPFGDITIEQVKEYRRSKGIPESYCGVDWETERHLTKKYGVYNSFLIALPPTASTAQILGNNEAFEPFTAIIGKRTVLSGTFAVVNKHFVNDMVELGIWNKKNRAACLNGKGSIQDIVCEDEAKRPLVEKLKRKYLNAFELSQKRICELSIDRNRYVDQTSSHNCFMKEPTYQKLTSYHFYQWENGAKTGMYYLRTSPPDVAVNIAVDEEEECVMCSS
	Golden_mussel_marseillevirus							ALX27500 / A0A1D6Y783	CVAGDTRILTREFGYVEIESIVDQHVHVWNGEKWSQTKIVKTAENQDLLRVEFSSGASLQCTPQHRFFVQNKYGEKAVEKRAHELQPGDKLEKWNLPEAFEFDETLEFKHPYTHGFFCGDGTYEKGRNKTKRNPKVTLYHEKIGLLEHLEYTSHGKEHDRKLNVTLPQKSRPKV	MSFTASQLFKDLSFGLNVQEELVSPMFAKIDAAGEDKILRSFSEVCVFKSTYHPDWAVLGGRAEIVRLRQVTPEKFSQVVTSNKKLFDQRYAEFVVSNADELNSIIVEDRDMNFDWMAINTLTKSYLLKKKGYDGNLHINERPQQLYLRVATFLCMPDIQNIKRYYNAFSKGKFTMASPTLFNSGLVKSKLSSCFLGVVEDSLSKMAETWADIATISAGSGGIGWSVSRIRHSNIGDIGQSSGVVPFLRVPNAVLGYVDQAGRRKGSGTFFLACWHIDIFDFVEARKPGGDDLMRAREIFYAIWTSDLFMKRVKANGMWSLFCPNEAPGLDDVYGPEFENLYERYEKEGRAKRVVKAQDLWHHILVTQSEVGMPFIAYKDAVCRKSNQKNFGMPHSLNL	no c-extein					intein is truncated
	Marseillevirus_marseillevirus_(GBM)							ADB03990 / D2XAL3	CVAGNTRILTKEKGHVEIESVMGQELHVWNGEEWSLTKIIRTATNQDLLKVEFSNGAVLECTPQHRFFVEREHKILEVRTVNLKEGECLEGWKVPENPKIFEEGVRVVSVSEGRKNMDTFCFKEEKRGRGMFEGIVTGQ	MSASELFDELSVGLFVNKNAVSQRFPDIDACTDSEFFKSFSEVCVFKSFIHPDWGVLAGRAEIRKLWSETPEKFSQMAKGMKSVLDEKFYEFVASHSQELDNICSHERDNRFDWMAINTLEKSYLLKKKCFDGKLRVFERPQHMYLRVATQLWMPDVQKIKEFYDGLSLGFYTVASPIFFNAGLKKFSGSSCFLGKIPDDLIGIIDTWKQMAIISSRSGGVGYSASSVRHSDIGGGLGESSGVVSLLRVPDAVLGYVDQGGRRKGSGTFFLACWHIDIFTFVDAKKPGGDDLKKARQLFYAIWTSDLFMKRVETDGNWSLFCPKEAPGLDEIYGKDFEDLYERYEKEGRARTTVKAQELWHHILVAQAEVGMPFIVYKDAICRKNNQKHTGIPHSLNL	CLEITENTSDEEIASCNLSSVCLNSFVDKESKKYDFGALASSVRFIVRSLNNVVDRNYYPSELPSIKTTNLRHRPLGIGVQGLADTFAMMDICWGDEEARNLNRKIFETMYHAAVTESRKISKERASLGFQTPYYETFPGSPLSKGFFAHDLWDAEALHKESGIPFDSITVEQVKSYRKKKGIPESFCGFDWDKERLETMRDGVYNSLLIALMPTASTAQILRNNESFEAFTSIIGKRTVLSG AFAVVNRHFIDDMIGLGVWNKKNMLICLKGQGSVQGITTDDITKFERLEHIKRKYLNAFELSQKRLCQLGIDRSRYVCQSSSHNCFMRNPTYQKLTSYHFFQWENGAKTGMYYLRTSAPGVAVSVAAEAECLMCSS
	Lausannevirus							AEA07062 / F2WLD9	CVAGDTRILTKEKGQIEIESVVDENVHVWNGEEWSETKIVKTAENQNLLCVQLSNGVSLQCTPQHRFFVQEGRSVVEKRAYELKLGDNLEKWSLPDAFEFSNTDKRNSVSRFGVPMFSSVKDRVEWFEGCCEHSGNVFESSVHIRATTKDLLLEIRLMLQTLGVESEVVMKETWTLCVDSENIQKLLLLGFSPKRLNLYEMTLRSSSSRYVKVLSVSEGRQNVDTFCFKEEKKGKGMFEGLLLGN	MSSMKASELFDTLSFGLKVEKSLISPMFEKIDASGEDKILKSFSEVCVFKCYMHPDYAVLAGRAEILRLREITPEKFSDVVRSNKGVFDPSYTEFVLKNAEKLNSFIVEERDMKFDWMAVSTLEKSYLVKRKGYDGNLHLNERPQQLYLRVATFLCMPDMKNIKKYYNCLSKGKFTMASPTLFNAGLKKFKLSSCFLGIVPDSLNKMAQVWADIAAISSGSGGVGYSVTPVRHSDIGGLGQSSGAVSFLRVPNAVLGYVDQAGRRKGSGTFFLACWHVDIFDFVDAKKPGGDDLMRAREIFYAIWTSDLFMKRVKDNGDWSLFCPNEAPGLDDVYGSEFETLYERYEKEGRAKKVVKAQELWHHILVAQVEVGMPFIAYKDAICRKSNQKNFGMPHSLNL	CMEICQNTSEDEIASCNLASICLPEYVDKKTGAYNLKKLWRNARKVIRILNNVVDRNCYPPEIPKIKRTNLRHRPIGLGVQGLADVFAIMGLSWLDEEAKMLNRQIFETIYHAAITESRKMSKERARFGCAVPYYETFPGSPLSKGFFSHDLWDVENIHKKTGIPFDDITIEQVKEHRKARGIPESYCGIDWDSERRKTQRDGVYNSFMIALMPTASTAQILRNNEAFEPFTNIIGKRTVLSGTFAIVNKHFVDDMIELGIWNKKNRAICLTGKGSVQGIVCEDPSLADAVEKIKRKYLNAFELSQKRVCELGIDRSRYVDQTSSHNCFMKNPTYQKLTSYHFYQWEEGAKTGMYYLRTSPPDVAVNLAVEEEEEECVMCSS
	Cannes_8_virus							AGV01568 / T2AY21	CVAGNTRILTKEKGHVEIESVMGQELHVWNGEEWSLTKIIRTATNQDLLKVEFSNGATLECTPQHRFFVEREHKILEVRTVNLKEGDCLEGWKVPENPKIFEEGVRVVSVSEGRKNMDTFCFKEEKRGRGMFEGIVTGQ	MSASELFDELSVGLFVNKNAVSQRFPDIDACTDSEFFKSFSEVCVFKSFIHPDWGVLAGRAEIRKLWSETPEKFSQMAKGMKSVLDEKFYEFVASHSQELDNICSHERDNRFDWMAINTLEKSYLLKKKCFDGKLRVFERPQHMYLRVATQLWMPDVQKIKEFYDGLSLGFYTVASPIFFNAGLKKFSGSSCFLGKIPDDLIGIIDTWKQMAIISSRSGGVGYSASSVRHSDIGGGLGESSGVVSLLRVPDAVLGYVDQGGRRKGSGTFFLACWHIDIFTFVDAKKPGGDDLKKARQLFYAIWTSDLFMKRVETDGNWSLFCPKEAPGLDEIYGKDFEDLYERYEKEGRARTTVKAQELWHHILVAQAEVGMPFIVYKDAICRKNNQKHTGIPHSLNL	CLEITENTSDEEIASCNLSSVCLNSFVDKESKKYDFGALASSVRFIVRSLNNVIDRNYYPSELPSIKTTNLRHRPLGIGVQGLADTFAMMDICWGDEEARNLNRKIFETMYHAAVTESRKISKERASLGFQTPYYETFPGSPLSKGFFAHDLWDAEALHKESGIPFDSITVEQVKSYRKKKGIPESFCGFDWDKERLETMRDGVYNSLLIALMPTASTAQILRNNESFEAFTSIIGKRTVLSG AFAVVNRHFIDDMIGLGVWNKKNMLICLKGQGSVQGITTDDITKFERLEHIKRKYLNAFELSQKRLCQLGIDRSRYVCQSSSHNCFMRNPTYQKLTSYHFFQWENGAKTGMYYLRTSAPGVAVSVAAEAECLMCSS
	Kurlavirus_BKC-1							AQQ73654	CVAGDTKVMTREHGYVEIESIVDEQVHVWNGEEWSKTKIVKTAENQDLLCVELSNGVSLQCTPQHRFFVQNKYCGKVVEKRAQELEMGDKLEKWVLPEAFEFENSSEFKYPYTHGFFCGDGTYDRGYDKTKKYPKVTLYDEKMNLLSHIEHIRHGKECTGKLNVVLPRDLPLKFEVPMYSNVDTRLRWFEGYCDADGTVARNGNNESIQLASIEKEFLLDIRLMLQTLGVESKVVLRACAGVQTLPDGKGGKSQYECKDLWGLLVDSVNVQKLLTIGFSPKRLKLSKRTPQRSASHFVKVLSVSKGRENVDTFCFREEKKGKGMFEGLLLGN	MSGMKASELFDALSFGLNVQKSLISPMFEKIDASGEDKILKSFSEVCVFKCYMHPDYAVLAGRAEILRLREITPEKFSDVVKSNKGVFDPSYADFVLKNAEKLNSFIVEERDMKFDWMAVNTLEKSYLVKRKGYDGNLHLNERPQQLYLRVATFLCMPDMKNIQNYYNYLSKGKFTMASPTLFNAGLKKSKLSSCFLGIVPDSLNKMAQVWADIATISAGSGGVGYSITFVRHSDIGGLGQSSGAVSFLRVPNAVLGYVDQAGRRKGSGTFFLACWHVDIFDFVDAKKPGGDDLMRAREIFYAIWTSDLFMKRVRDNGQWSLFCPNEAPGLDDVYGSEFESLYEKYENEGRAKKVVKAQELWHHILVAQVEVGMPFIAYKDAICRKSNQKNFGMPHSLNL	CMEICQNTSEEEIASCNLASICLPEYVDKKTGTYNLKKLWRNARKVIRILNNVVDRNCYPPEIPKIKRTNLRHRPIGLGVQGLADVFAMMGLSWLDEEAKMLNRQIFETIYHAAITESRKMSKERARFGCAIPYYETFPGSPLSKGFFSHDLWDVENIHKKTGIPFDDITIEQVKEYRKTQGIPESYCGIDWDAERTKTQRDGVYNSFMIALMPTASTAQILRNNEAFEPFTNIIGKRTVLSGTFAIVNRHFVNDMIELGIWNKKNRAICLTGKGSVQGIVCDDPSLKPSVEKIKRKYLNAFELSQKRVCELGIDRSRYVDQTSSHNCFMKNPTYQKLTSYHFYQWEEGAKTGMYYLRTSPPDVAVNLAVEEEEKECVMCSS
	UNCLUSSIFIED dsDNA VIRUSES
	Pandoravirus_inopinatum							A0A0B5J5K4	CFSGDTLVLTAERGPVPIGLLYREAAIDIATGPASDGSDHAPETSIVPTTGVRVLSDDGRWCPLRSVVRHAPSTRPTYLIGAGSTFVPHWATPPVDALRFGHGVRVTPQHQVQVLCDLLDDGRPVVIANDPIDANDPIDAQDTANAEDSGGDHTATNAEEGPAKPTTTFDAATKMNKAAIAKAKREANEDGESATGKNVNENDDEDDDDGNNSRDEETGADTAQKEAKRRSADVLGLRLVSLCERINRGHVAPRMVDAEQLVPGAVLCVPIPPEPTESPWVRTKPSDWRMAGILHAAIVHGAVQIGARVDTRTAIFINTYLAIADPDCASASRPKNGICRWRIAHPGFTMARSLAAREVLASAPTLAIEAFVRGVCEGLDGSGASPFLVDTLRWLSLRL…	MTPEQGDTLLAETAVALSSSHLDYEKLAARVAVTALHASTPPRFSDAVALLAANVERRTGRPVPLVSDELVAFVAEHKEVLDAAICHGRDFGYSYFGLATLRRSYLTKVRDIVVERPQYMLMRVALGHYGFADVDNALEHVLATYEAMSQQLFTSATPTLFNAGTPRPQNSSCFLLDMKADSIEGIYDTLKQCALISKAAGGIGFAAHKVRAAGAYVAGTNGQSNGLVPMLRVFNDTARYVDQ	GGGKRKGAFACYLEPWHADLINWLDLKKNHGKGGGEPGARDLFYGLWTCDLFMRRMVTGRDWSLFCPSEAPGLHECYGAAFDALYERYEREDRARTVVPARQIWSAIVAAHIETGTPYMVYKDAVNLTSNQQNLGTTTEANLCTEIVQFSSPTEASVCNLSSVALPKFVIPDPRGEDRSGPLDSRYDDAGVALGMVFDHGALHEVVQAMARNLNRVIDINHYPVPEARHSNLRHRPMGVGVQGLADVFALMDLPWESAGARRLNRAIFETVYHAAATASAQLAAQEGPYPSYYEGTYIDGQGNEVRGSPASRGLLHPDLWAAAVNDQRRWAGCDHEEGDPPEKGIPLRPSCAVPLIPRPMKAAAGTGTHCGRRFDSMACATRCSWRSCPRPRRRRSWAT…
	Pandoravirus_salinus_intein1							AGO85895 / S4W654	CFSGDTLVLTAERGPVPIGLLYREAAIDIATGPASDGADHTPETSVVPTTGVSVLSDDGRWCPLRGVVRHAPSAKPTYLIGAGSTFIPHWAMPPVDALRFGHGVRVTAQHQVQVLCDLLDDGRPVVIANDPPTTTANVTRDDDQATHPEGNLTESGATKPIEAATKATEAAIAKMAQCSIGEDGESDDDGDKHDEDGDNVSNDETDADVDHKQTGRQSADALGLRLASLCERIDRGYVVPRMVDADDLVPGAVLCVPIPPEPTESTPSIPTKASDWRMAGILHAAIVHGAVQIGARADTRTATFINTYLAVADPDCASAGRPKNGIYRWRIAHPGFDVARSLAAREILASAPTSAIETFVRGVSEGLDGSGASPFLVDTLRWLSLRLTKRAASFSPNAE…	MEPLRQQQQQQREQQTGPCAIDVHDSSDATTRPVDVKRYAGPSDRDSLTAKLAALARLDPPLDSVLDLDVVVRRVVEGSCPGMTPEQGDTLLAETAVALSSTHLDYEKLAVRVAVTALHAATPPRFSDAVALLAANVDHRTDRRVPLVSDEMAAFVAAHKEALDAAIRHERDLAYSYFGLATLRRSYLTKVRDAVVERPQYMIMRVAIGHYGFADVQDALARVLATYEAMSQQSYTAATPTLFNAGTARPQNSSCFLLDMKADSIEGIYETLKKCALISKAAGGIGFAAHKVRASGAYVAGTNGESNGLVPMLRVFNDTARYVDQ	GGGKRKGAFACYLEPWHADLVDWLDLKKNHGKEENRARDLFYGLWTCDLFMRRVVTGGDWSLFCPSEAPGLHECHGAAFDALYERYEREGRARTSVPARQIWSAIVTAQIETGAPYMLHKDAVNLTSNQQNLGTTMSANLCTEVVQFSSPTETAT					genome paper: Legendre et al., 2013
	Pandoravirus_salinus_intein2							AGO85895 / S4W654	CLSGDTLITTDKGLVRLDACDGANVLVPFKTDEDLVDAPRYERACLIDNDIKPVFRIETKNGAPFEATADHKVLIVTGRDYYAKQNKYHWVRVDQLQPGDKIATSMPTVSPQFGIDRSTDDKHKAHLAAGWCLGDGWCLNVGDTSHRVFGVCFGPTEEVAQAVVLDQLATIYNTTKPNPNYPKHHGVPRTHTQPNGVVQWQASRDSFVSMMSDKFGFSAGRGPTKRVGAPILTALAEEQAAFLSGLFCADGTVGLTCRSPYVGLSSASRGLLEDVQLMLRCFGIAGKVNWTTIASRGTQQGSLDIRGKESIRAFHRYIGFRLSPQKQAKLETALGFAYKVSSGNRAYEVVKSITAAGDKHVYDLSVPSGHHFVANGKVVHN	GGGKRKGAFACYLEPWHADLVDWLDLKKNHGKEENRARDLFYGLWTCDLFMRRVVTGGDWSLFCPSEAPGLHECHGAAFDALYERYEREGRARTSVPARQIWSAIVTAQIETGAPYMLHKDAVNLTSNQQNLGTTMSANLCTEVVQFSSPTETAT	CNLSSVALPKFVIRDPRGEDRTAPLDARYDDAGVGLGTVFDHGALHETVQAMVANLNRVIDINHYPVPEARHSNLRHRPMGVGVQGLADAFAMMDLPWESAGARRLNRTIFETIYHAAATASAQLAAKEGPYPSYYEGTYVDGQGNEVRGSPASRGLLHPDLWAAAVNDRRRWAGCDHEEGDPPEKGIPL PAELRRPFDPKTHESGRWDWDALRALVRQYGLRNSLLVALMPTATTSQILGNTEACEVITSNIYTRRVLSGDFTVVNRHLVERMMARGLWTPDFRDRLIAAQGSVQGFDDDEVPPHLKALFKTVWEVSNRVTIDMAADRAPYVDQSQSLNLYCAVPNAESITSMHAYAWRRGLKTGMYYLRTRPAANAIQFTVDQAATAVVAAADATP…		Y	LAGLIDADG_3		genome paper: Legendre et al., 2013
	Pandoravirus_dulcis							AGO83153	CFSGDTLVLTAERGPVPIGLLYREAAASVDNAVGSGSDGLDRAPATTVAPTTGVRVLSDDGRWCLLQSVVRHAPSAKSTYLIGAGTTFVPHWAMPPVDALRFGHGVRVTAQHQVQVLCDLLDDGRPVVIADDPDGDDHATTQTEDGLAEPSTTLEATTASTSAPKAELDTDENGNDNNGGGGDEDSDEDDVDTDPKETERRSGDTLGPRLASLCERINLGHVAPRMIDAEDLVPGAVLCVPIPPEPTDTSSAGSSTRTSDWRMAGIVHAAIVHGAVQIGAHVDTRTATFVNTYLAVADPDCASAGRPKNGICRWRIAHPGFDVARSLAARDVLASAPTSAVEAFVRGVCEGLDGNGASAHLVDTLRWLSLRLTRRAASFSPSAEAIAAGKAAILSCRTA…	MEHRQQQQQWEQAGPDAVVGVVGTGDGHTVGCPVDADRAALQEVMAASERDSLTAKLTALTRLEPPLDPALDLDVVVRRVVEGSCPGMTSEQGDTLLAETAVALSSGHLDYERLATRVAVTALHASTPPCFSDAVGILAANVERRTDRPVPLVSDELVAFVAAHRDALDAAIRHDRDFAFSYFGLMTMRRSYLTKVRGVVVERPQYMLMRVAIGHYGFADVDDALARVLATYDAMSRQLFTAATPTLFNAGTAHPQNSSCFLVDMKADSIEGIYDTLKQCALISKSAGGIGFAAHKVRAAGAYVAGTNGESNGLVPMLRVFNDTARYVDQ	GGGKRKGAFACYLEPWHADIVDWLDLKKNHGKEENRARDLFYALWTCDLFMRRAVTGGDWSLFCPSEAPGLHECYGAAFDALYERYEREGRARTVVPARQIWSAIVAAQIETGAPYMLHKDAVNLTTNQQNLGTTTSANLCTEIVQFSSPTEVATCNLSSVALPKFVVADPRGDDRSGPLDQRYDDAGVGLGMVFDHGALHEIVQVVVGNLNRVIDINHYPVPEARHSNLRHRPMGVGVQGLADVFAMMDLPWESAGARRLNRAIFETVYHAAATASARLAAQDGPYPSYHEGVYIDGQGNEVRGSPASRGLLHPDLWAAAVNDQRRWAGCDHEESDPREKGIPLPAELRRPFDPKAHESGRWDWDALRALVRQHGLRNSLLVALMPTATTSQILGNTE…
	UNCLUSSIFIED VIRUSES
	Faustovirus_1a	class Ia, alpha subunit, RNR_I, NrdE_NrdA						AIB51772 / A0A0H3TLG9	CFPPDATVFTIDGAKRIDQIVIGDVVTTHTGEQCVVMQTHKNKLGDRRWVKVKIAATPEFVCTEDHKFYTYGENSLGLSCRSWKRAIDLKPSDSMAIEVDKRENHKVIHWRNIIDIEGDLLPIKTRLSYTTTPRIEAQVEVLNSFPIDDNLLKLIACWLVADNSDPSRVVFKTKLNDVDINEYLIKLFSTQPTIIDTPVSRLYVIYNGSLHTMLSKLFSINDNYALGMISNDDLVKLCNYIAYTLHEPSIEKQRELFYLLRARGLSCAFDGVKLTIPHVEYKSLAGVRLYPVESVAVVDDYRINGHMTTPDTDVYTLGVEGKHSYMVNGVIAKN	MQVIKRDGRTESVKLDKITDRIRRLCVNLSPVVDPIKISVETIRSIGDMMKTTELDNISASIAESRKMLHPDYSLLASRIFVSNLHKSTPAKFSESLEMIHTRLDSIKLTVLDFVRKHTEAIDAMIVNDRDHNYGYLALLKLVQSYLDHDKRDAGRILDRPQYMLMRVSLALYHNYPCGDEKKLELIKITYDDLSNQLYTHATPTLYNSSKREQQMLS	CFLLGADDSIESIMGVITKASIISKWSGGIGVHYSKIRARGQIIKGTNGRSSGIIPQLRIWDACANTWDQGGDKRKGSIAVYLEPWHADVEEFLELKLQNGADELRARNLFYAIWMNDLFMQRVEADQMWSLFSEDTAPGLSTTYDSPENNYAFTRLYEQYEREGRWIRQIKAKDLRDKIITTQLETGVPYICYKDAANRKTNQSNIGVITGSNLCAEIYEVCTAQSF ACCTLASINVKKYLEKLTYDDGREITTEWRYNYRKLWEATRRITRNLDIVIDINSYPVIECTDNNTNYRPIGIGIQGLADLFCMMRIPYLSSLAAELDVNIAAVIYHAALTESCARATVFGKYNGFEGSPASHGRLQYDMWGVATPAMSTAPTHGYDDFKLDWAGLKADI…
	Faustovirus_2a							AMN83842 / A0A141ZMM5	CFPPDALVATVDGVKRIADIAIGDVVFTHNGIRSEVLQTHVNRLGDREFVSVKVAGTPAFVCTHDHKFRVRDVDRNGQVVYVWKRAIDLCTGADKMAIPIDTRASQRFIEWRTLVDINGVYENTHTRLDLITTPRIEDEVRVVNSIPVNVELMQLIASWLCADNTDPSRVVFKARMVDDQAVKRLILTIKKLFGATPTILGLTETKCLLVIYSGALHKLLCSLFAVNDAGVFGMLSNADIKQVCDQIAYTLSEPSAEIQRDLFYLTRARGVSCEFTDDGKFTIPHMEYECANNHRLYPVESVEILTDYKINNQTANAETLVYTLGVEESHSYMVNGVIAKN	MQVIKRDGRTEGVDLNKITNRIRLLCNDLSTTVDPVKISVETVRNINDMIKTTELDNISASIAEGHKMIHPDYSILASRIYISNMHKSTPATFSESLELIHEKLGSIRKEVFDFVADNSAAINAMIDNNRDHNYGYLALLKLVQSYLDHEKFASQNLDIRKLLDRPQYMLMRVALGFYYNYPCGLDKKLELIKATYDDLSLQLYTHATPTLYNSSKQEQQMLS	CFLLGVNDSIESIMETVSKASKISKWSGGIGVHYSKIRARGQLIRGTNGRSSGIIPQLRIWDACANTWDQGGDKRKGSIAVYLEPWHADICEFLELKLQNGADELRARNLFYAVWMNDLFMRRVEQDANWSLFSEDTAPGLSTTYDSMENGYAFTRLYEQYEREGRAVRVMKAKDLRDRIITTQMETGVPYIAYKDAANRKTNQSNIGVITGSNLCVAPETMILTDRGYFPIKSLAGQHVNVWNGDEFTDALVAKTSENQPLIRVSLSNGVDIDCTPYHKFILPDGTEIEASQLQPGNKLIKYELPTIREGIEFPYAYTHGVFCGDGTYENSGEPKPCEFNSLNGEGYCNRHIDYKKQGDLPSAKCQAISNMKLPRITLYDEKRVLEPILAKRIPSCFE…
	Faustovirus_2b							AMN83842 / A0A141ZMM5	CVAPETMILTDRGYFPIKSLAGQHVNVWNGDEFTDALVAKTSENQPLIRVSLSNGVDIDCTPYHKFILPDGTEIEASQLQPGNKLIKYELPTIREGIEFPYAYTHGVFCGDGTYENSGEPKPCEFNSLNGEGYCNRHIDYKKQGDLPSAKCQAISNMKLPRITLYDEKRVLEPILAKRIPSCFEENGRINVKLPIDIAQKYFVPINYNLASKVAWFAGLCDADGCVVKQGASCAIQLSSVELNFLREIKLMLQTIGIDSKITKMHDAKMQMMPDGHGGQKEYMRQTCYRLLISSKPTQKLLDLGFNPRRLVINRDNRNTPNTSQYIKITQVVDLGRRDDTYCFNEPKLHRGMFNGVLAGN	MQVIKRDGRTEGVDLNKITNRIRLLCNDLSTTVDPVKISVETVRNINDMIKTTELDNISASIAEGHKMIHPDYSILASRIYISNMHKSTPATFSESLELIHEKLGSIRKEVFDFVADNSAAINAMIDNNRDHNYGYLALLKLVQSYLDHEKFASQNLDIRKLLDRPQYMLMRVALGFYYNYPCGLDKKLELIKATYDDLSLQLYTHATPTLYNSSKQEQQMLSCFPPDALVATVDGVKRIADIAIGDVVFTHNGIRSEVLQTHVNRLGDREFVSVKVAGTPAFVCTHDHKFRVRDVDRNGQVVYVWKRAIDLCTGADKMAIPIDTRASQRFIEWRTLVDINGVYENTHTRLDLITTPRIEDEVRVVNSIPVNVELMQLIASWLCADNTDPSRVVFKARM…	CAEIYEVCSADSFACCTLASINVKKYLEKLTYDNGKQITTEWRYNYRRLWEAVRRVARNLDIVIDINSYPVKECVDNNSKYRPIGIGIQGLADLFCIMRIPYLSDLASEIDVNIAATIYHAALTESCARATVFGKYEGFDGSPAAQGRLQYHMWGVATPAMSTAPMHGYDDFKLDWPGLIAEIKARGLRNSLTVAYMPTASTSILLGNNESFEPYTSNIYSINGLTGKQTTCNVNMIYHLIELGLWNESMSKIIGNNRGSIQSIKEIPDSVKEIYKTVWELSQTRLLERSQARGAYIDQGESHNVFIEAPTAAKYRTIMRKGFELGLKTGSYYIRTRPAAEAIKNNTLTSQAMTTAVSAQEGAIASAAVPETRVEQFEEQFDGPACGRGGCSG
	Cedratvirus_A11							A0A1M7XU87	CFAPGSKVMTSAGMINIEDILPGQEVLTRDGTYCKVVKVLPHALKEEEKMYKLTTPLGSAKALGEHPMLSLRPCASLPASKLDLIYTPTRDLSVGDNLFYPLPQAKDVDYSEEELYIYGSAFASGRLEGNSILLPPHEHTVKILCKMGVTVELTSDDFVSFKLGGMIRITPNMMKNFPSAFYSLPEKKALSLYEGLKSNLDLFESKYLQMYVGQSAYVKKEQGYLVPILGIEEETASFVYDLEVDKNHNFTTEAGLAHN	MHLCQGLKVNKEKVEKLLSSFDYETVARNLGHDVENYDHLMLAGRLLIESKKNVTPPDIETYCEAFADFYDEKILFFFLQNKDALNKLLQDTLFTDLMYDWVSANVMYKTYTARSEVLVNGVRYEESPRFWHLRVASYLYQPNLTKVMMAYHDLCSQYILHATPTNINAGRKKPQPSSCFLLKIKDSLEDITLTGVHKVAQISKHNGGLGIDVHEIRHSNIKHAGMSQGLVSMIVMFNYVIRYVNQ	GGRRKGAATIYTRPHHIDIVEFVELNQLTGDVYSRAHDIDLAVWTSWLFWKRVEEDGPWSLFCPALTKSLNKIWGVKFAKEYERLEKDESVPRKTISARKLLDIICTNQQAGGRLYTLNGDGANQKSNQKNLGYISHGNLCLEVIQYSSSKEIAACNLAQISLSHMVENGELNYNLLSRIARRACENLNAVIDRAWFPFEEITRSNKKHRPMGIGVSGFAEMLHKLDLPFEDPVVRELNKKIFACIYFNALAQSISISIEEGMKEGVESKPYDSFAGSPASEGKFQFDLWAEEFDILKQNGIPCNRKKEDDLPLHPSSWGQEAITLPNGDVLLPTFEDLRRCTIKYGWRNSLLIALMPTATSSIVLRNCESVEAHQTNIYSRKLQSGNYPMVNRFLIDD…
	Insectomime_virus							V5L5C4	CVAGDTCILTREKGQVEIESIVDENVHVWNGEEWSETKIVRTAKNQNLLCVEFSNGASIQCTPQHRFFVQDGESIVERRAQELCSGDVLEKWKLPEAFDFEYSLSVTERAQKFEELCERRGRVVDGRLEVDEQGASELRLMLQTLGVESRTTSPWTLVLDAEEVHKLVKLGFSPKYLECPKKAPGNSFPEVSVLSVSKGRQGVDTFCFKEEKKGKGMFGGLLLGN	MNASQLFDELSSGLKVQKSVVFPMFEKIDASGEDSILKSFAEVCVFKCYLHPDWAVLAGRAEILRLRCVTPEKFSDVVRSNKKMFLESYATFVLENAEKLDGIIKEDRDMKFDWMAINTLEKSYLLKKKGYDGNLHLNERPQQLYLRVATFLCSPSIPNIRKCYNCLSKGRFTMASPTLFNSGLKKHSLSSCFLGVVQDSLIKMTEEWKNIAVISAGSGGLGYSVTPVRNSDIGDIGKSSGVIPFLRVPNAILGYVDQAGRRKGSGTFFLACWHVDVFEFVEAKKPGGDDLMKAREIFYAIWASDLFMKRVRDNAQWSLFCPNEAPGLDEVYGRDFETLYERYEKEGRAKKTVKAQELWHHILVAQVEVGMPFIAYKDAVCRKSNQKNFGMPHSLNL	CMEICQNTSEEEIASCNLATICLPEYVKEGKYDLKKLAKNVRKAVRVLNSVIDRNYYPPEIPKIKTTNLKHRPIGLGVQGLADVFALMDISWLDEKAKVLNRQIFETVYHAAITESRKMAKERANFGCSIPYYETFPGSPLSKGFFSHDLWDVENIHKETGIPFDDITIEQVREHRKKRGIPESYCDIDWEKERSKTKKYGVYNSFLIALPPTASTAQILGNNEAFEPFTSIIGKRTVLSGTFAIVNRHFVNDMMKLGIWNGKNRAICLTGKGSVQGIVCEDESKKPLVEKLKRKYLNAFELSQKRICELAIDRNRYVDQTSSHNCFMKDPTYQKLTSYHFYQWENGAKTGIYYLRTSPPDVAVNIAVGEEEEECVMCSS

## Sheet: DdRP inteins
DNA-directed RNA polymerase II		subunit					NCBI/UniProt	Intein	N-extein	C-extein
	PHYCODNAVIRIDAE
	Emiliania_huxleyi_virus_99B1	Rpb2	PHYCODNAVIR				D2TET4	CLTADHEVLTKDGWKYINNVTPDDHALTYDPVSESISYEQVQETMTFSTNNTEMYNISNSSIDLTTTMEHKMYVQPRNSNKFQLLNASSIIGKRVRYKKACENGLSQTHFDSSIFNMPIYNNFETDILWLIGFFIGDGWTETGSYECPTRTKTTKRINICQVKPHTRQKCINICKRIGYNPIENGDKIHIYNITLYELLKPISIGAKNKYIPHWAKFLNIEQSRALLQGLIDSDGSVNSSNVPVYYTSSTRLRDDVMQLVLHAGYSSTYSVHTKAGTESVILGRKFISTAINWRVSVIQTKN	MFSSIEDATWSVIGDYINSVSPVAHQIESYDHFIENQLPYIISEGSDISYMHSSGKVSHHVHFTNPSVNRPAIQESDGFYKPITPHIARLRGLTYSSTVVVDVIHDRINHTVSPPTLINRKVFRNVIIAQIPVMVRSKLCYLADVSENDLSADAKKHECKVDPGGYFIISGNEKTLIPQTKIRTNHVFIFPSKHGEKHKYTAEVRSCHEAKLRSTSTIYMNINDISNGEVPVITCKLPFLKSNLSVFILFRMLGAESTDDIINYIGNIPKDTEAILRIMLDSDTKQNYSRDAIMDWVGRNVTSDTTRATKESREKYIDHIITSELAPHMGLVNNPETNKKKMIFIGHMIQRLMSVATGQEVVDDRDDFINKRIDSAGALLALLLRQHHRGNAMQGLSTQ…	TPQVNHGHVHQQNVQHESITTTNDPVHCISVRTGIFYVRRNGKTCFTGNSSRHGQKGVCGVTMPAADFPCTADGVAPDIIINPHAIPSRMTIGMLMEMVLSKVACYEGETQDGTPFTGNNIELIADRLETHGMQRYGNEMLYNGMSGEILESMIFIAPCYYQRLKHMVVDKSHARNRGAQQLLTRAPTEGRSRDGGLRIGEMEKDSIISHGAGDVAKDRLFEQSDIFECVACEKCGHFAREGTDDTSVKNSGMWCEHCKTGEHCTHTQLPYSMKLLIQELAAAHISATLEF
	Chrysochromulina_ericina_virus_(CeV01)	Rpb2	PHYCODNAVIR	UNCLASSIF			A0A0N9R0K9	CFDPETPIMMWSGEIKLAKNIIIGDILIDDLGNPTKVRTTCFGVKNMYDIIPDKSNFIKHRVTDNHILTLYIRQHKIIILCNKKDREERYNVKFFNRETNKIQQKSFKSYDEVENYIHSFNDDNTIDITIEDYLKLDNYTKKHLVLYKTNSIKWETKKVEMDPYLLGMWLGDGLSCGTGFALNYKTDFELLDYWKMWAETNEALINKDERYKYKICSKKNKEAYDKGFCNRVEEAPLKKYLKKYNLINNKHIPNDYIVNDKNIRLKLLAGIIDTDGHVRDNGREIRICQGPKNYKIIDDIHKIAISLGFSCNVKEGISQWTDKKTNNKKYSSYKEIRITGNNIHEIPTLLPRKKLHKYTDKTLIMRNNSFMSSPFILKETGVGKYVGWQLEDKKGRFLL…	MISKMEDYGNVNKILGSDFPWTLIEAYFSKEHLQQLVRHQLESYNDFIERQIPNTINMFNPVIITSEHDYDKASDKYRLEISITFENFGLHRPQIHENNGATKLMFPQEARLRNFTYASNMTVTMNIKYTIRNGENLNDIHTVYKTLPNIHIGKIPIMLKSNVCVLKQYKHVTSEISGECKMDPGGYFIINGSEKTCLGQERAAENTIYCFDIGKNNSKWSYIAEIKSVPDWKSISPKQISITISQKNNGYGYGIYIQIPRIKQPIPLFVLFRALGVISDKDICEKIVLDIDVEINKSYINQLKASIVDGNMYMTQELAHRYITSQVIYTPLNMDKETGQQKKHQFALEVLNNDLFPHCRTREEKLYFLGYMTLRLLNCVNGIIPCDDRDSYVNKRIDL…	TPEGGSVGVVKNLSYLSTVTIESDSQPIREYISNSIVKFSQEKNLYKFVKVFLNGSWIGITREPLELYNSLKEKKSKGLINIYTSIVFNYKQKEIIICNDAGRLVRPVLKVKDNKILLTKNIIDRLKQEELDWIDLLTDCKIDNAVLEYIDPREQNSSLVAMTCKDLCKRDSNFKYNYTHCEIHPSTLLGILASCIPFPEHNQAPRLTYQCAMGKQAMGIYVTNFNNRMDKTAYVHTYGMRPLVDTRVMNLLNLHKIPSGAQVIVAIMTHTGYNQEDSILFNKGSIERGLFQATIYHTEKDEDKKIHGDQEVRCKPDPTKTKSMKFGNYDKVNDNGVIPENTKIDDRDIVIAKILPIKENRNNHTKVIKYEDQSRIYRTREETYIDKNYIERNGDGYNF…
	MIMIVIRIDAE
	Cafeteria_roenbergensis_virus_(strain_BV-PW1)_(CroV)	Rpb2				InBase	YP_003969856	CQKYDTLVLTHLGWIKLGEIDITIHKVATLDKHDNIIYVYPTSKFEFDYDGDFYEHKNNSIDIECTINHKLYCKYNLSSSFTLIPADKVYGNKVIMKNMENEVIWTDPSKEQIHNYKGKVYCIEVPDSHIYYMKTSSITPPVWIGN	MSEIITNKKDLRKGIDSLIDLYFSQPKVLYSHLFSSYHQFVEEMIPYSLEEETNYFYDNVTNDAIYLYGFKFEDTKILPPVRERDNEIIFPQMARKNFLNYFANINTKVTQFQEKVNLHTGEITRRNIGDPEEMVVASIPVMVKSKYCATSLKPETSKYECKYDPGGYFIVGGQEKVVVSIEKMIDNKILVFSKSDSSFPKGKMYTSQINSRKHDWSENLQIIAIRNNKDDSLIITTSQLVEIPIMVLLRALGIENDRELIARITNNLDDIPMVNLLRNSLENSVDDNGNLIKTREEAINFLMTKMKAGRRISQSDEQVAQAQKKLLLEKIITKDLLPHLGADIPGKASFICLMVKKILLVMLGRKQEDDRDAFENKRVETPGVLLGQLFRQNFNKMLK…	STKHGQKGTVGITLPQRDMPFTSEGMTPDLIFNPHGMPTRMTMGQLAETLASKAAANIGELFDGTPFSDYDVTEIPKVLKELGMDEYGTEEMYCGMTGRKMKARIFIGPMFYLRLKHMVLDKVHSRSMGPRQAITRQPMEGRSKDGGLKIGEMEKDAMVAHGIGQFLKERMMENSDITTIMVCDKCGTFATKVMDKEYYVCNNCNNHTDFSNVAMPYAFKLMVQELTAVNILPRIRAEKIDL
	Megavirus_chiliensis	Rpb2					AEQ32864	CLSTDHEVLTLNGWKYNHQLSMNDKIATLVNKELVYQNPIKILDYPNYKGDMYHIKNQQIDLMVTPNHRMWVSKRFGRKNEWLDHDFESAEDIIGKRRKYKKDANWNAIDYQFKLPSIICNNGIVYPEKDVDMDSWLKFFGIWIAEGWTTSTPDNRWPNSKSHRVEICQCKKRVIKELVPAIKKLGYHYRQYKDKFIINNKQLFNYMKQFSVGASNKFLPDWVWCLSSRQAIILLESMILGDGSYHGSSVVYYTSSIKLADNVMQLALHCGWSSNKWLHLKAGNETIIEGRNVKSNHDIWRLAIIKSKNNPEVNHGHTKEQNAQTEEIIKDYNKPVFCLEVPGGVFYVRKNGKSVWTGN	MSKKSKEVEDVDNKYDPEPFFGLLDLFFERSGQILVSHHIDSFNQLIEETIPSILQSGENIISEKTTENKVIRYRLTFDDLGIKPPSLDNDEGLLYPLDAIRKQLSYSSKYTATVTQWQDIVDISTGNTETRIIGAPEKDVPIAKIPIMVKSKYCNLTLRPDLSCRHCKYDAGGYFIINGSEKVVLSVESMIRRKPMVFTQKDQNSLIYYVRVLSQPPTQLVGNPQTFTIRMKKDNSIILSVPYFKDVSIFTLIRAMGIENDEDIVDAILDVRREKDLLNQLSISMNLQNSPSMTQEEAMEKMIDSLKSTKTYSESNPETRAKQRRKYVEKIMKQYILPHVSSGTNNPKIDMLYKAYYICYMIHKLLKCYTKNSKDVEEYRGCDDRDSMVNKRIMLTGT…	SRARGATQLLTRQPPEGRSRDGGLRIGEMERDAICAHGLAQFLKERLVDNSDIYTAYVCDMCGMFAHKVPDKKYYTCTGCQNSTSISKIVIPYAFKLLMQELASINILGRIRTSKSIVTPRS
	Acanthamoeba_polyphaga_moumouvirus	Rpb2					AGC01810	CYDTKTEVLTDKGWLYFKDLTENHKIATLIDGEKLVYEYPEAIQKYNYKGKMYKIKTNQVNLCVTPNHKMWVAPRGTTTNMKKYKLERADEIFGKRRFYLKNIKKLENKLENKVFIIPGAKNLPEIKLDMKSWLTFFGIWIAEGCIKDNWAITFATHKERVKEKLKKVCDKMNMEIKYAYDKKGDKEKGITNIWHIPDKRLVNFMEKYNVGAVNKYLPDWTWELTTNQCKWLINGMMLGDGHWMKNGTMRYDTSSLKLANDFQKLCLHAGWSTNIKIKSKKGYTTYIEGRKVVSTTDAYRLTIINKQNNPKVNKTTQQDKWVDYNDNVYCCTVSSGVIYVRRNGIAVFSGNSRAGSFEPESMQTHWLVRETVGN	MSKKSKEVEDVNSNYDSEPFFGILDLFFERNNQTLVSHHIESFNQFIEETIPSILRGGDNIISEKTTENKVIRYRLTFDDLGIKPPSLDNDEGLLYPLDAIRKQLSYSSKYTATITQWQDIVDISTGKTETRIIGAPEKDVPIAKIPIMVKSKYCNLTLRPDLSCKHCRYDQGGYFIVNGSEKVVLSVESMIRRKPMVFTQKDQNSLIYYVRVLSQPATQLVGNPQTFTIRMKKDNSIVLTVPYFKDVSIFTLIRALGIENDEDIVDAILDVRREKDLLNQLSISMNSQNSPSLTREEAMEKMIDSLKSAKNYGDANPEVRAQQKRKYVEKIMTQYILPHVTSGTNNPNIDMTYKAYYICYMVHKLLKCFVRGSREVEEYRGCDDRDSMTNKRIDLTGT…	ITKFGGKPVRFSIPNIMPFTKSGLVPDIIINPNCMPKRMTIGQLIECLLGKVCAIKGVYGDATPFTGVDINKINDELVSYGYEAWGNETMTNGMTGEKMHVKIFIGPTYYQRLKQMVGDKTHSRARGPTQLLTRRKAASVMTKSWLVCRYAGNTFKLRGQLKILIKKLVIQMERDAICAHGLAQFLKERLVDNSDIYTAYVCDYCGMFAHKVPDKKYYTCTGCQNSTSVSKVIIPYAFKLLMQELASINILGRIRTSKSIVTPKN	What is up with +1?
	Megavirus_lba	Rpb2					AGD92246	CLSTDHEVLTLNGWKYNHQLSMNDKIATLVNKELVYQNPIKILDYPNYKGDMYHIKNQQIDLMVTPNHRMWVSKRFGRKNEWLDHDFESAEDIIGKRRKYKKDANWNAIDYQFKLPSIICNNGIVYPEKDVDMDSWLKFFGIWIAEGWTTSTPDNRWPNSKSHRVEICQCKKRVIKELVPAIKKLGYHYRQYKDKFIINNKQLFNYMKQFSVGASNKFLPDWVWCLSSRQAIILLESMILGDGSYHGSSVVYYTSSIKLADNVMQLALHCGWSSNKWLHLKAGNETIIEGRNVKSNHDIWRLAIIKSKNNPEVNHGHTKEQNAQTEEIIKDYNKPVFCLEVPGGVFYVRKNGKSVWTGN	MSKKSKEVEDVDNKYDPEPFFGLLDLFFERSGQILVSHHIDSFNQLIEETIPSILQSGENIISEKTTENKVIRYRLTFDDLGIKPPSLDNDEGLLYPLDAIRKQLSYSSKYTATVTQWQDIVDISTGNTETRIIGAPEKDVPIAKIPIMVKSKYCNLTLRPDLSCRHCKYDAGGYFIINGSEKVVLSVESMIRRKPMVFTQKDQNSLIYYVRVLSQPPTQLVGNPQTFTIRMKKDNSIILSVPYFKDVSIFTLIRAMGIENDEDIVDAILDVRREKDLLNQLSISMNLQNSPSMTQEEAMEKMIDSLKSTKTYSESNPETRAKQRRKYVEKIMKQYILPHVSSGTNNPKIDMLYKAYYICYMIHKLLKCYTKNSKDVEEYRGCDDRDSMVNKRIMLTGT…	SRARGATQLLTRQPPEGRSRDGGLRIGEMERDAICAHGLAQFLKERLVDNSDIYTAYVCDMCGMFAHKVPDKKYYTCTGCQNSTSISKIVIPYAFKLLMQELASINILGRIRTSKSIVTPRS
	UNCLASSIFIED dsDNA VIRUSES
	Pandoravirus_inopinatum	Rpb1					AJF98256 / A0A0B5JB83	SVVYEERLLLAGPAGALNILEIGDLVEEAIAHAEPHLVERDGAHDTTHVNVTSRGLTVPAVDEAGTVRWRRLLGVTRHPPNGALVRVTTRSGRSVTATLAKSFLTLREGRVVPIDGKDLVVGDVLPVNRCLPLWNLNDTIGHQDAKHDGNGDDDDENKGASKGSDEMIAVSQSASTGSSLFAALRSGCRKRARRCLDAVFAGRDRGEGIASPADPVETDLIMALASLAGGDEAVTADGARVLLGRAPAPHASPDGTDGETDSRVGDIFWDEIVRLDIVSDHGRDYVYDLTVEHDANFSLLSGLQMRD	MGMSDEDDDNSGCDNEAPRGRGRMAPPPRKRPHIAEAELETCVSRVANKVLDQAGRIVQAATDARSNAVRAMATMGSKGSVFNITQMCGCVGQQSNEGQRIHSESGSRTLGCYRHAEAVPPPESRGFVRNSYERGLNSREMFLHMIGGREGLVDTAVKTAGRGYIQRRCIKSMESLQIKRGGLVRNANGDIVQFAYGGDGADATYIERVRCREVRMTPDAIRDACRWPRRAREKSPWPLDEISAVETREAARIIAIRGEVLAMQSSLATMGASGGAGDDQLFVTVHAARLVETVCRREGGHECARGRISPTELDREVDALCHAILTMAAEADVGASVATAARDAGLPPLRGTAGLRLVLACELRSRTLVGRWAATWSMWEAIRAEIAGDDRHAGRYLRS…	TLRTFHFAGWGAKNVTLGVPRLREIIDATLNMKRPCVTLHLDRRAPAGCTHEAALAVCRQIEHSTLATLVESHTIDTVDALATDNHGNNNNNCDNNNNTYDNGGNDDHAFARACSLLFAQPRACTGAPSTTDRLTTTAAPCEARNGAGPKAKSRARGAAATSSTRAGIQGPAPSAHEAEAVAAWRPQRYLLRYVLDRAATVARGLVPADVARRVAEEVGDAGRVAHAEAAMEGWFVEVLLNDASGLLARFRQQLPPRPTSGAMPVPDTTASPADTAAMPPPRPRARTAKADGGASARSAAATAAYKATPEEAAEAARWERAALAAIQAAFMASVRVSGVPGVTRAMPAEVTRHEAAATAGGVPEWSVEVDGNALSELLCVPGVDASRSHTNDINRVAAV…
	Pandoravirus_dulcis	Rpb1					AGO82278 / S4VPP4	SVVYEERLLLARPDGGVAVSEIGALVEEAIASADPRLVERDAAHDTTYVDVTARGLTVPAVDEAGAVRWRRLLGVTRHPPNGALVRVETRSGRSVTATLAKSFLTLREGRVVPIDGKDLVVGDVLPVNRRLPLWHTRADN--------------DGGG----DGDETALAVPTAPARPSLFAALRRGCRKRARRCLDRVFAGRGCGEGIASPTDPVETDLLMALASLAGGSHAAMVCDARVILGRAPAAHVARQSRGDDDDDGDDDGNANEDGAGDIFWDEIVALDVAADHGRDYVYDLTVEHDANFSLLSGLQMRD	MTSPVIYTCQEDDAARVRGVQLTLVDPEIVRRQSVVRITEPAIYDKNTPKRDGVYDHRMGVVVRRLACGTCGHMVDSCPGHFGSIELHHPVYHAHYINYVLKVLRCVCYYCSRFLMAPPWPQAPASGEPGGGCERDAAHATATGGGRAALGKARLAAACEAVKRGRARKACWHCGGPQPEYSIAKGSPLVIRANWAGVAFETDADRAAALGEPFSAREAHNILLLVPADDYVRMGWDTANSHPSWMIITVLPVPPPIVRPSITETEGSRSRGQDDLTHKLKAIVQANNAIAAHRRASASLPSSSSSSPSAAPSSLSSSSSLASAVCPVVSSTQAAAASGSGAAHNKILATPLADLVMALQVEVATYHNNDIRGQKQSTQRSGKPTKGLVERFKGKEGRI…	TLRTFHFAGWGAKNVTLGVPRLREIIDATVNMKHPCVTLHLDRRAPAGCTHEAALAVCRQIEHSTLATLVESHTIDTVNAVDGLAADGGGDRNDDHNHGGDDDDRAFARACAALFTQPRASPDAPAAARQPTAGDSAATTTPKTKSRARGAGGTATPSSRTAAAPSAHETEAVAAWRPQPYLLRYVLDRSATLARGLVPADVARRVAEAVGDAGRVAHAEAAMEGWFVEVLLDDASGLLARFRQQLPPRPTAGAVPTPDAVSTGDAAAMPPPRPRARAAKADGGASARSAAATAAYKATPEEAAEAARWERAALAAIQSAFMASVRVSGVSGVTRAMPTEVARHEGAAAGEAPEWSVEVDGNALSELLCVPGVDASRSHTNDINRVAAVLGIEAAVAVL…					genome paper: Legendre et al., 2013
	Pandoravirus_salinus	Rpb1					AGO85880 / S4W639	SVVYEERLLLAGPGGGVDISEIGDLVEEAITHANPCLVERDGAHDTTHVDVTARGLTVPAVDEAGTVRWRRLLGVTRHPPNGALVRVTTRSGRSVTATLAKSFLTLREGRVVPIDGKDLVVGDVLPVNRRLPLWDTARVADHRGGRDNDDESETDNDTEAESHNVESNGKSNGGDEAAGVSQPPRSSLFAALRSGCRKRARRCLDAMFAGRGR--GIALSADPVETDLVMALASLAGDDRAATVDGARVMLGPAPAPHALVDGSGAGADSHVGDIFWDEIVRLDVVSDHGRDYVYDLTVEHDANFSLLSGLQMRD	MTSPVIYTCQEDDAARVRGVQLTLVDPEIVRRQSVVRITEPAIYDKNTPKRDGVYDHRMGVVVRRLACGTCGHMVDSCPGHFGSIELHHPVYHAHYITSVLKVLRCVCYYCSRFLMAPPWPQTPASGEPGGGCERDAAHATATGGGRAALGKARLNAACDAVKRGKARKACWHCAGPQPEYSIAKSSPLVIRANWAGVTFETDADRAAALGEPFSAREAHNILLLVPTDDYVRMGCDPTNSHPSWMIITVLPVPPPIVRPSITETEGSRSRGQDDLTHKLKAIVQANNAVAAHQRASSSLATTSASTANNNNNNNNSSTSSNSSMQALPTAGGATNNSSNNNNSNGSGGNANSSRDKILATPLADLVMALQVEVATYHNNDIRGQKQSTQRSGKPTKGV…	TLRTFHFAGWGAKNVTLGVPRLREIIDATLNMKRPCVTLHLDRRAPAGCTREAALAVCRQIEHSTLATLVESHTIDAVGVLAPGDVNADDVATTVAAACVVNDDGDDDRAFARACALLFGQPHTRADAPSAADQTATAAAPRETAVGVRPKTKSRGRGTATPSDRTAVQGAAPSAREAEAVAAWRPQCYLVRYVLDRTATVARGLVPADVARRVAEEVGDAGRVSHAEAAMEGWFVEVLLQDTSGLLARFRQQLPPRPTPGVAPVPDAGAPGAGDAAAMPPPRPRTRTAKADGGASARSAAAAAACKATPEEAAEAARWERAALAAIQTAFMASVRVSGVPGVTRAMPAEVTRHDGTAPTKTTAADEAPEWGVEVDGNALSELLCVPGVDAARSHTNDI…					genome paper: Legendre et al., 2013

## Sheet: DNA_RNA_HEL inteins
uncharacterized proteins / helicase
	PHYCODNAVIRIDAE								Intein	N-extein	C-extein
	Acanthocystis turfacea Chlorella virus NTS-1	PHYCODNAVIR	CHLOROVIRUS				M1I087 / AGE57617		CLHPETDVLTYSGDIIKAKDLRRGMELMGLDSTPRRVLDVGRGRETMYEIIPVKGDPWKCNETHVLSLIYNDQGRIQKTKYNTYFVKYHEYTADGRGVFKHPTVKTLKEAEAIVSRLNPNHIVDIPLNEYLTLPKHVKDALKLFRSGPITFPRKTDPLFDPYVIGAWLGDGSSRGTSITIDKKETVLVSEIARRVGKYGLVPRKTELKNKTKCDSYYITRPDENANKGRRGSNVFLNALTAYDLLKNKHIPQDIKTGTIQSRLQVLAGLLDTDGYMGGNCFEITQKNKRLSQDIAFVARSLGFAAYLKEVTKSCMYKGEKKCGTYYKVSISGEGLEKIPTVLERKCAKPREQVKDARRTGFSVKKLGVGEYVGPVLDKDHRYLLGDFTVTHN	MSSKRSKSPIYSKKKGGLLSLPPRRKFRKSPAQQTPRGSEIEKQDVPQQSDHRYAQGEIVRVFFDDRAKQLIGVRPWKYAGAPLSKVSTEGKIVSASSDKATVAFKRPSGSFSARLKGATPMSVNGGIPLFALLNSDFIADDVEQYATKSDRKVGDYITVHLDPISGQPVEEQTIYPIKGRIVKPGTVEIPKTTIKTVVVKGTLPLGKRIELYLDGDKASLKQLSASSVRVPGTVVDSKTGVTTLSYKVPSKASGKYEARYSPTNITGRYVTDPRFMRERSPEAQRAAAMYKPPVPPLCVGEHFNPRDPNSCYIKGMEERLKPIFAEKSKLKGTAGANEYCNFNRPKLQAHQMAVTEFAKILASRNPKEIDGIRGMLCYHSVGSGK	TVTSLGIALSFWNTTRNIILATTPNNMRDNNASVYTENLFKFFPDQVKMVYKDRPLPDFTRGPYDRMVTYEGNTMSAGDALKRWCSIPANIKPMSNRVRTYSFVTFASFLGFKGTGVLGRSKAEGEALLLGKHATSILPTTSDVVKKASGSVLIMDEVQSMFKPGGAGADYVASVKWLRTELVKQKYAKRMYVFALTGTPGGTVKDILDVVNFVRPLNIPRIRPQDLNMHPDWLKGFISYVELRNDTSVYGVKTVKNVFAQMDPKYYAAYLRMVSAGRTVTVPGAEVDDVKGKKKISFSESLRQPKAPGYMGLAIGAGDALTTKSSMTGIYTPQEIKDLMSRSMTGGIPAAILFDGKPIILSPKVRDCINNMLSMKGKQYVYAVNKSTIYAIMTALMSI…
	Paramecium_bursaria_Chlorella_virus_NY2A_(PBCV-NY2A)	PHYCODNAVIR	CHLOROVIRUS				A7IX33 / YP_001497704		CLHPETDVITFSGTVIKAKDLRPGMQLMGLDSTPRRVLDIGRGREMMYEIVPIKGEPWKCNETHVLSLIYNEHGSIQKTKSNTYFVKFHEYTSDGRGVFKYPTVKTLKEAQDIVARLNPNHIVDIPLNEYLNLPKHVKNSLKLFRSGPITFPNKPEPKFHPYILGAWLGDGKSSTAEITIDVKEKPLLNHVSNLLRPLGMIASKRTGASSLKRTDHYRIQYPDNNSRKGKSNPFMDALKSYDLISNKHIPDDIKCGSLNVRLQILAGLLDTDGYLGGNCFEITQKNKRLSEDIAFVARSLGYAAYLKMVKKSCTYKGEKKCGTYYKVSISGEGLEKIPTILERKCAKPRQQVKDARRTGFTVRKLSVGDYVGPVLDKDHRYLLGDFTVTHN	MEVQRRETSVERDRRLKKKNQKRRRIIPTQPRGRKRTPKSVSPRMPQIFGLRPTRSPGLGSGNRGKSLREKNLTKRHVFPQTNPKISQGDAVIVYFKPDNTPETIRRKKDDPLVSPNGKARKTTFGKVVSATDTSVTVAYRIPRAPFEYIFDPAKKYDAPPAFVLLDSNYIDPDTIEVTTRLPGPVGSHPKVYFDARTGAYTEKPGKYDYIGFGRITEQTEFSGKPIRTSSGKFDYGSIKNPGKIAVIPPNVKTLVIRGKGNIGESRDVYVTPSGGHLEKVPNATKVKGRIVAKETTTSGDILTISYVVPRKTSQGQYVPRYDIFTEERDPALIKALSFEQQKKIASRQEPVCQEKLDLRKKDNCFVSGTKKRLEPLMNQMKSQMRTGGKGSTFCSNKR…	TVSALGIALAFWNTKKRIVFATTNENKNDNNNSVYVRNLIQFFPEYISTVFKKTIVPDFTNGTGIWNGEANMKLSAWSNDKNNIREYENRVSNETFNTLASILGFDSSFRAECADAKGLGRDSPDGSQFLIGKYGTQCKKPGCKPVTRQNDGGILIMDEVQSLFKPGKNLSYQCGAEFLRRELQRDIYKNHLLTFCFTGTPGTEPKDLIDILNFVRPTYAPKITFGNINDPNVQNMLYGSLSYVDITHDTSKFGFGRFINEIQPMSSRYYRGFLKSMKDLGKEISGDIGPSYMSKIITLGDVLTGASTGEYTVEEVGQMSQMKPPRGLLIKAAKKPNKIVFSNKFVELLRNVMMTSGKQYVYLREKASITAFIMALEKIGYSFYHPSMPLPTTPGKRVM…
DEAD-like RNA helicase, superfamily II (Dob10, COG4581)
	PHYCODNAVIRIDAE
	Chrysochromulina_ericina_virus_(CeV01)	PHYCODNAVIR	UNCLASSIF				A0A0N9R1K5 / ALH23322		CLKIDTEIIMFDGSIKKVQDVKVGDKLMGDDSTERNVLGLARGIEPMYEIKLSDGDSFTCNESHILCLKYNVKPSIRNNKNSNRFEVNWFDNKEIKMKSKSFNYKNNDKERCFNEANILLEEKLLKQESDFNISVKDFLTLSKYLQRNSLSYKVGIEFNERNIQLDPYILGLWLGDGHSSSARITNQDATILKYLNENLIKYDCFLKFISNYEYSFHTLKEYTRNGRKNNITTILQNYNLLNNKHIPDDYKINSRENRLKLLAGLIDSDGYYQCKNYEISQKNNSLAKDIVYLAKSLGFACTCKKVIKSCMYKNVKREGEYNRITIFGDGLTDIPVLCKRKKCEEERIIKKPALEYFFKIEAKGIDNYYGFELDGNHKFILGNFIVTHN	MVVHCKDLFKDHDLEYQEYFNLFPYPLSDFQKWAIFAIVNGHHSLVTSHTGSGK	TLPAEFAIEYFKNKGKKVIYTGPIKALCNQKLYDFRKKFPNISFGILTGDIKDNPEADVLIMTTEILRNTLFNKKINSKNTEAKPVELQFDLDIETELGAVVFDEVHYIGDADRGSVWEQSILLLPPQVQLIMLSATIEKPQIFAEWLEIEKNKGLELSDKKQLYMTTTYERVVPLTHYLWTSCSPSVIQSHKGTPMEYKLREVINKPLQVASSGGTFNDSNYYKTSKILDYFFKNKIMSKRQYILNDLIQYLNRNDMLPAICFIFSRKNVEIAAKEISHTLFDKDDKIPSIIEHECEKILMSKLKNYREYTMLDEYRSIVTLLKKGIAIHHAGIMPILREMVELLFEKRYIKLLFATETFAVGINMPTKTVIFTQLSKFSGNGMRELLSHEYTQMAGR…	Y	LAGLIDADG_WhiA		genome paper: Gallot-Lavallee et al., 2015, Genome Announc 3 (6), e01413-15
putative VV A18 helicase
	PHYCODNAVIRIDAE
	Yellowstone_lake_phycodnavirus_3	PHYCODNAVIR	UNCLASSIF				A0A0P0YNX5 / BAT22680		CLGKDTPVMMFDGTIKKVQDIRTGELIMGDDSMSRNVLSTCTGTEQLYKIVPTKGDPYIVNESHILSLKYVQRRNKKCGQVLDISVLDYLNTSSDFKHNEVRGYRVPISFPEKEVPLDPYMFGYWLGDGSSRAARITSQDSTVLHYFHKNLGKYDAYLDHISKYDYSIRSSRVNYFYKNLRELGVIGNKHIPPVYKCNSREVRLQVLAGLLDSDGSAIKGGWDFCQKNETLFDDVMFLARSLGFACYKQTCEKTCTNAPGGPKTGTYFRCSISGAGVEDVPCKVPRKKIEPREQNKNVLNVGIKVEKLEVGEYFGFEIDGNRRFVLGDFTVTHN	MGTLSRCGILVENCSPEIKKELTVRPVTNALGITAPSFKVWRKAPEGLLVPRYYGLDKFGRPTADTRPPCADAPGINFTGKLRVTTRQPEALAAGVNAFKEKGGGVLSLPCGYGK	TTVALALSAQLKVRTMIVVHKEFLANQWVDKIKEFCPGATIGRVQGDSFDTDKDFVIAMIQTMCMREFPENAFDSIGLLVVDEAHHIGAPAFSQFMFKICPKYTLGLTATPERKDGLTRLLYWFLGPEFFRIERQNQGTTRVVTLDYSCDAFKEAPPVTRFGQINMAGMINVLTELEDRNRLILRTAEEALTLGRRVLILSDRREHCLWLQRQLGSKSGLYIGGMKEADLAKSAEAPAVIATFQLAHEGLDIPALDTVILATPKSDIKQSIGRIMRETAGKANDPLIYDVADHWSVFFAMYRKRMKVYREGGFETGDVAEPEETKVFGKGVCLF
	Phaeocystis_globosa_virus	PHYCODNAVIR	PRYMNESIOVIRUS				R4TWJ8 / AGM15501		CHGINTPILMYDGDIKMVQDIKIGDQLMGDDSTPRNVLSLARGREMMYDIVPTKGDKYTINESHILSLKMSCPYNSKKYSHLKKDDVLDVCLMDYLNLPKGLIYNLKGFRVGVEFTHKEVDIEPYYLGLWLGDGTSRTTGITTIDDCVIDYINEYAERLNSRVSLCDSNGTRCCEYSIVSTSTDKNNNKLLKMLQNHKLILNKHIPKTYKCNSRKVRLELLAGLIDSDGSADHNSYDIIQKNETLMDDIIYLARSLGFAAYKKVCKKSCIYKGEKRDGTYYRTIIHGKGLEDIPVRCERKKVEPRTQIKDALNTGIKVEKKEIDNYYGFELDGNHRYLLGDYTVTHN	MKNKISSKITDYNETILSEIETLKTKNLINGYLGNKGYSIYKNCLSPKIIEFIKKELSIKPIVMGAFVQPIAFPIYMESDKKIYIPRFWGINIFGLPKAIKISHGESIDLKFKGELRDYQIAVMDTYLKTIKLDKPEEDNSEGSALIELFAGAGK	TVLSLKIIEQIKKKTIIFVHKTFLKNQWIERINQYLPGARVGTIQGQVIDIDDKDIVIAMIQSISMKSYPDSLFDGFGLSIYDECHHISSETFSNCLKKCTTLYGLGISATMNRKDGLTHVFKMYLGQICNTISNKQDQDDVLVKAIDYVVLDDDEHNNEERDFKGNLKYSTMLSKVSKLGFRCDFIINVIENELKINNDQQIILLGHQKNLLNYIFKEVEARNITSVGYYVGGMKEKDLKISENKQLILATYAMAAEALDIPSLTTLILATPKSDIVQSVGRILRTKHKQPLIIDIIDQHDCFLNQFNKRKTFYNEKKYKIIRTNNDKYIDYIKYVRAGVAFDETQIWKEIIPKTRGRSKKTEEEGNKCLIKL				genome paper: Santini et al. 2013
	UNCLUSSIFIED dsDNA VIRUSES
	Phaeocystis_globosa_virus_12T	UNCLASSIF	UNCLASSIF				G8DHS8		CHGINTPILMYDGDIKMVQDIKIGDQLMGDDSTPRNVLSLARGREMMYDIVPTKGDKYTINESHILSLKMSCPYNSKKYSHLKKDDVLDVCLMDYLNLPKGLIYNLKGFRVGVEFTHKEVDIEPYYLGLWLGDGTSRTTGITTIDDCVIDYINEYAERLNSRVSLCDSNGTRCCEYSIVSTSTDKNNNKLLKMLQNHKLILNKHIPKTYKCNSRKVRLELLAGLIDSDGSADHNSYDIIQKNETLMDDIIYLARSLGFAAYKKVCKKSCIYKGEKRDGTYYRTIIHGKGLEDIPVRCERKKVEPRTQIKDALNTGIKVEKKEIDNYYGFELDGNHRYLLGDYTVTHN	MKNKISSKITDYNETILSEIETLKTKNLINGYLGNKGYSIYKNCLSPKIIEFIKKELSIKPIVMGAFVQPIAFPIYMESDKKIYIPRFWGINIFGLPKAIKISHGESIDLKFKGELRDYQIAVMDTYLKTIKLDKPEEDNSEGSALIELFAGAGK	TVLSLKIIEQIKKKTIIFVHKTFLKNQWIERINQYLPGARVGTIQGQVIDIDDKDIVIAMIQSISMKSYPDSLFDGFGLSIYDECHHISSETFSNCLKKCTTLYGLGISATMNRKDGLTHVFKMYLGQICNTISNKQDQDDVLVKAIDYVVLDDDEHNNEERDFKGNLKYSTMLSKVSKLGFRCDFIINVIENELKINNDQQIILLGHQKNLLNYIFKEVEARNITSVGYYVGGMKEKDLKISENKQLILATYAMAAEALDIPSLTTLILATPKSDIVQSVGRILRTKHKQPLIIDIIDQHDCFLNQFNKRKTFYNEKKYKIIRTNNDKYIDYIKYVRAGVAFDETQIWKEIIPKTRGRSKKTEEEGNKCLIKL
	Phaeocystis_globosa_virus_14T	UNCLASSIF	UNCLASSIF				G8DEE1		CHGINTPILMYDGDIKMVQDIKIGDQLMGDDSTPRNVLSLARGREMMYDIVPTKGDKYTINESHILSLKMSCPYNSKKYSHLKKDDVLDVCLMDYLNLPKGLIYNLKGFRVGVEFTHKEVDIEPYYLGLWLGDGTSRTTGITTIDDCVIDYINEYAERLNSRVSLCDSNGTRCCEYSIVSTSTDKNNNKLLKMLQNHKLILNKHIPKTYKCNSRKVRLELLAGLIDSDGSADHNSYDIIQKNETLMDDIIYLARSLGFAAYKKVCKKSCIYKGEKRDGTYYRTIIHGKGLEDIPVRCERKKVEPRTQIKDALNTGIKVEKKEIDNYYGFELDGNHRYLLGDYTVTHN	MKNKISSKITDYNETILSEIETLKTKNLINGYLGNKGYSIYKNCLSPKIIEFIKKELSIKPIVMGAFVQPIAFPIYMESDKKIYIPRFWGINIFGLPKAIKISHGESIDLKFKGELRDYQIAVMDTYLKTIKLDKPEEDNSEGSALIELFAGAGK	TVLSLKIIEQIKKKTIIFVHKTFLKNQWIERINQYLPGARVGTIQGQVIDIDDKDIVIAMIQSISMKSYPDSLFDGFGLSIYDECHHISSETFSNCLKKCTTLYGLGISATMNRKDGLTHVFKMYLGQICNTISNKQDQDDVLVKAIDYVVLDDDEHNNEERDFKGNLKYSTMLSKVSKLGFRCDFIINVIENELKINNDQQIILLGHQKNLLNYIFKEVEARNITSVGYYVGGMKEKDLKISENKQLILATYAMAAEALDIPSLTTLILATPKSDIVQSVGRILRTKHKQPLIIDIIDQHDCFLNQFNKRKTFYNEKKYKIIRTNNDKYIDYIKYVRAGVAFDETQIWKEIIPKTRGRSKKTEEEGNKCLIKL
putative D6/D11-like helicase (P-loop insertion)
	MARSEILLEVIRIDAE
	Brazilian_marseillevirus						A0A142CK33		CVHPSTLVNINGCNKEIESVWKSYGMGAPKFDNEGGEWKLPSAKLSVFSLDESSKKMCKSTISKLYRQRVRERLNVLELPGGTRLRMTKAHRVLTERGWTNDFSKVSYVAVPKAIRPEQNTRKVSSSLLEMIIWYSVYGTFLRNQDPRNFGLGTSPVSLSPLAQKDRGKFLFTFRTMREYMNFVSFANNFLMENNIGTDRELRPQKTTIRNPDGGDADVVCCGFRSGPLERFFSMHEFDYEMRGFSGAFADCPQKDFQKFVEMYISEHSKVDREGSMLLRFYNRACCLDFSAFLLRFGVKMTVYGSIGKICRRYALRLEEKIDMPLLTVKSIQKRTTKSAIESDPFPLPDFLARASQKLGVNASDLLAGKRNIENMSDARQVLLSLLRARQGDDFCPAL…	MGVLPMTKEEERILSLFYFGIFCLSSNKGMQVPLENFIALYPSIKDKLLQEELAKKTEFAELRLEKAEEKEGNFYRHQEILSRIVSPHTEYNEQLVYHGLGSGK	TCTAISIASAFSEAKDMEKPLVFASTILQENFRKDLTMCASDSFPKPPGDPTEKAYRIALRRMTDAKFEFWTPTTFYHLILRNFVRDGVIDWELVSKKYSGRLIIIDEVQNLRQDADEEEGTVTKPGKDNVYKFMHTFLHRIKNSKIILLSGTPIVNEVWDLAYVMNLILPLDQQLPEEKGFERLLSTAEGKEKLQNSFRGRVSYLRAAATDTKRLDQGSTVPWIKEEKFDEWKKATKSKLSESSRPWTEHIRLFPSAMSKYQQESVERAETETIETEGKVSKKGGGFHRFGLDASLFVWPEQEGVPPVELYGTRGFERFATKKGAKGTYALSPTVSKKIKENLGEYSSKFKVIVDRILENPNKLIFVYTSSVRSGGALLFALILKLFGMKQANSGSVT…
	Cannes_8_virus						T2AY48		CVHGSTLVSVNGKYRDIEGVWKNYGSGQSKVDPEGGEWKTPTAKLFTHSFDEQTKKMCRSQISKLYRQRVRERLNVITIPGGTRLRMTKAHRILTERGWTNEFSKCKFVAVPKALRHEQQAQKIPLDFAVWFTTFGNFLRNQDPRNFGLGSSPISQNPLLQKDNGKFLWTFSSMGDYMIFEKFINNFLMENNVTTDREIRPQKTTMRKDGVEEDIFCCSFRSGSLERLLATYEFDFTFSSGLSPWFADCDQKEFLKFLETYLSESCRVERDGSVLVRFQNRACCLDFSSLLLRLGVQMSVYGNVGKIHRRYALRLEEKIHFPLLTAKCIHKPTTKSTTEAEPFPYPDFLQRVSQKLGVQSTCLLSEKRNIESMTDARQVLLSLIRARQGESPQLDGASK…	MFQREYFPNVTKDMEIPLESFIPLYPSIEDPLLQEKLAKKREFAELRLERKEDKEEDFYNHQKTMARIVSPHTEYNEALVYHGLGSGK	TCTAIAISEAFSQSKDMEKPLVFASTILQENFRKDLTMCASKSFPKPPGDPTEKAYRIALRRMTDAKFEFWTPTTFYNLIVKSFVKDGVIDWELVSRKYSGRLIIIDEVQNLGQETEEDDEGTTQRQGKDQKSNVYKFMHTFLHKIKDAKIVLLTGTPILNEVWDIAYVMNLILPLEKQLPEEKAFERLLSSTDGPQKLEEAFRGRVSYLRAAAADTQRVDIGSTVPWMEPENFAHWKKVTKSTVKETSRPWTEHIRLYPSAMSEYQQKAVERAETETLEAAGKVSKKGGGFHRFGLEASLFVWPEQEGVAPVDLYGIRGFEKFATKKGVKGNYGLSPALSKKIKENLGEYSSKFKEIVDSVLENPKQLIFIYSSSVRSGGALLLGVILKLFGLREASS…
	Golden_mussel_marseillevirus						A0A1D6Y7W3		LKKANKADVRIYSEELSKILEQEVSFSRIVSVSEEDFEGYVYDFEVKDTHNYLAEGIVTHN	MMLVQN	TCTAIAIASAFSQAKDMEKPLVFASSILQENFRKDLTLCASGSFPKPEGDPTEKAYRIALRRLTDAKFEFWTPTTFYHSILKSFVRDGAIDWDVVAQRYSGRLIIIDEVQNLRQDTEEEEEGSTKQTKDNVYKFMHTFLHKIKNSKIVLLSGTPIVNEVWDLAYVMNLILPIDQQLPEDKAFERLLSSAEGKEVLSRAFQGRVSYLRAAATDTKRIDEGSLVPWISPENFKEWKKTTKSSLKEDSRPWTQHIRVYPSAMSKYQQRAVARAETEVIETASGKTSKKGGGFHRFGLDASLFVWPEEEGVAPSDLYGTRGFERYATKKGTKESYALSPAMAKKIRENLGTYSSKFEVIVSRILENPDKLFFVYTSSVRSGGALLFSLVLKLFGLRQATSGAV…				N-end truncation, no HintN, but HintC is present
	Lausannevirus						F2WLH4		CVHGSTLVNVNGSNKEIESVWKAYSSGGPKFDNEGGEWKLPSARLSVISFDESTKKICKSTISKLYRQRVRERLNIIEIAGGTRLRMTKAHKILTERGWTNDFSKVSYVAVPKVVRPELAKRKLPPSLLDMIIYHSVYGTFLRNQDPRNFGLGTSPVSLSPLAQKDRGKFLYTFRTMGDYMNFVAVANNFLMENSLGTDRELRPQKTTVRNAEGREVDVFCCGFRSGPLERFFSAYEFDYDLRGLSGILSDCGQKEFQKFVEMYITEHSKVDAEGAMLIRFYNRTCCLDFSSFLLRYGVRMTVRGSIGKIHRRYALRLEEKIDLPLYTVKTIQKRTNKSLEEPEPFPFPDFLSKASQKLGVSPDDLLHKKRNIESMSDARQVLLSLLRARQGDDFCPAL…	MQVPLEKFIPLYPSIKDKLLQEELAKKTEFAELRLEKSEEKEGNFYRHQEILARIVSPHTEYNEQLVYHGLGSGK	TCTAISIASAFSEAKDMEKPLVFASTILQENFRKDLTMCASESFPRPPGDPTEKAYRIALRRMTDAKFEFWTPTTFYHLILKNFVRDGAIDWDLVSKKYSGRLIIIDEVQNLRQDAEEEDSASITKQGKDNVYKFMHTFLHKIKNSKIVLLSGTPIVNEVWDLAYVMNLILPLDQQLPEEKAFEKLLASPEGREKLQNSFRGRVSYLRAAATDTKRLDQGSTVPWIEPEKFDEWRKETKSKLSESS RPWTEHIRLFPSAMSKYQQESVKRAETETIETEGKVSKKGGGFHRFGLDASLFVWPEQEGVPAVELYGTRGFERFATKKGAKGTYALPPGISKKIKENLGEYSSKFKVIVDRILKNPNKLIFVYTSSVRSGGALLFALILKLFGLKQANSGS…
	Marseillevirus_marseillevirus_(GBM)						D2XAP1		CVHGSTLVSVNGKYRDIEGVWKNYGSGQSKVDPEGGEWKTPTAKLFTHSFDEQTKKMCRSQISKLYRQRVRERLNVITIPGGTRLRMTKAHRILTERGWTNEFSKCKFVAVPKALRHEQQAQKIPLDFAVWFTTFGNFLRNQDPRNFGLGSSPISQNPLLQKDNGKFLWTFSSMGDYMIFEKFINNFLMENNVTTDREIRPQKTTMRKDGVEEDIFCCSFRSGSLERLLATYEFDFTFSSGLSPWFADCDQKEFLKFLETYLSESCRVERDGSVLVRFQNRACCLDFSSLLLRLGVQMSVYGNVGKIHRRYALRLEEKIHFPLLSAKCIHKPTTKSTTEAEPFPYPDFLQRVSQKLGVQSTCLLSEKRNIESMTDARQVLLSLIRARQGESPQLDGASK…	MFQREYFPNVTKDMEIPLESFIPLYPSIEDPLLQEKLAKKREFAELRLERKEDKEEDFYNHQKTMARIVSPHTEYNEALVYHGLGSGK	TCTAIAISEAFSQSKDMEKPLVFASTILQENFRKDLTMCASKSFPKPPGDPTEKTYRIALRRMTDAKFEFWTPTTFYNLIVKSFVKDGVIDWELVSRKYSGRLIIIDEVQNLGQETEEDDEGTTQRQGKDQKSNVYKFMHTFLHKIKDAKIVLLTGTPILNEVWDIAYVMNLILPLEKQLPEEKAFERLLSSADGPQKLEEAFRGRVSYLRAAAADTQRVDIGSTVPWMEPENFAHWKKVTKSTVKETSRPWTEHIRLYPSAMSEYQQKAVERAETETLEAAGKVSKKGGGFHRFGLEASLFVWPEQEGVAPVDLYGIRGFEKFATKKGVKGNYGLSPALSKKIKENLGEYSSKFKEIVDSVLENPKQLIFIYSSSVRSGGALLLGVILKLFGLREASS…
	Melbournevirus						A0A097I1X2		CVHGSTLVSVNGKYRDIEGVWKNYGSGQSKVDPEGGEWKTPTAKLFTHSFDEQTKKMCRSQISKLYRQRVRERLNVITIPGGTRLRMTKAHRILTERGWTNEFSKCKFVAVPKALRHEQQAQKIPLDFAVWFTTFGNFLRNQDPRNFGLGSSPISQNPLLQKDNGKFLWTFSSMGDYMIFEKFINNFLMENNVTTDREIRPQKTTMRKDGVEEDIFCCSFRSGSLERLLATYEFDFTFSSGLSPWFADCDQKEFLKFLETYLSESCRVERDGSVLVRFQNRACCLDFSSLLLRLGVQMSVYGNVGKIHRRYALRLEEKIHFPLLTAKCIHKPTTKSTTEAEPFPYPDFLQRVSQKLGVQSTCLLSEKRNIESMTDARQVLLSLIRARQGESPQLDGASK…	MFQREYFPNVTKDMEIPLESFIPLYPSIEDPLLQEKLAKKREFAELRLERKEDKEEDFYNHQKTMARIVSPHTEYNEALVYHGLGSGK	TCTAIAISEAFSQSKDMEKPLVFASTILQENFRKDLTMCASKSFPKPPGDPTEKAYRIALRRMTDAKFEFWTPTTFYNLIVKSFVKDGVIDWELVSRKYSGRLIIIDEVQNLGQETEEDDEGTTQRQGKDQKSNVYKFMHTFLHKIKDAKIVLLTGTPILNEVWDIAYVMNLILPLEKQLPEEKAFERLLSSADGPQKLEEAFRGRVSYLRAAAADTQRVDIGSTVPWMEPENFAHWKKVTKSTVKETSRPWTEHIRLYPSAMSEYQQKAVERAETETLEAAGKVSKKGGGFHRFGLEASLFVWPEQEGVAPVDLYGIRGFEKFATKKGVKGNYGLSPALSKKIKENLGEYSSKFKEIVDSVLENPKQLIFIYSSSVRSGGALLLGVILKLFGLREASS…
	Port-miou_virus						A0A0N9PWC0		CVHGSTLVNVNGSNKEIESVWKAYSSGGPKFDNEGGEWKLPSARLSVISFDESTKKICKSTISKLYRQRVRERLNIIEIAGGTRLRMTKAHKILTERGWTNDFSKVSYVAVPKVVRPELAKRKLPPSLLDMIIYHSVYGTFLRNQDPRNFGLGTSPVSLSPLAQKDRGKFLYTFRTMGDYMNFVAVANNFLMENSLGTDRELRPQKTTVRNAEGREVDVFCCGFRSGPLERFFSAYEFDYDLRGLSGILSDCGQKEFQKFVEMYITEHSKVDAEGAMLIRFYNRTCCLDFSSFLLRYGVRMTVHGSIGKIHRRYALRLEEKIDLPLYTVKTIQKRTNKSLEEPEPFPFPDFLSKASQKLGVSPDDLLHKKRNIESMSDARQVLLSLLRARQGDDFCPAL…	MQVPLEKFIPLYPSIKDKLLQEELAKKTEFAELRLEKSEEKEGNFYRHQEILARIVSPHTEYNEQLVYHGLGSGK	TCTAISIASAFSEAKDMEKPLVFASTILQENFRKDLTMCASESFPRPPGDPTEKAYRIALRRMTDAKFEFWTPTTFYHLILKNFVRDGAIDWDLVSKKYSGRLIIIDEVQNLRQDAEEEDSASITKQGKDNVYKFMHTFLHKIKNSKIVLLSGTPIVNEVWDLAYVMNLILPLDQQLPEEKAFEKLLASPEGREKLQNSFRGRVSYLRAAATDTKRLDQGSTVPWIEPEKFDEWRKETKSKLSESSRPWTEHIRLFPSAMSKYQQESVKRAETETIETEGKVSKKGGGFHRFGLDASLFVWPEQEGVPAVELYGTRGFERFATKKGAKGTYALPPGISKKIKENLGEYSSKFKVIVDRILKNPNKLIFVYTSSVRSGGALLFALILKLFGLKQANSGSV…
	Tokyovirus_A1						A0A146JHB6		CVHGSTLVSVNGKYRDIEGIWKSYGVGPPKVDAEGGEWKVPSSKLFTHSFDEQTKKMCRSQISKLYRQRVRERLNVITIPGGTKLRMTKAHRVLTERGWTNDFSKCNFVAVPKALRCEQQTQKVPLEFAVWFTTYGNFLRNQDPRNFGLGSSPVSQNPLLQKDNGKFLWTFSSMGGYMLFEKFINNFLMENNIATDREIRPQKTTMRKDGSEEDIFCCAFRSGSLERFLATYEFDFTFSSGLSPWFAECEQKEFIGFLESYLSESSRVGGDGSILVRFQNRSCCLDFSSLLLRFGVQMSVHGNVGKIHRRYALRLEEKIHFPLLTAKSIQKPTTKSTSESEPFPYPEFLQKISQKLGVQSSCLLPDKRNIESMTDARQVLLSLVRARQGENPQLESASK…	MFQREYFPNVTKDMEIPLESFIPFYPDINDPLLQEKLAKKREFAELRLEKKEDKEEDFYNHQKTMARIVSPHTEYSEALVYHGLGSGK	TCTAIAISEAFSQSKDMEKPMVFASSILQENFRKDLTMCASKSFPKPPGDPTEKAYRIALRRMTDAKFEFWTPTTFYNLVVKSFVRDGAIDWELVARKYSGRLIIIDEVQNLGQETEEDEVAPQKQGKEQKSNVYKFMHTFLHKIKDSKIVLLTGTPILNEVWDIAYVMNLILPSDKQLPEERAFERLLSLPEGKKKLEDAFRGRVSYLRAAAADTKRVDIGSTVPWVEPENFSVWKKATKSSLKESSRPWTEHIRLYPSAMSEYQQKAVERAETETLEVKGKVSKKGGGFHRFGLDASLFVWPEQEGVAPVDLYGIRGFERFATKKGAKGNYGISPAISKKIKENLGEYSSKFKQIVDSILENPNQLIFVYSSSVRSGGALLLAIILKLFGLKQANNG…
	Tunisvirus_fontaine2						V9SDA6		CVHPSTLVNVNGSNKEIESVWRIFGLGGPKIDNEGGEWKLPSMKLSVISFDESSKKMCRSTISKLYRQRVREKLNVLELPGGTRLRMTKAHRVLTERGWTNDFSKSSYVAVPKAVRPEKNSRKIPASLMDMIIWFSVYGTFLRNQDPRNFGLGTSPISLSPLSLKDRGKFLFTFRSMREYMNFESFANNFLMENSIGTDRELRPQKTTIRNGDGNDADVICCGFRSGPLERFFSVHEFDYEMRGLSSVFADCSQKDFQKFVELYVAEHSKVDREGSMLLRFYNRTCCLDFSSFLLRFGVRMTVHGSVGKICRRFALRLEEKIDMPLFTVKSIQKRTSKSSEESDPFPLPDFLTRAVQKLGVSSSDLLPAKRNIENMSDARQVLLSLVRARQGDDFCPEL…	MSSNKGMQVPLENFIPLYPSIKDELLQEKLAKKTEFAKLRLEKTEEKEGNFYQHQEILSRIVSPHTEYNEQLVYHGLGSGK	TCTAISIASAFSEAKDMEKPLVFASTILQENFRKDLTMCASDSFPKPPGDPTEKAYRIALRRMTDAKFEFWTPTTFYHLILKTFMKDGAIDWELVTKKYSGRLIIIDEVQNLRQDVDEEENVTKPGKDNVYKFMHTFLHRVKNSKIILLSGTPIVNEVWDLAYVMNLILPLDKQLPEEKGFERLLSSAEGREILQDAFRGRVSYLRAAATDTKRFDQGSTVPWINEENFDEWKKATKSKLSKSSRPWTEHIRLFPSAMSKYQQESVRRAETEVIETEGKVSKKGGGFHRFGLDASLFVWPEQDGVPAVELYGTRGFERFATKKGAKGTYGLSPALSKKIRENLGEYSSKFKVIVDRILENPNKLIFVYTSSVKSGGALLFALILKLFGLKQANSGSVTS…
	Noumeavirus						AQM73195 / ...		CVHGSTLVNVNGSNKEIESVWKAYSSGGPKFDNEGGEWKLPSTRLSVISFDENTKKICKSTISKLYRQRVRERLNTIEIGGGTRLRMTKAHKVLTERGWTNDFSKVSYVAVPKALRPEISKRKLPPSLLDMIIYHSVYGTFLRNQDPRNFGLGTSPVSLSPLAQKDRGKFLYTFRTMGEYMNFVGVANNFLMENSLGTDRELRPQKTTIRNAEGREVDVFCCGFRSGPLERFFSAYEFDYDLRGFSGILSDCGQKEFQKFVEMYITEHSKVDAEGAMLIRFYNRTCCLDFSSFLLRYGVRMTVHGSIGKIHRRYALRLEEKIDLPLYTVKTIQKRTNKSLEEPEPFPFPDFLAKASQKLGVSSDDLLHKKRNIESMSDARQVLLSLLRARQGDDFCPSL…	MQVPLENFIPLYPSIKDKLLQEELAKKTEFAELRLEKSEEKEGNFYKHQEILARIVSPYTEYNEQLVYHGLGSGK	TCTAISIASAFSEAKDMEKPLVFASTILQENFRKDLTMCASESFPRPPGDPTEKAYRIALRRMTDAKFEFWTPTTFYHLILKTFVRDGAIDWDLVSKKYSGRLIIIDEVQNLRQDAEEEDAASVSKQGKDNVYKFMHTFLHKVKDSKIILLSGTPIVNEVWDLAYVMNLILPLDQQLPEEKAFEKLLASPEGREKLQNSFRGRVSYLRAAATDTKRLDQGSTVPWMEPENFDEWKKATKSKLSESSRPWTEHIRLFPSAMSKYQQESVKRAETETIETEGKVSKKGGGFHRFGLDASLFVWPEQEGVPAVELYGTRGFERFATKKGAKGTYALPPGVSKKIKENLGEYSSKFKVIVDRILKNPNKLIFVYTSSVRSGGALLFALILKLFGLKQANSGSV…
	Kurlavirus BKC-1						AQQ73689 / …		CVHGSTLVNVNGSNKEIESVWKAYSSGGPKFDNEGGEWKLPSTRLSVISFDENTKKICKSTISKLYRQRVRERLNTIEIGGGTRLRMTKAHKILTERGWTNDFSKVSYVAVPKALRPEISKRKLPPSLLDMIIYHSVYGTFLRNQDPRNFGLGTSPVSLSPLAQKDRGKFLYTFRTMGEYMNFVGVANNFLMENSLGTDRELRPQKTTIRNAEGREVDVFCCGFRSGPLERFFSAYEFDYDLRGFSGILSDCGQKEFQKFVEMYITEHSKVDAEGAMLIRFYNRTCCLDFSSFLLRYGVRMTVHGSIGKIHRRYALRLEEKIDLPLYTVKTIQKRTNKSLEEPEPFPFPDFLAKASQKLGVSSDDLLHKKRNIESMSDARQVLLSLLRARQGDDFCPSL…	MQVPLENFIPLYPSIKDKLLQEELAKKTEFAELRLEKSEEKEGNFYKHQEILARIVSPYTEYNEQLVYHGLGSGK	TCTAISIASAFSEAKDMEKPLVFASTILQENFRKDLTMCASESFPRPPGDPTEKAYRIALRRMTDAKFEFWTPTTFYHLILKTFVRDGAIDWDLVSKKYSGRLIIIDEVQNLRQDAEEEDAASVSKQGKDNVYKFMHTFLHKVKDSKIILLSGTPIVNEVWDLAYVMNLILPLDQQLPEEKAFEKLLASPEGREKLQNSFRGRVSYLRAAATDTKRLDQGSTVPWMEPENFDEWKKATKSKLSESSRPWTEHIRLFPSAMSKYQQESVKRAETETIETEGKVSKKGGGFHRFGLDASLFVWPEQEGVPAVELYGTRGFERFATKKGAKGTYALPPGVSKKIKENLGEYSSKFKVIVDRILKNPNKLIFVYTSSVRSGGALLFALILKLFGLKQANSGSV…
	UNCLUSSIFIED VIRUSES
	Insectomime_virus						V5L590		CVHPSTLVNVNGSNKEIESVWRIFGLGGPKIDNEGGEWKLPSMKLSVISFDESSKKMCRSTISKLYRQRVREKLNVLELPGGTRLRMTKAHRVLTERGWTNDFSKSSYVAVPKAVRPEKNSRKIPASLMDMIIWFSVYGTFLRNQDPRNFGLGTSPISLSPLSLKDRGKFLFTFRSMREYMNFESFANNFLMENSIGTDRELRPQKTTIRNGDGNDADVICCGFRSGPLERFFSVHEFDYEMRGLSSVFADCSQKDFQKFVELYVAEHSKVDREGSMLLRFYNRTCCLDFSSFLLRFGVRMTVHGSVGKICRRFALRLEEKIDMPLFTVKSIQKRTSKSSEESDPFPLPDFLTRAVQKLGVSSSDLLPAKRNIENMSDARQVLLSLVRARQGDDFCPEL…	MQNNERILSLFYFGIFLVSSNKGMQVPLENFIPLYPSIKDELLQEKLAKKTEFAKLRLEKTEEKEGNFYQHQEILSRIVSPHTEYNEQLVYHGLGSGK	TCTAISIASAFSEAKDMEKPLVFASTILQENFRKDLTMCASDSFPKPPGDPTEKAYRIALRRMTDAKFEFWTPTTFYHLILKTFMKDGAIDWELVTKKYSGRLIIIDEVQNLRQDVDEEENVTKPGKDNVYKFMHTFLHRVKNSKIILLSGTPIVNEVWDLAYVMNLILPLDKQLPEEKGFERLLSSAEGREILQDAFRGRVSYLRAAATDTKRFDQGSTVPWINEENFDEWKKATKSKLSKSSRPWTEHIRLFPSAMSKYQQESVRRAETEVIETEGKVSKKGGGFHRFGLDASLFVWPEQDGVPAVELYGTRGFERFATKKGAKGTYGLSPALSKKIRENLGEYSSKFKVIVDRILENPNKLIFVYTSSVKSGGALLFALILKLFGLKQANSGSVTS…
primase/helicase (P-loop insertion)
	UNCLUSSIFIED VIRUSES
	Skeletonema_virus_LDF-2015a						ANR76359 / A0A1B1II04		SLAPDTKVLRYDGKVVRADEVQVGDKLMGPDSKPRNVTNVNLQTGPMYRVTPTKGEPFECNADHILSLRHCSTGEVKNVVLTDYLNWSKNQKHLWKMWRTGVDPSWNSLTSPSMAYCIGAYLGDGREQGPEICMGKAKQPVIDYMISTELKPTRVKFDRGAYYIGFSKKSDLWCEVCDCLKPRKVPQYIKAGCKENRENILAGLLDTDGSLTNGGAEITQKSEQLADDICFIARSLGLAAYKKSKWVNGQEYFRVTISGDMTSIPCKRLKFKARKQVKNVLNVGFKVEPIGEGTYRGIALDGDHLFLLGDFTVTHN	MSYVDAALRHDEEMEMTEHSHQPCPFCDSSDAFSWNDETGAFMCFSCGAKPSTKGGLVYDGNTLQSTKEVEQDLEQPDDMYVPQKYRGISKATMEKAGVYFTSKDGKETVHYPYPNGTKHRELPKNIKISGKMNAFFGQDDYNGGGRLITITEGEEDRLSVIEMMGDYPVVSVPGATPGKEFWENARTFLSGFEKIHLSVDNDEAGDKLAKQFFKLFPGKVYRVPHTKYKDANEFLKAGATQEYRSAFWNAQKIKPESLLHTQQDFLKLYRETPNYEYFPTGIPGLDEKMLGIHKGAFTIVVAPTGIGK	TEFFRYLEHQALNYTNYTIATCHLEETPLRSTLGVVSYLIGDNVTRKDLIEAKGLEEKVEEWFEILTKNEQYYQFQIRSDEGPEELVEQIRFLVNAMGVDFIFFEPIQDIVTGSVADKESKLSDLSAILKRLAPELNVGIVCIAHANEDGDTKYCKTIAQSAAFEINLSRNIDAVDDDERNTMHVSVGKKNRVGGGSGPAGTLIFDRDTYMLTPDLGPLEPQTPRGDIV	Y	LAGLIDADG_WhiA

## Sheet: Other vDNA inteins
Putative_DNA_topoisomerase_IIA
	MIMIVIRIDAE						NCBI / UniProt		intein	n-extein	c-extein		endo	add. domains	comments
	Cafeteria_roenbergensis_virus_(strain_BV-PW1)_(CroV)						YP_003969958		CISSDTNVLIWNSKISKKAKDIQIGDILVGDDGNKRNVIDVSFGKGQMYKIIQSKGENYSVNNNHTLTLMMPLHKVISNSNNKLKLLWWDNVYKIIKSKPIDVQENKISDDEILLNSVYHDRTKHYRKVRKESQIYTLAEIDQLNLSDEIKKEIIDLCNTIPDENVFDINIQDYMNLDKTTQTYLIGVSGKCINYPYKSVNIDPYLLGLWIGEDCSHNSKIYLNNRVNLNMYKLKSKGIPDDYLYNNKYIRESVLAGIIDKKGSVVRNGTKIIIEQKLSNKELINDIIYLAQSLGFVCSTANINKTITTTGVTHSDNIKTIYITGNLASIPVLREKNKCINPTNFNILDSPGYITVEKDGIGDYVSITVDTTTNQRFLINDFTVTHN	MSKTKYDKVSQREHILLRPGMYIGSVSKNTEPMWLYEDNKMQKKDITFIPGLYKIYDEIIVNARDHSINDKSCNSIEIEVNTDEGYFSVYNNGDEGIPVKEHETHKTLIPSMIFGELLTSSNYDDSKKRTTGGMNGLGSK	CSNVWSKKFEIEVQDKTNKKHFHQIWEDNMSVVNKPKVTSKSTKSFVKVTCYPDLERFKIKSLKKHLPLFEKRAYDLALTTEKVKVKFNGSLINVKNMQDFMDLYFPDTAKIVDTSNPRMHVGCIYLPDVGHESISYVNGICSYRGGTHCNYIVDMVVKSLINDYIKKKDKDIKISPALIKDNLVFFINSVIDNPSFSSQSKETLTTKPSDFGTVYKLNKTFMTKLSKSGIIKQIISLAKFKESVKMTKTDGRKTTVIRGIPKLEDANKAGTKDAHKCGLYLAEGDSALSMILSGLSSKDRNFYGAFPLKGKLLNVREASVKQIMGNDEISNLKKILGLRNEFKYEMDEEFNTLRYGKVIILCDSDVDGSHIKGLILNMFHSMWPNLLKREGFITTMNT…
GDP-mannose 4,6-dehydratase (Gmd)
	PHYCODNAVIRIDAE
	Chrysochromulina_ericina_virus_(CeV01)	PHYCODNAVIR	UNCLASSIF				YP_009173368		TLAGFMPVIFKQNNIINIKPICEVVKNHTKYDSILVDEKINHYQEGEVETELFIWDNNDWTKVKFASGYPHDQKDNKNPRFIISKNASYMITSNHVAIMEDDSEVECKNLKLGDKLKLVKFPKINDYDNINKSLYKFNKPVISNIECCYCNHIFARKSNYDKHIDKCKINREFYNNKINRYEAEFLGLIVGDGSFGNNVRFTNKSKELHNYVIDLWEKIGKFNNKECTYRISEIRSGFNPNEIIFQLNLNGFNDFFKKYEIYNEDKTKRVPVIILNSPQNIQEKFLEGYNKADGLKSNKCVYKFKNFKTNSATLAQGLIYLLENTTGQKYNINVESIFKFNKHRLYYSINVLSNTIYSLDKTKEKSELIKEMHSSNISQREIHRRINISRSLIRKVVNT…	MPKIALITGITGQDGSYLSELLNEKKYKVYGIVRRNSEIFNYSRLSHIRDSLNLIYGDLTDSLSLSNIINILTDNKDYSVFEIYNLGAQSHVHISFDIPEYTAQVDGIGVLKLLECIRQLDIKDREKIRFYQAGTSEMFGEVLQIPQNEMTPFNPQSPYASAKVYSHYIVKNYRESYNLFACNGVLFNHE	SPRRGENFVTKKIINYVKKVKDSTENSEVLTLGNINSKRDWGHAKDYVMAMWLMLQDDKPDDYVIGMGETYTIRSFVEKAFKKIDIDIEWSGKDLDEVGIDKKSRKILVKISDKYFRPNEVDILLSDSQKAREKLKWMPEYDSLDKLIDSMLT				intein also present in some bacterial species
ATP-dependent Lon peptidase
	PHYCODNAVIRIDAE
	Chrysochromulina_ericina_virus_(CeV01)	PHYCODNAVIR	UNCLASSIF				YP_009173298		CHIKDTPIMLSNGKIKMVQNITLEDKLMGDDSTPRNVLALGNGIEKMYRIEQIKGDDYIVNESHILSLKMTKAGKKGDKHQTILGRRYFKGDIVDICIKDYQSLPKYLQECLKGYKVGLDFCEQEIDLEPYALGYWLGDGSSDSFRITTIEKRVVDYFKEYALNNNLQVTQGKGEKNEISYHITTGYTGGRADKNKLLNYLKNHKLINNKHIPEIYKCNSRENRLKLLAGLIDSDGYCNKVNNSLEITQKNKKLADDILFLVRSLGFCGTMKECTKSCMYKGEKRCGQYYRIIISGSGREEIPTLLERKRPKEHKQIKDGLNTGIRIVPLEEDKYYGFQIDGNSRFLLGDFTVTHN	MNNQKKLVNINKIEFLLVKINTLKNIISKTITSSQKYKLYDILGANEVNVCISTLDTLFNDIKYELEKINTSKFNLIETTNKIQKIEDELLLIVKNFGTDSLADLIYLLFGDNYIDKIESDIIDKYNLLLNKAHPINYKILPWKPDTVPSNKKQILKNKIVEDNIICESGVLLDCFDLARTSKSFQTKVYGIKLCLHDYENKRTYLVACLVDDILISCVENLYLKNKFSELESNKPKDIEYENDHWQRFIESLTIKDILVYSVTELAQRFISILNQLILIKQKTITQVVKEFLSNELYAQRTTLIQLLIQGNQEDFQYLAYLLYDLLSNENNSSIDTLEQTLLYDSLPWNTKKFFKVAMKQTIQYTNTLCNYDSDKIPLEQQICLLKASDSVKEKAILK…	TSLAKRGLARCLKDENGVERPFAFIAIGGSANGSTLEGHNYTYVGSTWGRIVDILIESKCMNPIIFIDELDKISRTEHGKEIIGILTHLIDPTQNDTFQDKYFSGIDLDLSKVLFIFSYNDVDSIDRILLDRIHRIKFKNLAVEEKLVITNNYILPEIYKKMGLENVIDIDNNVIEYIISNYTKEPGVRKLKEILFEIIAEINLSELANINNNINYPIKITIEDIKYKYLKDRHEFKIKQIFNEHKIGLVSGLWANNYGQGGLLPIETKFLPSSTFLELKLTGMQGDVMKESMNVAKTVAWNLLSTKRQNELLEKFEKNKSFGIHIHVPEGATPKDGPSGGAAITTVIYSLLSDRKINRNFAMTGEICLQGRVTAIGGLDLKILGGIESGVTHFIYPKE…
putative DNA mismatch repair protein MutS-like protein
	MIMIVIRIDAE
	Moumouvirus_Monve	MIMIVIR					AEX62724		CLHPDTDVMMFDGRIKKAKEIIKDDMLMGDDSEPRYVLETCKGEDEMYKIIPMKGEPYIVNGSHILCLKSSGYKSVCWAGDKCQYYRAVWMENHVQRIKNFSVKKYETKEKAEQAAREFLETVKSDKGKILHISVDDYLKKPSHWRINYYTYHVGVDFIEQEVDVDPYIIGHWLGDGTSASTSFTSADQEIVDYYEKYFNDTGISVKKCKGYRYDISTGSKNGGKYKNWYLNALNKYNLINNKHIPEEYLLNSRQVRLAVLAGLIDSDGSNHENRGIDIIQKNEKLADDIVYLARSLGFWCDKKQCTKTCTNGKNGPVSGTYYRMYISGNDFSELPLLLEYKRPHPEEKTHKLDHLISSFKIEKLGKGQYCGFELDGNHRFLLGDFTVTHN	MYMDTFILTPTNTKYLDFMLKDPISGNLITPIMNFNLNNLNPFQTDLYFLNSDYKYQEKITNYIYTSLTEKWLYKEKVFNDLLKYFKVSKHKTYGTVCLINNLTDEINMDINDKYKNHIFKYIEKFFITPTFVEKVLQNYVKNSGTKWYDICSNKNIIKALFAYKLKKVFINIINKKIIRRQINNLKINLLILISLSLKMSIYDIYFREQEKYSKIYGEKTVVFIQIGKFYEAYCTKNKGYVNLAELEPLLNIKFIRRDNKNTNSDESKKPNQFGINCVAISKNLATLTENGYTVVLFDQKTSNGENIERECIGVFSPGTYLSDRQMQDANYLLSVYISEEKQLSGKNLMAIGLTIVDVSTGTSIIHEFYSSKLDERFGLDELVRIMQTYRPTEIVVYY…	SSISENLDIGIPQSKPGKNGVVLFSLNWCGKSTLMKAIGISVILAQIGYYVPAEEFIYEPYMALYARITGNDNIFKGLSSFALEMTELDAILMRTESQGENTLVIGDEVCRGTEDISGRAIVASALVSLSECNSTFIFSSHLHDIQELEEIKSLKNLRFFHLRAEYDEENDCIVFDRRLMPGSGPSVYGLMVAKYLVKNAKFISRAEKIKKRLMGEDKIDIPVKTSNYNKDLLVRQCCICNYCPTMEYHKELESHHIHFQKNCWEDGKIKEKPYLHKNRLYNLVVLCRKCHNKVHQGEIIINGYVDTIIGPLLDYKVNVNKKLYNGLKKLDKIKTKKVITKKTSKQIECEC
	Acanthamoeba_polyphaga_moumouvirus	MIMIVIR					YP_007354438		CLHPDTDVMMFDGRIKKAKEIVKDDMLMGDDSEPRYVLETCKGEDEMYKIVPMKGEPYIVNGSHILCLKSSGYKSVCWAGDKKNMYQAMWMENHVNRSKSFNVKKYGTKEKAEQAAREFLETVKSDKGKILHISVDDYLKKPSHWRINYYTYHVGVDFIEQEVDVDPYIIGHWLGDGTSASTSFTSADQEIVDYYEKYFNNTGISVKKCKEYRYDISTGSKKGGKYKNWYLNALNKYNLINNKHIPEEYLLNSRQVRLAVLAGLIDSDGSNCKNRGIDIIQKNERLADDIVYLARSLGFWCDKKQCTKTCTNGKNGPVTGTYYRIYIYGNDFSELPLLLEYKRPHPEEKTHKLDHLISSFKIEKLGKGKYCGFELDGNHRFLLGDFTVTHN	MSIYDIYFREQEKYSKIYGEKTVVFIQIGKFYEAYCTKNKGYVNLAELEPLLNIKFIRRDNKNTNSDESKKPNQFGINCVAISKNLATLTENGYTVVLFDQKTSNGENIERECIGVFSPGTYLSDRQMQDANYLLSVYISEEKQLSGKNLMAIGLTIVDVSTGTSIIHEFYSSKLDERFGLDELVRIMQTYRPTEIVVYYHPIEYEENTIKNIKLYLELDKFRNKYFYVYHKKNNQDNMKLLNEETFKINYQNDYLSTIFDLGVQKTLNKNKSAIETLNLQKRTYATISLMIMLKYIAEHNVLLLKNLSYPEIYLYNKHLILGNNAIEQLNVIDSNNLSSYNNKIESVFDVINKTSTPMGKRFLKDNLLNPMSQDNKEAISKRYEIIDRLIKNELYKKV…	SSISENLDIGIPESKPGKNGVVLFSLNWCGKSTLMKAIGISIILAQIGYYVPAEEFIYEPYMALYARITGNDNIFKGLSSFALEMTELDAILMRTESQGENTLVIGDEVCRGTEDISGRAIVASALVSLSECNSTFIFSSHLHDIQELEEIKSLKNLRFFHLRAEYDEENDCIVFDRRLMPGSGPSVYGLMVAKYLVKNAKFISRAEKIKKRLMGEDKIDIPVKTSNYNKDLLVRQCCICNYCPTMEYHKELESHHIHFQKNCWEDGKIKEKPYLHKNRLYNLVVLCRKCHNKVHQGEIIINGYVDTIIGPLLDYKVNVNKKLYNGLKKLDKIKTKKVVTKKISKQIECEC
Ribonucleoside-diphosphate reductase, small (beta) chain (NrdF-like)
	UNCLUSSIFIED dsDNA VIRUSES
	Pandoravirus_salinus						AGO85886 / S4W248		CFVAGTPVSLANGMSVPIEQVRPGTAVMGWDSRCGGLVAAPTTYLKHKAQQACVRVVLQDGRSITCTPDHRFLAHDGKWVEASNIVPGTTRVTMGLDYPITSAEMLSGTWSAPLGKYGTVDLQSTPAKALALARLAGYIITDGSVAVTKHGGVCMSCYMGTVIGKERMLDDIELLCGKRPRTGKGNYSVALPDPLSRAIHALDPVAFAPGARIRREFAWPALFIDDDGAVPLVVLREFLGGVYGGDGHAPRLTHRTGTLKLASVAFSQTKKPAQIASLRVGLERLMKALCRFGIDGLISERAKPGGDSRDVILTMSGPASIVRFNDLIGFRYDQHKAVRLSVAAAYYRERMLRQQSHDDFVREIYSLKRAEPDRFWRCLREDVAADRAKKADYWADPIA…	MATTAVTTATKDDARQHQDVHRDIQTATIESTALDASCEPLLRENPNRFVLFPIRYQRIWEMYKKAEASFWTAEEVDLGADTVHWVSLSDDERHFIKHVLAFFAASDGIVAENLAGRFMKEVQVPEAR	CFYGFQIAIENIHSETYSLLIDTYVKDPVEKDHLFRAIDTVPSVRKKAEWAMKWINKEGLDTFAERLVGFAAVEGIFFSGSFCAIFWLKKRGLMPGLCFSNELISRDEGLHCDFACLLYTMLVDKPSSDVPRQIIIEAVEIEKEFVSESLPVALIGMNAALMCQYIEFVADRLLASLGCEKHYLTANPFPWMELISLEGKTNFFERRVGEYAKAGVTSRTERTSGFSLNSHF	Y	LAGLIDADG_3		genome paper: Legendre et al., 2013
U-box containing von Willebrand factor type A [NO further analysis]
	PHYCODNAVIRIDAE
	Chrysochromulina_ericina_virus_(CeV01)	PHYCODNAVIR	UNCLASSIF				YP_009173706		CFTGDATIILADKSKKLVKDLIPGDQVLSLTDPYGLKLGFASATIVCILKTTTNGYNNLVTTENGLKITPYHPIISRGVWVYPTNIYETKSEKCSEVYTILLDNYHTFNLNGSWVIGIGHNYKAGILAHDYFGSDNIIKDLMKHNDWHTGIITITSSQFERDYITNEI	MSLLSRVGSGRISTPATESTNNTGNDAIIESITCPITGMPMTDPVQGPDGHTYERSAITEWLNRNPTSPQTREPMQVSQLKVNASIRFLCDKYHKGEFGQVTTSRPTPKITSEHIKVNHTQHTDSSKKNIMISFNIDNDTFPKDVEHLPQDIVIAIDRSGSMTQSVEAKDADGKQLEAGFSVQDIVNHAAKTVAKTLNPTSRLAIIVFDNQIEILFDLKPMSQMNQSQAIAQIADIKPRAQTNIYGAIEKAIEILDIRDDKSNNSAIIMLTDGIPNISPARGEVETLKKLRIKKNFTAPIYTFGFGYNLQRGLLYDIAKYANGANGHIPDGGMIATVFCNFIGTILTTVAMNLQLHIYTPGVTLMGDYISNYNSEFETTIYDLGTVQYQQSRDIVFNLG…	CSINTNTINNNTINITQQPIAII				Not sure if intein ID correctly (HintC specifically)
	Phaeocystis globosa virus	PHYCODNAVIR	PRYMNESIOVIRUS				YP_008052730
putative uncharacterized proteins / function unknown / no identifiable known domains [NO further analysis]
	MIMIVIRIDAE
	Cafeteria_roenbergensis_virus_(strain_BV-PW1)_(CroV)	MIMIVIR					YP_003969679		CLTDSCNILTPDGYKNVANLCVGDTIVTSKGTHTQIVEIYTSTSACINKDTPYLIPAKSIDNKLPHVDTYISGNHA	MSKYLICTNDLFINLNGNIINELDVTLVNEFDFNIGMNAFVDIQADTGIGYIGFIYNYNGYPEFPFLIESVNENASLNIFTQEFKDFLATVNTNNSGIIIDLITSNVYDQRMIDEINNLTQTYPNITIRYSTGVMGSLVNNWVLDKSSTSAGTNLITEDIKTIYFTGTNELNDLSFPRDLTNGILLEELVNEYPNDFFKLPGKSNHYFLQTNILDWSTRWTTGTKFIQLLPNQIFDGNGFLIDCGNEYKGLIVTNHPTLTDFNNSPIIQNLTTIWTMMFPLSGGIIKQAQKYFIIKKCFTDTSNNNYIAEGGGGICGAQSGINGQFLIENCYSSVNMWSDAGGIVGMKSCADSTSDSIIRGCYSNGEIGGNNWDINCGGVCGTYFAINGKGTVESCYSL…	YKETTKSTNWILPKFTNLKQTYEKDQVKYYNIKLSDYFNDDMVCNGIIVEGWDGYKSNEPRKHKWVKVNNNWIRKISNKN	?
	Cafeteria_roenbergensis_virus_(strain_BV-PW1)_(CroV)	MIMIVIR					YP_003969774		CVTFDTLIKTPSGEKYICDLEEGELVKTSNGENVPIIKKMVKKCINPKKMPFIIPKNYYGKNMPNRDLYISGNHAINIGNN	MKNLILIENSLKDIDIFKNGINDNTILSNETEILNIDFTNINHIGFVYHYKGYPEFPFFKDILKKNSGTPTSTHTLPQTNIFSDKFKQILKKITETNPKIIIDLLTCNVFNQKMIDEINLLSNTLDITIRYSIDEKGSYPHGNWIQESHNIDIKDIYFNDLIINWNYNLNNGVGLENLTDYFFTLPGAGSNYFYLKNNFSWPPAGFNSTDFIQLFPGQTLDGNGYILTFGSDYEGIVATNHVNLTSESEMVDIPIIRNLGTTWDTMVNGSGGIVRKEQQFFSISKCYSDGIITDRSGGISGENCGHDGLIIISDCYSTGGKTMIASGNLGEEAGGIVGRYTCSSINTSANMTILNCYSTASPVARGSGGICGSLVCSSSSSNTQVQTNVHIQECFSLGH…	TWRYPQMENFDRLNKKEIIYYNLKLPDYHKHQFIANNLVIESWNDEDTNIQNYKWITKGNNIIKILL	?
	Cafeteria_roenbergensis_virus_(strain_BV-PW1)_(CroV)	MIMIVIR					YP_003969871
	Cafeteria_roenbergensis_virus_(strain_BV-PW1)_(CroV)	MIMIVIR					YP_003969876
	Cafeteria_roenbergensis_virus_(strain_BV-PW1)_(CroV)	MIMIVIR					YP_003969992
	Cafeteria_roenbergensis_virus_(strain_BV-PW1)_(CroV)	MIMIVIR					YP_003970023
	UNCLASSIFIED VIRUSES
	Faustovirus						A0A0H3TM33		CLGPDVGVMMHDGGIKLSQCIQPGDILMGSLGEPRPVISVCNGTEEMYKITPTHGAPFTCNGSHILSLKHRYTGVVVDIPLNEYIKTQSYASAYSLYLGEVDVIDKPMYGFGKLKSERVKSAYELIRACAVKTYNVNNGVLLLDTSLSVGKAKSYSIVSITPKAACWLLRSVGLMCIEHGQLISIKCNQSALLCDVFSDSPKYTFESIGCGFSITALGQGTYYGVTLQGDSCDDLHNDLHNDLHNDLHNALSARFLLSDFIVSHN	MDKGDQIDDILYPAELNSEGEYSKLLHHTEFYRLKNIDGFRDRNEINILTQLESKNLRLKSYQLFSESFVSPNSPYKRVLLAYGTGTGK	TITAISIAMNFINVYREQYQKLALKATSRRQLYEIDKATPNVFILGFAGTKAAFIRDLLKYPEFGFITHKEREELNKLQTAALSHRPEDIKIYKDALIRYKKRITNKAKGGFFRFYGYKEFVNKLFSDAATGSNVNLTDLDHKFKASLDRGEKITYEEIIGKEITAGRLRVNLTLLSQFENSLIICDEIHNTYNTTSKNNYGAALQFVLDSIQKLHAVFMSATAINTSPEIVEVINYLVPVELKVTRKELFTPDKELLPGAISKIGDLLMGRISFVQDLSPKYFPKREMIGETVVLPELGEIKYLKIIRCGMSQVHQKTLNDYVNKARGGQISNLEPLDELTTPTTPSTNSNTDDETLIEEEDDELIVVRNTPYSYHLIPPDGITIYDMVLPDPSNPDI…
	Faustovirus						A0A141ZJF0		CLGPDVGVMMHDGGIKLSQCIQPGDILMGSLGEPRPVISVCNGTEEMYKITPTHGAPFTCNGSHILSLKHRYTGVVVDIPLNEYIKTQSYASAYSLYLGEVDVIDKPMYGFGKLKSERVKSAYELIRACAVKTYNVNNGVLLLDTSLSVGKAKSYSIVSITPKAACWLLRSVGLMCIEHGQLISIKCNQSALLCDVFSDSPKYTFESIGCGFSITALGQGTYYGVTLQGDSCDDLHNDLHNDLHNDLHNALSARFLLSDFIVSHN	MSSEMDKGDQIDDILYPAELNSEGEYSKLLHHTEFYRLKNIDGFRDRNEINILTQLESKNLRLKSYQLFSESFVSPNSPYKRVLLAYGTGTGK	TITAISIAMNFINVYREQYQKLALKATSRRQLYEIDKATPNVFILGFAGTKAAFIRDLLKYPEFGFITHKEREELNKLQTAALSHRPEDIKIYKDALIRYKKRITNKAKGGFFRFYGYKEFVNKLFSDAATGSNVNLTDLDHKFKASLDRGEKITYEEIIGKEITAGRLRVNLTLLSQFENSLIICDEIHNTYNTTSKNNYGAALQFVLDSIQKLHAVFMSATAINTSPEIVEVINYLVPVELKVTRKELFTPDKELLPGAISKIGDLLMGRISFVQDLSPKYFPKREMIGETVVLPELGEIKYLKIIRCGMSQVHQKTLNDYVNKARGGQISNLEPLDELTTPTTPSTNSNTDDETLIEEEDDELIVVRNTPYSYHLIPPDGITIYDMVLPDPSNPDI…
	Faustovirus						A0A142BZK7		CLGADVPVMLHDGTVKMSQMIQVGDLVMGETGEPRRVMSVCSGTEDMYKITPEFGVPFTCNYNHMLSLRHKYTGEIIDISLADYLTTISIERSGKNYSSLSSLSSLTAYTLYLGDVAQLATPLYGFSAYKQERVRAAYELIRSCAVKMYTGVKEDVLIIDTSLSVGKAKTYSIITITPASACYLLRSIGLMCVERGKFVYIRCNRAGLLSDVFRADPQYIYETPGCGFQISPLGVGTYYGMTLAPAEICKNAQTQDTNLQARFLLGDFIVTHN	MTDTENLDNILYPEDLNTDNKYDQLLEHAEFYRLKNVDNFRSHEEIPILAQLENKNLKLKSYQLFSESFVSPNSPYKRVLLAYGTGTGK	TITAISIAMNFINVYREQYQKLTLKATSRRQLYEIDKATPNVFILGFAGTKAAFIRDLLKYPEFGFITHKEREELNKLQTASLSHREEDIKVYKDALVRYKKRITNKAKGGFFRFYGYKEFVNKLMTDAAGGNVNLTDLDHKFKSALDRGETITYEEIIGSEITAGRLRINMQLLSQFDNSLMICDEIHNTYNTTSKNNYGAALQFILDSIATLRAVFMSATAINTSPEIVEVINYLVPVELKVTRKDLFTADKELLPGAVSKIGDLLMGRISFVQDLSPKYFPKRELVGNTITLPGLGEIKYLKITQCGMSELHQRTLNEYVNKARIMVPSNDIVETEPSRRIDTDEEMLTEEDDDELVVVRNTPYSYHLIPPDGITIYDMVLPNPVNPSIGIFKSSD…
	Cedratvirus_A11						A0A1M7XUF2		CLTNTCNILTPKGYQNVSSLNVNDLVITSDNRQVPIEQIFTSKIKASTVTPCVLKAHQYGKNQPIIDTFVSELHAYQVNGIWKLPKNENLTREWNEDIITYYHVKLPNYTQDFLVVNGLTMECWDGLTPHEIRPYKWVKKGAGVILKHLQ	MSYPSTGFILNVENSDPSGRLFVNLTYTPPGTGNPWEGSWRADDNGIPNTGLIYTYVLGNGEQTIYENNGTYIFIEYDLTTTTTIGPTNFYHILAVEEVDAASPSAEIIYIYEGEYTNSDFQPINSFSIDESGLQQIP	no C-extein	truncated
	Insectomime_virus						V5L544		CVLTNKGDVDFCELSKGNYLVVLEDMGASKFSIVKERHFEVEYIVFQVQDKEFFVYVTRFTRFFSSGKEVYAFELKKGDVLEGKDFPVTVKEHRKVQNDVEVYKILLSEDKAFFVDGIKVKRS	MFWKWS	no C-extein	truncated
	PHYCODNAVIRIDAE
	Chrysochromulina_ericina_virus_(CeV01)						A0A0N9QXQ0
	Emiliania_huxleyi_virus_18						V5LNG5		CHPNDCMISTEHGAVAIQHLKIGDRVYTPSGYEPIIGFFDKDSKKMAEYYEIALENKQQITVSRHHAIPINGKMTDPSLVKHGDVINTLSGLTSVTSNTKVLKQGAHHFLVPSGLYYVDNVICSDY	MRLPAFYKITSPTADIAAKSAKEFMVKYGNYREDTIVPMEKGNDRQVFMIDKMRPLKSENGAYELIIKDRRVQLGKVGGPHKVVWGKAPVDLITLDSFGTLRYLQNGGNTVVMSIRNVKYYRLINSGIVTTDRIKIHSANGAEGIQIEPGPPPTTRPRPMPEPPTEPIRTVTKDFDCKLKHYTDYPGRDIANKPNVVSPYACAAYCKHTHRATHFSVDKQTRHCYCKSGISKVSKNERMLSGATCFADESSTGPTGVAVARVLAYHPYHQKEGYSGNFFGVGVEHVHRINSVKTVCVNGVQYPVKEVVKTADPKIAYVYLPYRLKQRVMSSGAGGAVIIGKCPDNLSATLRKKPAPPSEKPKG	TMHLPLAMFNLVHMYINARYAMGIPIVYREQSLLSPYWPYHILGKLNASTSIYNICSVLFVPLVLITEFILAVYVSINKK	Not sure if intein is correct?
	Emiliania_huxleyi_virus_18						V5LMR3		CHPNDCIVSTEHGEVAVQCLNIGDRIYTPSGYEPIIGFFDNNNTNMAEYYEIALENNETITISRHHAIPINGIMTDPSLIKNGDVINTVSGITTVTSNTNIIKQGAHHFLVPSGLYYIDNVVCSDY	MIVNGETIIASSTYGAAPIKLNQRAAHKIEHCVNACKAISGSNVAAIAPLRTKTMASCQCYNVKNKLKLSSDVSLTSKISYLSTVEEVPADTCSNTQACASQTSIDQSPGTKTCNDASQPKMYGYHQYHTTDSLINNTYTHIWFDSDTKKLMYKRRNNPADIGKLVYGMPSGVSFGDIYTVFKNNNRLTADFELGLVYLSSAPKPVSHSTNNAEYTRVRVNGRWYDWAIILQCAILRDGKTGKITNKKGVSPHSFTTSRTAKISKGKMTESPDEMVMFEHNNELYVFVNRMAIESSSTALSAIPIYPQITYTQSHGDSSLFHYGTMKFEQVVEWSGAQTDVWLIIHAPTGKMNGHTFVPTSNTMYTYYVKNSATPDNCLSCQEREHTACPPNTVLIGCG…	TMHVPFELFKIVHMYIRARYTMGVPIIYREQSVFSPYWPYHILGKINAPTIVYNACSVLFVPLVILTEFILAIYVSMSKKM	Not sure if intein is correct?
	Emiliania_huxleyi_virus_86						Q4A398		CNIGTLTKTAPPQNKKGCHPNNCMVSTEHGAVAIQHLNVGDRIYTPSGYEPIIGFFDKDIKKTAEYYEITMENKQHITISKHHAIPINGRMTDPSLIQIGDVINTVSGITSVVSNNKVLQQGAHHFLVPSGLYYIDNVVCSDY	MAAKKNTSTKTKGKKDTQPAGKSNLRWYLMLSLKIIIALAVVLLFIYMYWSNQNEEARMFAKIEQLKKEIGAQAASLSNSHAELSDLNAELEATELELKDSEEESVNLEKNIADKTKEMMALQKQKELQREQMRQANSEKMKEKQKEIDNLIAVYQINIDALSSNSPEAMKKIAAEKKITLDKLKESNAAEIAEMEQSYSKLATTVASDIETRKNILSGDLEKELLKYDKQIETITAELEPLAEKDGDEVKEKIKLLNDEIKVIGQKRATAQSEHVAQLLSIETNKNNELADMQKTKRASINARKASQASFIAKEDASYKAMLKNDENERNAMIDKHKKQMEQLQFEKDSEIEDLEEQNNSLDRDISKLADDLSVMKTQKEMLIIQKSDLQQAVEVHKK…	TMHLPLVMFNLVHMYIRARYNIGLPIIYREQSVLSPYWPYHILGKLNASTTMYNICSVLFVPLVILTEFILAVYVSMNKKYN	Not sure if intein is correct?
	Emiliania_huxleyi_virus_86						Q4A291		CHPNDCMISTKHGQVAIQHLNIGDHVYTPSGYEPIIGFFDKNNNKTAGYYEIALENNEIITVSRHHAIPIDGTLTDPSLIKSGDIVNTLHGMTTVTSNTMISKQGAHHFIVPSGLYYIDNVVCSD	MAKKSGKTSNKKKSSDDTFTYILIGLIIIGIGYYYYYYIYNGDYDPAQIGGTSEVIGTIPEDDTDDTDETPAPIITRPNEPPKPIEKPKPVWLFKDGARNMIVLGETPVASSTYGAAPAKLNQRAAHNMDYCIKSCKSLSANVAAIAPLRAMTLPSCQCYKVQNKVKLAADMYSISKIAYLSNVTEEISTDCSNPAACAPQRSSQTSVVTKTCNTAALKNMYGYHQYHATDSLINNTLIHIWFDTGTKKLMYKRRNNELDTGSLVYGTPAGVSFGTQYTVFKNSMRLTANFRLGLVYSGTPPIGHNSNNASYSRARINGIWYDWQSIIQCAVLRDARTGKITNMDIDEYSFYTDKHKDVRVADRKMTESPDEMVMFEHDTNYYVFINRMAIESSIDNLS…	TMHVPLIVFNIVHMYILARYHMGIPIIYREQSVLSPYWPYHILGKMNASTTTYNVCSIIFVPIIIVTEFILSIYVNLCKK
	Emiliania_huxleyi_virus_201						G9E4N7		CHPNNCMVSTEHGAVAIQHLNVGDRIYTPSGYEPIIGFFDKDIKKTAEYYEITMENKQHITISKHHAIPINGRMTDPSLIKSGDVINTVSGITSVVSNNKVLQQGAHHFLVPSGLYYIDNVVCSDY	MAAKKNTSTKTKGKKDTQPAGKSNLRWYLMLTLKIIIALAVVLLFIYMYWRNQNEEARMFAKIEQLKKEIGAQAASLSDSHAELSELNAELEATELELKDSEEESVNLEKNIAEKTKEMMALQKQKELQREQMRKANSEKMKEKQKEIDNLIAVYQSNIDALSANSPEEMKKIAAEKKITLDKLKESNAAEIAEMEQSYSKLATTVASDIETRKNILSGELEKELLKYDKQLETITAELEPLAEKDGDEVKEKIKLLNDEIKVIGQKRATAQSEHVAQLLSIETNKNNELADMQKTKRASINARKASQASFIAKEDASYKAMLKNDENERNAMIDKHKKQMEQLQFEKDSEIEDLEEQNNSLDSDLSKLADDLSVMKTQKEMLIIQKSDLQQAIEVHKK…	TMHLPLVMFNLVHMYIRARYNIGLPIIYREQSVLSPYWPYHILGKLNASTTMYNICSVLFVPLVILTEFILAVYVSMNKK
	Emiliania_huxleyi_virus_201						G9E3W4		CHPNDCMISTKHGQVAIQHLNIGDHVYTPSGYEPIIGFFDKNNNKTAEYYEIALENNEIITVSRHHAIPIDGTLTDPSLIKSGDIVNTLHGITTVTSNTMISKQGAHHFIVPSGLYYIDNVVCSDY	MAKKSGKTSNKKKSSDDTFTYILIGLIIIGIGYYYYYYYYNGDYDPAQIGGTSEVIGTIQEDDTDDTDDTPAPIITRPNEPPKPIEKPKPVWLFKDGARNMIVLGETPIASSAYGVAPAKLNQRAAHNMDYCIKSCKSLSANVAAISPLRAMTLPSCQCYKVQNKVKLAADMYSISKIAYLSNVTEEISNDCSNPAACAPQRSSQTSVVTKTCNTAASKNMYGYHQYHATDSLINNTLIHIWFDTGTKKLMYKRRNNELDTGSLVYGTPAGVSFGTQYTVFKNSMRLTANFRLGLVYSGTPPIGHKSNNASYSRARINGIWYDWQSIIQCAVLRDARTGKITNMDIDEYSFYTDKHKDVRVADRKMTESPDEMVMFEHNTKYYVFINRMAIESSIDNLS…	TMHVPLIVFNIVHMYILARYNMGIPIIYREQSILSPYWPYHILGKMNASTTTYNACSIIFVPIIIVTEFILSIYVNLCKK
	Emiliania_huxleyi_virus_202						G8DG41		CHPNDCIVSTEHGEVAVQCLNIGDRIYTPSGYEPIIGFFDNNNTNMAEYYEIALENNETITISRHHAIPINGIMTDPSLIKNGDVINTVSGITTVTSNTNIIKQGAHHFLVPSGLYYIDNVVCSDY	MSKKSSKKKTSDDTFTYILIGLIIVGIGYYYYYYIHNRDYDPAQIGGTKEVAGTIEEEDDDEETENTPKPQVPNKPYEPPKPVEKPKPTWLYKNIARNMIVNGETIIASSTYGAAPIKLNQRAAHKIEHCVNACKAISGSNVAAIAPLRTKTMASCQCYNVKNKLKLSSDVSLTSKISYLSTVEEVPADTCSNTQACASQTSIDQSPGTKTCNDASQPKMYGYHQYHTTDSLINNTYTHIWFDSDTKKLMYKRRNNPADIGKLVYGMPSGVSFGDIYTVFKNNNRLTADFELGLVYLSSAPKPVSHSTNNAEYTRVRVNGRWYDWAIILQCAILRDGKTGKITNKKGVSPHSFTTSRTAKISKGKMTESPDEMVMFEHNNELYVFVNRMAIESSSTALS…	TMHVPFELFKIVHMYIRARYTMGVPIIYREQSVFSPYWPYHILGKINAPTIVYNACSVLFVPLVILTEFILAIYVSMSKKM
	Emiliania_huxleyi_virus_99B1						D2TEN8		CHPNDCMISTKHGQVAIQHLNIGDHVYTPSGYEPIIGFFDKNNNKTAGYYEIALENNEIITVSRHHAIPIDGTLTDPSLIKSGDIVNTLHGMTTVTSNTMISKQGAHHFIVPSGLYYIDNVVCSDY	MAKKSGKTSNKKKSSDDTFTYILIGLIIIGIGYYYYYYIYNGDYDPAQIGGTSEVIGTIPEDDTDDTDDTDETPAPIITRPNEPPKPIEKPKPVWLFKDGARNMIVLGETPVASSTYGAAPAKLNQRAAHNMDYCIKSCKSLSANVAAIAPLRAMTLPSCQCYKVQNKVKLAADMYSISKIAYLSNVTEEISTDCSNPAACAPQRSSQTSVVTKTCNTAASMNMYGYHQYHATDSLINNTLIHIWFDTGTKKLMYKRRNNQLDTGSLVYGTPAGVSFGTQYTVFKNSMRLTANFRLGLVYSGTPPIGHKSNNASYSRARINGIWYDWQSIIQCAVLRDAKTGKITNTDIDEYSFYTDKHKDVRVADRKMTESPDEMVMFEHNTKYYVFINRMAIESSID…	TMHVPLIVFNIVHMYILARYHMGIPIIYREQSVLSPYWPYHILGKMNASTTTYNVCSIIFVPIIIVTEFILSIYVNLCKK
	Emiliania_huxleyi_virus_99B1						D2TEY2		CHPNNCMVYTEHGAVAIQHLNVGDRIYTPSGYEPIIGFFDKDIKKTAEYYEITMENKQHITISKHHAIPINGRMTDPSLIQIGDVINTVSGITSVVSNNKVLQQGAHHFLVPSGLYYIDNVVCSD	MAAKKNTSTKTKGKKDTQPAGKSNLRWYLMLSLKIIIALAVVLLFIYMYWSNQNEEARMFAKIEQLKKEIGAQAASLSNSHAELSELNAELEATELELKDSEEESVNLEKNIADKTKEMMALQKQKELQREQMRQANSEKMKEKQKEIDNLIAVYQSNIDALSSNSPEAMKKIAAEKKITLDKIKESNAAEIAEMEQSYSKLATTVASDIETRKNILSGELEKELLKYDKQIETVTAELEPLAEKDGDEVKEKIKLLNDEIKVIGQKRATAQSEHVAQLLSIETNKNNELADMQKTKRASINARKASQASFIAKEDASYKAMLKNDENERNAMIDKHKKQMEQLQFEKDSEIEDLEEQNNSLDSDISKLADDLSVMKTQKEMLIIQKSDLQQAVEVHKK…	YTMHLPLVMFNLVHMYIRARYNIGLPIIYREQSVLSPYWPYHILGKLNASTTMYNICSVLFVPLVILTEFILAVYVSMNKK
	etc.
