# Supplementary material for: The dynamic intein landscape of eukaryotes
Source: Mob DNA. 2018 Jan 24;9:4. doi: 10.1186/s13100-018-0111-x (PMC5784728; doi:10.1186/s13100-018-0111-x)
Supplement: Supplementary file 4 — DnaBi alignment. This file contains an alignment of cpDnaBi, bacterial DnaBi, and cpClpPi for Fig. 6c. (FA 57 kb) [file 13100_2018_111_MOESM4_ESM.fa]

>55DnaB_Planktothricoides_spSR001
------------------------TG-VKPVFRL-TTHDGRSLRATGNHKFLTMAG----------------------------WQPLDELANGDRIAIPIDQFQKS--------------------------LQYFK-----------IYWDEIISIEADGEE-EVYDLTVD-FHHNFVANNIIVHN-------------------------------------------------------------------------------------------------------------------------------------------------------------------------------------------------------------------------------------------------------------------------------------------------------------------------
>56DnaB_Cyanobacterium_aponinum
---------------------------------------------------IEKAKV-------INAFCTG-IKPVFCL-KTRLGRTIKATANHKFFTIEG----------------------------WKRLDELSVKDFIALPRYLPSSEISTIKLGE--------------------IVQCDVIKSLANSDIYWDEITSIEPLGET-EVYDLTVE-NYHNFIANNIIVHN----------------------------------------------------------------------------------------------------------------------------------------------------------------------------------------------------------------------------------------------------------------------------
>57DnaB_Herpetosiphon_geysericola
---------------------------------------------------------------------TG-TKPVFKL-HTKLGRSIRATANHKFLTIDG----------------------------WKRLDELNHASQIAIPQE-------------------------------LALELGSNNLQA---TIEWETILSIEPDGVE-PVYDLTVD-TLHNFVANNIIVHN----------------------------------------------------------------------------------------------------------------------------------------------------------------------------------------------------------------------------------------------------------------------------
>58DnaB_Herpetosiphon_aurantiacus
---------------------------------------------------------------------TG-TKPVFKL-RTKLGRSIRATVNHKFLTIDG----------------------------WQRLDQLHQTSQIAISQE-------------------------------IAHELGSNSQPT---AIEWETIISIEPDGVE-PVYDLTVD-TLHNFVANNIIVHN----------------------------------------------------------------------------------------------------------------------------------------------------------------------------------------------------------------------------------------------------------------------------
>59DnaB_Intein_Synechocystis_Pcc6803
-ISLASTGKRVSIKDLLDEKDFEIWAIN------------------EQTMKLESAKV-------SRVFMTG-KKLVYIL-KTRLGRTIKATANHRFLTIDG----------------------------WKRLDELSLKEHIALPRKLESSSLQLSPEIE-----------------KLSQSD-----------ISWDSIVSITETGVE-EVFDLTVP-GPHNFVANDIIVH-----------------------------------------------------------------------------------------------------------------------------------------------------------------------------------------------------------------------------------------------------------------------------
>60DnaB_Microcystis_aeruginosa
-----------------------------------------------------------------KVFSTG-FKPVFRL-TTRLGRTIRTTANHKFLTVHG----------------------------WQRLDELNIGNYIALPRSLSNSD--------------------------LTFN--------------WDEVMAIQADGET-EVYDLTVD-KLHNFIANNIIVHN----------------------------------------------------------------------------------------------------------------------------------------------------------------------------------------------------------------------------------------------------------------------------
>61DnaB_Microcystis_spT14
--CSNFTVFALNEETMKLEKALV-----------------------------------------TKVFSTG-FKPVFRL-TTRLGRTIRTTANHKFLTVHG----------------------------WQRLDELNIGNYIALPRSLSNSD--------------------------LTFN--------------WDEVMAIQADGET-EVYDLTVD-KLHNFIANNIIVHN----------------------------------------------------------------------------------------------------------------------------------------------------------------------------------------------------------------------------------------------------------------------------
>62DnaB_multispecies_Microcystis
--CQLVNCSNFTVFALN-----------------------------EETMKLEKALV-------TKVFSTG-FKPVFRL-TTRLGRTIRATANHKFLTVHG----------------------------WQRLDELNIGNYIALPRSLSNSD--------------------------LRFN--------------WDEVMAIQADGET-EVYDLTVD-KLHNFIANNIIVHN----------------------------------------------------------------------------------------------------------------------------------------------------------------------------------------------------------------------------------------------------------------------------
>63DnaB_Npudnab
--------------------------------------------------QLEKAIV-------SNAFSTG-IKPLFTL-TTRLGRKIRATGNHKFLTING----------------------------WKRLDELTPKEHLALPRNS-------------------------------------------GSDIYWDEIVSITYSGEE-EVFDLTVP-GLHNFVANNIIVHN----------------------------------------------------------------------------------------------------------------------------------------------------------------------------------------------------------------------------------------------------------------------------
>64DnaB_Geitlerinema_spPCC9228
--HIQVWAYN------------------------------------WETQQLEKATV-------SNAFSTG-IRPVYCL-QTQSGYKIKATGNHKFFTPQG----------------------------WQRLDRLAKSDRIAIKSEPVLPSVSKFTDKNL--------------STHFANQTSLATLPKPTQSILWDSIASITPLPQE-RVYDLTVP-HLHNFVANNIVVHN----------------------------------------------------------------------------------------------------------------------------------------------------------------------------------------------------------------------------------------------------------------------------
>65DnaB_Planktothrix_paucivesiculataPCC9631
--VWALNEKTMKLEIAIV----------------------------------------------SNAFSTG-IKPVFTL-TTRLGRKIRATTNHKFLTIQG----------------------------WKRLDELNGGCPIALPGST-----------------------------------------IENSDINWDEIVSIIPDGEE-EVFDLTVP-SLHNFVANNIVVHN----------------------------------------------------------------------------------------------------------------------------------------------------------------------------------------------------------------------------------------------------------------------------
>66DnaB__Cyanobacterium_stanieri_PCC7202
---------------------------------------------------------------------TG-IKPVWRI-TTELGRTIKATANHKFLRYDG----------------------------WQRLDCLQKGDRISLPLDFLKVQKPKKSE-------------------------------LIKGNIYWDKIKSIELVGEE-KVYDLTVP-NLHNFVAQNLYVHN----------------------------------------------------------------------------------------------------------------------------------------------------------------------------------------------------------------------------------------------------------------------------
>67DnaB_Anabaena_spwa102
---------------------------------------------------LERAIV-------SNAFSTG-IKPVFTL-TTRLGREIRATGNHKFLTING----------------------------WKRLDELNLQQQLIALAN---------------------------------------------SDIYWDELISIELDGEE-EVFDLTVD-KLHNFIANNIIVHN----------------------------------------------------------------------------------------------------------------------------------------------------------------------------------------------------------------------------------------------------------------------------
>68DnaB_Anabaena_spLE011_02
--CLAGDTLVTLADSGIQIPIKELVGKFG-----------------FAVWALNERTMKLEKAIVSNAFSTG-IKPVFTL-TTRLGRKIRATGNHKFLTING----------------------------WKRLDELDLNQQLIALAN---------------------------------------------SDVYWDEIVSIIPDGEE-EVFDLTVD-KLHNFIANNIIVHN----------------------------------------------------------------------------------------------------------------------------------------------------------------------------------------------------------------------------------------------------------------------------
>69DnaB_Anabaena_sp90
------------------------------FAVWALN---------EKTMQLEKAIV-------SNAFSTG-MKSVFTL-TTRLGRKIRATGNHKFLTING----------------------------WKRLDELDLNQQLIALAN---------------------------------------------SDVYWDEIVSIIPDGEE-EVFDLTVD-KLHNFIANNIIVHN----------------------------------------------------------------------------------------------------------------------------------------------------------------------------------------------------------------------------------------------------------------------------
>70DnaB_Aphanizomenon_flos_aquae
--DFAVWGLNENTMKLERAIV-------------------------------------------SNAFSTG-IKPVFTL-TTRLGREIRATGNHKFLTING----------------------------WKRLDELNLQQQLIALAN---------------------------------------------SDIYWDELISIELDGEE-EVFDLTVD-KLHNFIANNIIVHN----------------------------------------------------------------------------------------------------------------------------------------------------------------------------------------------------------------------------------------------------------------------------
>71DnaB_Trichormus_azollae
----------------------------------------------------------------SNAFCTG-IKPVFTL-TTRLGKKIRATANHKFLTIHG----------------------------WKKLDELNPQQHLCLPVVANIVQTNKLLA-------------------------------LPNSHVYWDEIVSIIPDGEE-QVFDLTVP-YLHNFVANNIIVHN----------------------------------------------------------------------------------------------------------------------------------------------------------------------------------------------------------------------------------------------------------------------------
>72DnaB_Arthrospira_spTJSD091
--CLSGDSLVTLADSRLPVPIRELVGKSDFSVVAIN----------PDTHNLEKATV-------QRVFATG-VKPTFDL-KTRLGYTITATANHQFFTLTG----------------------------WERLDKLTTGCQIACTAE---------------------------------------------TNIYWDEISAIEPASET-EVYDLTVP-SLHNFVANNIIVHN----------------------------------------------------------------------------------------------------------------------------------------------------------------------------------------------------------------------------------------------------------------------------
>73hypothetical_protein_Pantoea_spAt_9b
--A-----------------------------------------------------------------------------KALQDWKNNGVLPDRFGSEGQ----------------------------WEHNARLCDSHVYKIHIRLPAEQAWPKN------------------------------------------RAQIDRTSDH---YLVYTK----HWMSEERI-------------------------------------------------------------------------------------------------------------------------------------------------------------------------------------------------------------------------------------------------------------------------------
>74DnaB_Roseofilum_reptotaenium_AO1_A
------------------------------------------------------------------------------------YTTREVVQSEELYTLAN-------------------------------------------------------------------------------------------SDIYWDRVVSIEACGEA-EVYDLTVP-GYHNFVANNIVVHN----------------------------------------------------------------------------------------------------------------------------------------------------------------------------------------------------------------------------------------------------------------------------
>75DnaB_Anaerolinea_thermolimosa
----------------------------------------------------------------------------------------------------N-------------------------------------------------------------------------------------------SEVYWDAVVAIDFTGEE-PVYDLTVP-QHHNFVANNIIVHN----------------------------------------------------------------------------------------------------------------------------------------------------------------------------------------------------------------------------------------------------------------------------
>76tRNA_rRNA_cytosineC5methylase_Clostridia_bacterium_41_269
--------------------------------------------------------------------------------TLDPVSHMSLKYSHPEWLVQR----------------------------WIER------------------------------------------------------------YGIDDTIKL-CKYNNKPPEHSVRIN-TYLTKV------------------------------------------------------------------------------------------------------------------------------------------------------------------------------------------------------------------------------------------------------------------------------------
>7716SrRNA_cytosine_methyltransferase_Paenibacillus_riograndensis
--SGMVNGVL------------------------------------------------------RSVLRAG-ELPVLPE-NLSPEQRISILHSHPLWMVKQ----------------------------WAAE------------------------------------------------------------YGLNDAEAM-CAANNEPPAASVRVN-------------------------------------------------------------------------------------------------------------------------------------------------------------------------------------------------------------------------------------------------------------------------------------------
>78DNA_helicase_PcrA_Anaerosalibacter_spMarseille_P3206
--------------------------------------------------------------------------------------------------------------------------------------------------------------------------------------------------ILEDIVEETSLEKYSGFVYDISVP-NFRQYICEDIVIHN----------------------------------------------------------------------------------------------------------------------------------------------------------------------------------------------------------------------------------------------------------------------------
>79DNA_helicase_PcrA_Sporanaerobacter_acetigenes
-----------------------------------------------------------------------------------------------------------------------------------------------------------------------------------------------NGKIVEDIVSETSVEEYSGFVYDISVP-NFRQYVCEDIVVHN----------------------------------------------------------------------------------------------------------------------------------------------------------------------------------------------------------------------------------------------------------------------------
>80endonuclease_Peptococcaceae_bacterium_BRH_c8a
---------------------------------------------------------------------------------------------------------------------------------------------------------------------------------------------------------SIEPEGME-RVYDLEIP-GYHNFIADDVVVHN----------------------------------------------------------------------------------------------------------------------------------------------------------------------------------------------------------------------------------------------------------------------------
>81DnaE_Oscillatoriales_cyanobacterium
--SYNEQSEQWEYKKV------------------------------------------------LRWLDRG-IKPTLTI--KTNQRSIQCTGNHPVRTTSG----------------------------WIKASNIKAGMNILSPAPVDAEKDGGSVTEP--------------------------------WLTNLEKVESVTLVGEE-RVYDIEVE-DNHNFVANGLLVHN----------------------------------------------------------------------------------------------------------------------------------------------------------------------------------------------------------------------------------------------------------------------------
>82DnaB_Candidatus_taylorbacteria
----------------------------------------------------------------SKIFASG-TKQIFEL-SLRSGRFIKASANHQFLTLQG----------------------------WKRLDELTLNEKIVVLDLPKTNE----------------------------------------QGVAWDEIRLISPLGQE-EVFDATVP-GAHNFVANDIVVHN----------------------------------------------------------------------------------------------------------------------------------------------------------------------------------------------------------------------------------------------------------------------------
>83DnaB_Planktothrix_serta
--KLEIAIV-------------------------------------------------------SNAFSTG-IKPVFTL-TTRLGRKIRATANHKFLTIQG----------------------------WKRLDELSFKQHICLP---------------------------------------------DNSDVYWDEIVSIIPDGEE-EVFDLTVP-NLHNFVANNIIVHN----------------------------------------------------------------------------------------------------------------------------------------------------------------------------------------------------------------------------------------------------------------------------
>84DnaB_Arthrospira_platensis
---------------------------------------------------------------------------TFHL-KTRLGGTIQATANHQFFTLKG----------------------------WERLDKLTTGCQIACTAE---------------------------------------------TNIYWDEISAIEPATET-DVYDLTVP-GLHNFVANNIIVHN----------------------------------------------------------------------------------------------------------------------------------------------------------------------------------------------------------------------------------------------------------------------------
>85hypothetical_protein_AMJ55_04105_Gammaproteobacteria_bacterium_SG8_15
----------------------------------------------------------------SSLQESV-SHQREVL-ITLLVDPMKRAANS---CAKV----------------------------WGDREKLNHALT----------------------------------------------------EILHTMSYCKYLYALDKDAVQISDNVSHEGLVTRHFGRDRSE--------------------------------------------------------------------------------------------------------------------------------------------------------------------------------------------------------------------------------------------------------------------------
>86DnaB_Mastigocladus_laminosus
----------------------------------------------------------------RVLVNIN---------YILNGVSLK---EDQLLKPSK----------------------------WTNKTLEAYNRLDIDELSITQKTIQSLLD----------------------------------KEVFYCKIESIENVDYEGWVYDFEVS-EHHNFVANNIICHN----------------------------------------------------------------------------------------------------------------------------------------------------------------------------------------------------------------------------------------------------------------------------
>87hypothetical_protein_Fischerella_spPCC9339
----------------------------------------------------------------RVLVNIN---------YILNGVSLK---EDQLLKPSK----------------------------WTNKTLEAYNRLDIDELSITQKTIQSLLD----------------------------------KEVFYCKIESIENVDYEGWVYDFEVS-EHHNFVANNIICHN----------------------------------------------------------------------------------------------------------------------------------------------------------------------------------------------------------------------------------------------------------------------------
>88DnaB_partial_Chloroflexi_bacterium
---NEFRVLALNTQTWHLEPSQV-----------------------------------------SRVFATG-HKPVYRL-TTRLGRSIRATTNHQFLTVQG----------------------------WRRLDDLSMGMRIAL---------------------------------------------------------------------------------------------------------------------------------------------------------------------------------------------------------------------------------------------------------------------------------------------------------------------------------------------------------------------
>89HTH_Gracilibacillus_orientalis
--S-----------------------------------------------------------------------------RQGIKKTIERVSHHQ----------------------------------YEVITAANAE----------------------------------------------------------EAIKRIDNEKIHVLITDIRMP-EVSGL-------------------------------------------------------------------------------------------------------------------------------------------------------------------------------------------------------------------------------------------------------------------------------------
>90DnaB_Nostoc_spPCC7524
---------------------------------------------------------------------TG-IKPVFTL-RTRLGRKIRATGNHKFLTING----------------------------WCRLDELRPQQHL-----------------------------------------------------------------------------------------------------------------------------------------------------------------------------------------------------------------------------------------------------------------------------------------------------------------------------------------------------------------------
>91DnaB_Calothrix_spPCC7103
---------------------------------------------------------------------------------------IRATGNHKFLTIEG----------------------------WCRLDELEPSSRIA----------------------------------------------------------------------------------------------------------------------------------------------------------------------------------------------------------------------------------------------------------------------------------------------------------------------------------------------------------------------
>92hypothetical_protein_Shinella_multispecies
------HEEIVKLRRELLLPNLSISYDKPIKFVRG-----------------------------EGVFLIDDSGRAY---LDCFNNVCHIGHAHPVVVEAM----------------------------AKQAETLNTNT-------------------------------------------------------------------------------------------------------------------------------------------------------------------------------------------------------------------------------------------------------------------------------------------------------------------------------------------------------------------------
>93hypothetical_protein_Shinella_sp_DD12
------HEEIVKLRRELLLPNLSISYDKPIKFVRG-----------------------------EGVFLIDDSGRAY---LDCFNNVCHIGHAHPVVVEAM----------------------------AKQAETLNTNT-------------------------------------------------------------------------------------------------------------------------------------------------------------------------------------------------------------------------------------------------------------------------------------------------------------------------------------------------------------------------
>94DnaB_Ferrithrix_thermotolerans
---LSQAARS------------------------------------------------------SSVFMTG-VKETYRI-DTLSGLSVRATKNHKFFTPRG----------------------------WLRLDEMTIGDVIYKVSDSSQ---------------------------------------------------------------------------------------------------------------------------------------------------------------------------------------------------------------------------------------------------------------------------------------------------------------------------------------------------------------
>95hypothetical_protein_Parvularcula_oceani
-------------------------------------------------------------------------------------FRRKPERTMAVISEIG----------------------------ADVVVLQEADRRFGPRASALPP-------------------------------------------EMITRLSDYRPAELSIRPDSIGWH-GNAILVRKDLPVLKA---------------------------------------------------------------------------------------------------------------------------------------------------------------------------------------------------------------------------------------------------------------------------
>96hypothetical_protein_Bacillus_sp7_6_55CFAA_CT2
------------------------------------------------------------------IEDNG-VQDTFAV-VTKHGARVTLTRNHPVLTVDG----------------------------WKEVDALRIGERIA----------------------------------------------------------------------------------------------------------------------------------------------------------------------------------------------------------------------------------------------------------------------------------------------------------------------------------------------------------------------
>97DnaB_Bacillus_cereus
------------------------------------------------------------------IEDNG-VQDTFGV-ITKHGARVTITRNHLVLTVDG----------------------------WKEVDALRIGERIA----------------------------------------------------------------------------------------------------------------------------------------------------------------------------------------------------------------------------------------------------------------------------------------------------------------------------------------------------------------------
>98DnaB_Bacillus_multispecies
------------------------------------------------------------------IEDNG-VQDTFAV-VTKHGARVTLTRNHPVLTVDG----------------------------WKEVDALRIGERIA----------------------------------------------------------------------------------------------------------------------------------------------------------------------------------------------------------------------------------------------------------------------------------------------------------------------------------------------------------------------
>99M_DnaB_Arthrospira
------------------------------------------------------------------------------------------TANHQFFTLTG----------------------------WERLDKLTTGCQIACTAE---------------------------------------------TNIYWDEISAIEPASET-EVYDLTVP-SLHNFVANNIIVHN----------------------------------------------------------------------------------------------------------------------------------------------------------------------------------------------------------------------------------------------------------------------------
>100aline_tRNA_ligase_Campylobacter_lari
---------------------------------------------------------------------------------------------H-----------------------------------FKGLERLEARDAIIKELQEKGFVEK-----------------------------------------IEDYTNQVGYCYRCKNVVEPYIS-K-QWFVKNEIAKE-----------------------------------------------------------------------------------------------------------------------------------------------------------------------------------------------------------------------------------------------------------------------------
>101valine_tRNA_ligase_Campylobacter_subantarcticus
---------------------------------------------------------------------------------------------H-----------------------------------FKGLERLEARDVIIKELQEKGFVEK-----------------------------------------IEDYTNQVGYCYRCKNVVEPYIS-K-QWFVKNEIAKE-----------------------------------------------------------------------------------------------------------------------------------------------------------------------------------------------------------------------------------------------------------------------------
>102DnaE_Halothece_spPCC7418
---------------------------------------------------------------------------------------LQCTENHLLRTEQG----------------------------WIKAQQLQVGMKLLSPNGVES-------------------------------------------------VEMIQTAGKA-AVYDLEVE-DHHNFVANGVLVHN----------------------------------------------------------------------------------------------------------------------------------------------------------------------------------------------------------------------------------------------------------------------------
>103thymidylate_synthase_Streptomyces_lushanensis
-----------------------------------------------------------------------------------------STVDHAVLTPDG----------------------------WRKAGELTTDDAVLA--------------------------------------------EATERDTVPDAIVSIADDGEE-TTYDLSVEGPWHNFLANGIVVHN----------------------------------------------------------------------------------------------------------------------------------------------------------------------------------------------------------------------------------------------------------------------------
>104DnaB_Armatimonadetes_bacterium
-----------------------------------------------------------------------------------------ATAHHPLLTPSG----------------------------WKKVSELSSGSLIAAADRLPVFKEWPDSIRPA--------FRSWSGTVVAQRPHTPAVLDGSLRDVITDMVDEIRPMGRE-AVFDLVMP-ETRNFVANGLVVHN----------------------------------------------------------------------------------------------------------------------------------------------------------------------------------------------------------------------------------------------------------------------------
>105Hypothetical_protein_RBTH_06375_Bacillus_thuringiensis_serovar_israelensis_ATCC35646
--------------------------------------------------------------------------------------------------------------------------------------------------------------------------------------------DLINSHVLWEEVVEIIPLGKR-QTYDVFVP-ETHNLVVEDILVHN----------------------------------------------------------------------------------------------------------------------------------------------------------------------------------------------------------------------------------------------------------------------------
>106DnaB_Ktedonobacter_sp
----RPIEQLVGQKGFRVLALN------------------------TETWQLEPCTV-------SNAFATG-YKPVYRM-TTRLGRTIRTTANHQFLTLHG----------------------------WQRLDALSQGDRIAT----------------------------------LAQSD-----------VYWDEIIAIEPDGEA-EVYDLTVD-ELHNFVAGDIVIHN----------------------------------------------------------------------------------------------------------------------------------------------------------------------------------------------------------------------------------------------------------------------------
>chDnaBi_Sargassum_thunbergii_STRAMENO_PX_CLADE
--CINFFFDNLVLNKTINSPIYC-----------------------WTGKLLSKQKL-------FDIKFTG-QKPIYKL-ITNLGWSIFLTSDHKILTEKG----------------------------WKKLNQVTSNDLISIKLFFYLSSITY----------------------------------CHKSFITWDKIIKINYQKLG-NVYDLRIS-SYSNYLVNRIVVHN----------------------------------------------------------------------------------------------------------------------------------------------------------------------------------------------------------------------------------------------------------------------------
>chDnaBi_Costaria_costata_STRAMENO_PX_CLADE
--CIHFPVKKYSRQINKIKDNSIFC---------------------WTGDCVSKQKI-------SGSKFTG-QKPVYKL-ESNLGWSLLISSNHKILTNKG----------------------------WKKIDQLALDNFISAKLLLGFKSFNN----------------------------------LSKYSITWDKVTRIRYSKLA-PVYDLHIS-NYSNYLTNHLIIHN----------------------------------------------------------------------------------------------------------------------------------------------------------------------------------------------------------------------------------------------------------------------------
>chDnaBi_Undaria_pinnatifida_STRAMENO_PX_CLADE
--CITFSIKKSSQQINKIKENSIFC---------------------WNGNYISKQKI-------RNVKFTG-QKPVYKL-ETNLGWSLLISSNHKILTNKG----------------------------WKKIDQLALNNFISAKLLIGFKSLNN----------------------------------LSKYSITWDKVTNIRYHKLA-PVYDLHIS-DYSNYLTNHLIIHN----------------------------------------------------------------------------------------------------------------------------------------------------------------------------------------------------------------------------------------------------------------------------
>chDnaBi_Sargassum_horneri_STRAMENO_PX_CLADE
--CINFFFDNLAINKTKNSTIYC-----------------------WTGKLLSKQKL-------FDIKFTG-QKPIYKL-STNLGWSIFLTSDHKILTEKG----------------------------WKKLNQVTSNDLISIKLFFYLRSITY----------------------------------YHKFFITWDKIIKINYQKLG-NVYDLRIS-SYSNYLVNRIVVHN----------------------------------------------------------------------------------------------------------------------------------------------------------------------------------------------------------------------------------------------------------------------------
>chDnaBi_Fucus_vesiculosus_STRAMENO_PX_CLADE
--CINFFFKDKFINFNKLLENRILYC--------------------WTGNFVSKQKI-------FNIKFTG-QKPVYKL-KTNYGWSLFITSNHKILTQKG----------------------------WKKLNNITLNNLISTKLLLSIKFLAY----------------------------------YSKAFITWDKVIKITYQKLA-PVYDLQIS-KYSNYFVNRVIVHN----------------------------------------------------------------------------------------------------------------------------------------------------------------------------------------------------------------------------------------------------------------------------
>chDnaBi_Ectocarpus_siliculosus_STRAMENO_PX_CLADE
--CINFLPEKYLTKIKGGKNFIFC----------------------WTGNSLKKQKI-------LNLKLTG-QKPIYKL-ESNLGLILLITSNHKILTNKG----------------------------WKKIDQLVKNNFIGAKLLIGFKSLAD----------------------------------FGKSSITWEKINKIKYFQLA-PVYDLHIS-NYSNYLNNHLVIHN----------------------------------------------------------------------------------------------------------------------------------------------------------------------------------------------------------------------------------------------------------------------------
>chDnaBi_Saccharina_japonica_STRAMENO_PX_CLADE
--CINFSVRKSTAEINKIKDNSIFC---------------------WTGDCISKQKI-------SDIKFTG-QKPIYRL-ESNLGWSLLISSNHKILTDKG----------------------------WKKIDQLALDNFISAKLLLGFKSLNN----------------------------------LSKYSITWDKVTRIRYHKLA-PVYDLHIS-NYSNYLTNHLIIHN----------------------------------------------------------------------------------------------------------------------------------------------------------------------------------------------------------------------------------------------------------------------------
>chDnaBi_Heterosigma_akashiwo_STRAMENO_RAPHYDO
--CIYFNDCLSSNLNQIGVYQ-------------------------HNKNLIMKTKK-------FKIKSSG-LKPVFLV-KNFINLTTNLTANHKLLTNLK----------------------------WQRIDECNYLTIGKFSFFLPKKN---------------------------------------LKSIVKFNFKQISYTGLK-IVCDFEVN-SSKSFFYNSFILHN----------------------------------------------------------------------------------------------------------------------------------------------------------------------------------------------------------------------------------------------------------------------------
>chDnaBi_Pyropia_yezoensis_RHODO_BANGIO
--CISKFNYLQTSLYNQLQILFNCYYKKIEVINFS-----------AQKQQLFLAIK-------CSISKTG-KKTVYKI-ITEAGKYIQLTSNHKLLTTQG----------------------------WKRCDKINQNDMIAIQIKNFE-------------------------------EQKNVFNSFSS--LTFESIQKINVTSLQ-IVFDLECK-PLCNFISNNFIVHN----------------------------------------------------------------------------------------------------------------------------------------------------------------------------------------------------------------------------------------------------------------------------
>chDnaBi_Pyropia_perforata_RHODO_BANGIO
--CISKLNHLHLPSCSQTQVLFHFHYKHVEITSFT-----------AKRLNLFTANK-------ANISKTG-KKPVYEI-VVQSGKYIKLTSNHKILTTQG----------------------------WKRCDEIDQNNMLAIQIDIIQ-------------------------------EKISILDSFSSLFLVFENLQKIRIISLQ-EVFDLGCK-SLFNFISNNFIVHN----------------------------------------------------------------------------------------------------------------------------------------------------------------------------------------------------------------------------------------------------------------------------
>chDnaBi_Pyropia_fucicola_RHODO_BANGIO
--CISKFNYLQTSLYNQPQILFNCYYKKIEVINFT-----------AQKIPLFLAIK-------SNISKTG-KKTVYKI-ITEAGKYIQLTSNHKLLTTQG----------------------------WKRCDEINQNDMISIQIKGLK-------------------------------KQKNVFNSFSS--LTFENVKTIQVTSLQ-IVFDLECK-PFCNFISNNFIVHN----------------------------------------------------------------------------------------------------------------------------------------------------------------------------------------------------------------------------------------------------------------------------
>chDnaBi_Pyropia_kanakaensis_RHODO_BANGIO
--CLSRFNYLQIQLHNETKILFNFYYKGIRLISFT-----------QQRKSLFINSK-------ADILKTG-KKIIYQI-TTQSGKYIKLTSNHKLLTEKG----------------------------WKRCDEIDKNNMLAIQISIIK-------------------------------DEGPIFDSFQSLSLIFENLKNVYIVSLQ-TVFDLDCK-FLSNFIANNFVVHN----------------------------------------------------------------------------------------------------------------------------------------------------------------------------------------------------------------------------------------------------------------------------
>chDnaBi_Bangia_fuscopurpurea_RHODO_BANGIO
--CISKLSFIYIGFKKLANQTLFNFQYKKIKLNNFN----------QKTTKLFTPET-------AWISKTG-KKPIYRI-TTESSKYLDLTSNHKLLTLIG----------------------------WKRCDELKINDMAAIQVKHIQ-------------------------------SRRHLLKSCS--SLTFEHIVHINITNIQ-TVFDLTCD-ELSNFIANNIIVHN----------------------------------------------------------------------------------------------------------------------------------------------------------------------------------------------------------------------------------------------------------------------------
>chDnaBi_Wildemania_schizophylla_RHODO_BANGIO
--CISKLSRIYTLLDKTHLFLFNLYYKKIQLFTLA-----------TGTVKLFTLDE-------AYISRIG-NKPIYKI-ITESNKYLELTGNHKIFTLNG----------------------------WKRCDEVNNHDMMGVHFIAIENK-----------------------------TKKTLLQSFSNLPLTFENLKEVNIVSFQ-SVFDCTCR-LVHNFIVNNFIVHN----------------------------------------------------------------------------------------------------------------------------------------------------------------------------------------------------------------------------------------------------------------------------
>chDnaBi_Porphyra_pulchra_RHODO_BANGIO
--CISKFSYLQIPLHNRPQILFNFHYKNIKVVSFT-----------AQKLYLFKNGT-------ANILKTG-KKPIYKI-ITQSGRHIQLTNNHKLLTEQG----------------------------WKRCDEIDQNSMLAIQINLAK-------------------------------DRQAILNSFHSSSLIFENLRNIYIISLQ-TVFDLSCK-FLYNFIANNFIVHN----------------------------------------------------------------------------------------------------------------------------------------------------------------------------------------------------------------------------------------------------------------------------
>chDnaBi_Porphyridium_sordidum_RHODO_BANGIO
--CIASHNYVTLDFKMIPIKINKLFFHKSSKI--------------LSKFLSHFCLDKYFFINHENCFSYG-HKPIYHY-EFYHSNYLELSANHMLSKINY----------------------------WIRTDHVLEMDFFISTKYVALKNNQII------------------------LYSSWISDLYFSPIPQFTFISFLDFAGFH-KTYDLTID-LTHNFLVNKIILHN----------------------------------------------------------------------------------------------------------------------------------------------------------------------------------------------------------------------------------------------------------------------------
>chDnaBi_Galdieria_sulphuraria_RHODO_BANGIO
--CIEKNTILINHKLDESLVVESVYTNKIIN---------------YQTYVLNNNKKNITTYSINNIKFTG-YKYTYQI-LCEGGLYIRLTSNHKILTNNG----------------------------WKRTDNITPKDKIYYICHSNSY--------------------------------------YRNSLIKLISVISIIYYSKE-KVYDLEIT-EYKNFIANYFIVHN----------------------------------------------------------------------------------------------------------------------------------------------------------------------------------------------------------------------------------------------------------------------------
>chDnaBi_Pyropia_haitanensis_RHODO_BANGIO
--CISKFSHLHLPLHSQTQILFKFHHKHIEVNSFT-----------AQKTNLFRYSK-------ANISKTG-KKTVYEI-ITQSGKYIKLTSNHKLLTTQG----------------------------WKRCDEINHNNMLAIQINAIK-------------------------------ERKTLLNSCPSLFLIFENLKHVRLISLQ-QVFDLECQ-LLHNFIANNFIVHN----------------------------------------------------------------------------------------------------------------------------------------------------------------------------------------------------------------------------------------------------------------------------
>chDnaBi_Porphyridium_purpureum_RHODO_BANGIO
--CVGSNNYCTSDSNLSKLKINKLFFYRYSKI--------------LSSLFVNFIKNDHSFIRQTNFFSYG-SKPLYQY-EFYSHRYLELSANHMIFNTND----------------------------WIRTDFIVEINLLFMNKIIVDQNID--------------------------LCYGWALNLYHISFLTSKEYNTLDFIGFY-KTYDISIE-LTKNFLVNNVVLHN----------------------------------------------------------------------------------------------------------------------------------------------------------------------------------------------------------------------------------------------------------------------------
>chDnaBi_Erythrotrichia_carnea_RHODO_COMPSO
--CLSSQSYVDFTKKYVKIKNINLKIQATAFAL-------------NSNSSIILSSI-------KKIYKKN-NKIRYHL-LTGSGYWLEASGNHRILTKKG----------------------------WKALNTVHSNDSLALAKNYKQK------------------------------NIQYWTTKSHFLQIQFEKIESIYIYKKD-NLFDLEMN-KIYNFIANNIVVHN----------------------------------------------------------------------------------------------------------------------------------------------------------------------------------------------------------------------------------------------------------------------------
>chDnaBi_Rhodochaete_parvula_RHODO_COMPSO
--CLSSQSYVDFTKKYVKIKNINLKIQATAFAL-------------NSNSSIILSSI-------KKIYKKN-NKIRYHL-LTGSGYWLEASGNHRILTKKG----------------------------WKALNTVHSNDSLALAKNYKQK------------------------------NIQYWTTKSHFLQIQFEKIESIYIYKKD-NLFDLEMN-KIYNFIANNIVVHN----------------------------------------------------------------------------------------------------------------------------------------------------------------------------------------------------------------------------------------------------------------------------
>chDnaBi_Bangiopsis_subsimplex_RHODO_STYLO
--CIKGNAIIQTDILPHLVLESLTQKKFSLLSTI------------FPKSNYNKITF-------SINGKSCGRKHIYAV-IKSKKFMIQLTANHRIFTLYN----------------------------WQRIDILVEDSIIITNKLK---------------------------------------------KWCYYKVENLIYCQKE-KIYNLKVP-PFSNFIANSIIVHN----------------------------------------------------------------------------------------------------------------------------------------------------------------------------------------------------------------------------------------------------------------------------
>chDnaBi_Gelidium_elegans_RHODO_FLORIDEO
--CIEYNILININNINLVHFKYLLR---------------------YKLYNLFYSTN-------IDEINIS-YKYNYKL--TLNNSTITTTHNHLLLYHNQ----------------------------WLSQDKILEKEFICKS----------------------------------------------IKKNIKYIHTVNIYFFNNSHVYDISIP-KYRYFINNRIIVHN----------------------------------------------------------------------------------------------------------------------------------------------------------------------------------------------------------------------------------------------------------------------------
>chDnaBi_Gelidium_vagum_RHODO_FLORIDEO
--CIEHTKLINIYKNNLIHFKYLLK---------------------YKQYDLLYNKH-------ISKIHIS-YKYNYQL--ISNNTTITTTHNHLLLYNNY----------------------------WLSQDTILEQNLIYK-----------------------------------------------YNENIQYIHTIDINFFNNSRVYDIVIP-RYRYFTNNSIIVHN----------------------------------------------------------------------------------------------------------------------------------------------------------------------------------------------------------------------------------------------------------------------------
>chDnaBi_Ceramium_cimbricum_RHODO_FLORIDEO
--CINQNITTKIINRYTYLLYIKSIIQYFKQFNY------------LNTYFLPSNILK------NNYISTISLKYQYIFNLVYQKKFIELTYNHKCLNNYQ----------------------------WKSIYEFSENTQIILLENKAK--------------------------------------ILFKSIFKYSFLSNIQYIKYN-VVYDLSMI-SSIHFICQNIVLHN----------------------------------------------------------------------------------------------------------------------------------------------------------------------------------------------------------------------------------------------------------------------------
>chDnaBi_Dasya_binghamiae_RHODO_FLORIDEO
--CIGLLNNITLVKNKKNNLNIKSFIKPSSFMLK------------INKIENFHNKLSNKVNLNQYIFFF--TQYIFKW-RIKKRNILLTTYNHKYIVNNI----------------------------WKTISFTSENVFFKQDKNIN------------------------------------------NSYKPYNSYIQKIIFYNYAICYDLNTQ-DFFNFICNQIILHN----------------------------------------------------------------------------------------------------------------------------------------------------------------------------------------------------------------------------------------------------------------------------
>chDnaBi_Schimmelmannia_schousboei_RHODO_FLORIDEO
--CIDNQKNLTITTKPQNSINITTIETISYKDNILYLLNKT-----IKSSSIINKYT-------QPKLYIG-LQYIFIC-TLYDKTQIKITHSHKYYQYHK----------------------------WVKQYNILDNMIICKYNGIPK-----------------------------------------LSYIQENSYINTIIFIKYSQVYDINMI-EYINFICQNTILHN----------------------------------------------------------------------------------------------------------------------------------------------------------------------------------------------------------------------------------------------------------------------------
>chDnaBi_Schizymenia_dubyi_RHODO_FLORIDEO
--CISVSTFIKSEPINQIHIINLFPKYNKFIYHLPK----------KRNINVT-----------DNKVKIE-LQYIFSS-KITNYNLLNLTYNHKLYLKYK----------------------------WLQQNMIEENHYFIKSLRGWF-----------------------------------------NTYILENVYNESIKYKYFNKVYDIEIS-NYSNLICDDIILHN----------------------------------------------------------------------------------------------------------------------------------------------------------------------------------------------------------------------------------------------------------------------------
>chDnaBi_Thorea_hispida_RHODO_FLORIDEO
--CVTSWTKLLIDVKSNLILFFSPDLLISFYTKNNS----------YNLSSYIKQIK-------NNKVIRKDIKYTYII-LSQRILIIQLTHNHPILTKIG----------------------------WIKSDQLKYYYNFLDHN------------------------------------------------ISYQYISNIHLRKKK-FVYDITMDESTSFIANHTIILHN----------------------------------------------------------------------------------------------------------------------------------------------------------------------------------------------------------------------------------------------------------------------------
>chDnaBi_Ahnfeltia_plicata_RHODO_FLORIDEO
--CIGPNTKIDRKYYKDQNLKFNSKLIISDF---------------SGKFSTDINRY-------QAKIIKSLKQYVYTH-IINKIKFIQLTHNHKILTATK----------------------------WKKQDQLYQEHLTIEYKEYKPN----------------------------------------RNILEFSPINNIQLIQ-KSNVYDLQIHDYLNFLT-NNVVIHN----------------------------------------------------------------------------------------------------------------------------------------------------------------------------------------------------------------------------------------------------------------------------
>chDnaBi_Apophlaea_sinclairii_RHODO_FLORIDEO
--CFHGITYCMYHYKSFFIRKIIIYFIYRAESI-------------ENKYLVTRNHI-------AQTSFSG-KQYVYNT-CLFTNFSLQITDNHKLLTFMG----------------------------WKKQKVVINLNQITTIVNNSYFKLLK------------------------------------YNICHFRELLCIIYYKNK-LVYDIHIN-KLFNFDIQHIIVHN----------------------------------------------------------------------------------------------------------------------------------------------------------------------------------------------------------------------------------------------------------------------------
>chDnaBi_Asparagopsis_taxiformis_RHODO_FLORIDEO
--CVAIISYIQINLFNSINIKSLINYTYQPS---------------INNFSGAHTNNDKSINIPNKILFLS--QYTFKL-SVKTDYNLNITHQHKLLKKQQ----------------------------WQRQNTLLYTCHIIKYTSLPH-----------------------------------------NKNILENIHIQQIITTNYQDVYDIHMH-EYTTFLCNHIIIHN----------------------------------------------------------------------------------------------------------------------------------------------------------------------------------------------------------------------------------------------------------------------------
>chDnaBi_Hildenbrandia_rivularis_RHODO_FLORIDEO
--CIKTATKLVHDQLLLQINQITICYVYFASSTC------------THNNKLSTINA-------FGKKFFKNLQYTYNL-HFSCNTQIFITNNHNLLTFRG----------------------------WVAEENLLLSDTIIIKHNNLYIKLLN------------------------------------NLIYFYAALTNIQWHTYI-LTYDIRIS-KLVNFQTNKTIIHN----------------------------------------------------------------------------------------------------------------------------------------------------------------------------------------------------------------------------------------------------------------------------
>chDnaBi_Hildenbrandia_rubra_RHODO_FLORIDEO
--CFWEKANVIWKYKQLKINQMITYFTYYIHST-------------QNEHLTSYDNV-------GKKFSHG-LQYTYIL-ELLDNTSLCMTSNHKLLTFAG----------------------------WKTKDHLSCFETIAITRNCLYAQEL------------------------------------------YNKLLTINRYSCE-LAYDIKVN-NLLNFHIEKAIIHN----------------------------------------------------------------------------------------------------------------------------------------------------------------------------------------------------------------------------------------------------------------------------
>chDnaBi_Kumanoa_americana_RHODO_FLORIDEO
--CVSSNNHLITNKKLSLYFYPYEYINIS-----------------TNKSKINFISLQ------KYQIVPKIQQYTYEI---HNYISNVLTHNHLILAAVG----------------------------WKKNDNFKYYELTLYENHKN-----------------------------------------YQSKLCYNSIKYIKLNEKE-TVYDIENNEYKNFHSKNKLVLHN----------------------------------------------------------------------------------------------------------------------------------------------------------------------------------------------------------------------------------------------------------------------------
>chDnaBi_Palmaria_palmata_RHODO_FLORIDEO
--CLSQVTSILNFISHKRIYLPVTLVHVMKSSS-------------LTGALVHEKNN-------HHIKYSY-KQYLYQVLKRENKISTNLTHNHLLLTNFR----------------------------WDRTDNLKYFRALTYLDLQT-------------------------------------------QIIRINEVIQNIYLLKKYNSYDISVPNEKMFFTNDYMFTHN----------------------------------------------------------------------------------------------------------------------------------------------------------------------------------------------------------------------------------------------------------------------------
>chDnaBi_Plocamium_cartilagineum_RHODO_FLORIDEO
--CLNYSNNIKIDTINNLNIKNLLKSYTKKQINY------------YPNIKNLNIKT-------TYLTSHILLQYIYLF-TVDIFHNIKITHNHKLFKQKF----------------------------WIKQNHIIDNIMILKNLNISE-----------------------------------------KHLMLENLYIKNIKYIRYSTVFDIRRP-RLLNLISNHIVLHN----------------------------------------------------------------------------------------------------------------------------------------------------------------------------------------------------------------------------------------------------------------------------
>chDnaBi_Dichotomaria_marginata_RHODO_FLORIDEO
--CIHFNTKIIYNYQNTQDKIKYTSFINP-----------------------------------QKLLKIKLKKYTYNI-NNINNTIINTTHNHQILINNQ----------------------------WLAINKLKYSNTLILYSTIY------------------------------------------CTY--FSLLNKIESLHKKMNVYDIKINTTKTFYCNQNIITHN----------------------------------------------------------------------------------------------------------------------------------------------------------------------------------------------------------------------------------------------------------------------------
>chDnaBi_Galaxaura_rugosa_RHODO_FLORIDEO
--CVNFSTKIIKNLCRNNKRKYNARLSDFTKNSI------------------------------FYLFQSEDNKYIYNI-NNLCNILISSTHNHKILVDYK----------------------------WYTINKLKQNYKLVTYTWNK------------------------------------------TNYPILHKIQKIENCNYKTNVYDLKIYTTKSFYSNNHIITHN----------------------------------------------------------------------------------------------------------------------------------------------------------------------------------------------------------------------------------------------------------------------------
>chDnaBi_Hommersandiophycus_borowitzkae_RHODO_FLORIDEO
--CLHSQNTIKQLHNILYDSTILYEEYFNQYRKLLLT---------YQTYNIQ-----------PKITKTY-KQYNYQC-TSIKYLNSNLTHNHQILSAQK----------------------------WQKIDNLKYKNKVILKYKHYH------------------------------------------RLYNS--LQNILFQYTKTNMYDIITDETKAFICNKNYILHN----------------------------------------------------------------------------------------------------------------------------------------------------------------------------------------------------------------------------------------------------------------------------
>chDnaBi_Liagoropsis_maxima_RHODO_FLORIDEO
--CLNKSTQIAQYSLKTSSNSYFEYKPLMITFDYCHQ---------YIKYNIE-----------QTITRST-TQYEYKI-IKGSCNLVNTTHNHLVFTHQG----------------------------WQKVDTIKSHQYTITYSI---------------------------------------------N--REQSIKRISLTNTKQLMYDVTMPETRSIYCNNNFHVHN----------------------------------------------------------------------------------------------------------------------------------------------------------------------------------------------------------------------------------------------------------------------------
>chDnaBi_Nemalion_sp._H.1444_RHODO_FLORIDEO
--CISQATLMVSHYSKKVRSRCLREARHNQ----------------TRSNIYQYSKY-------NQSITRSNVQYTYDV-RKDICSFIRATHNHRILTFKG----------------------------WCRIDKLKKTTFLAQYCE---------------------------------------------DQVKKKSIKSIDLVQAIG-TYDVVVPETRLVYTNNSCHIHN----------------------------------------------------------------------------------------------------------------------------------------------------------------------------------------------------------------------------------------------------------------------------
>chDnaBi_Neoizziella_asiatica_RHODO_FLORIDEO
--CIGYHNKIIKTTYSLILYTRPLRYQQTQQSYL------------------------------KPQIRQTQKQYGYYF-TQSGNCICHLTHNHPVLTEIG----------------------------WKRADTIKQNTYIENHNWYLK------------------------------------------KNKRNSPVSYIISNFIKDIMYDLHIHETTSFICNSQYILHN----------------------------------------------------------------------------------------------------------------------------------------------------------------------------------------------------------------------------------------------------------------------------
>chDnaBi_Scinaia_undulata_RHODO_FLORIDEO
--CVGRKSKVLCRHKKQQKSLC------------------------YHKALPRKLQIQNHLIRENNWIIHGQHQYLYML-QNTSSTIIQMTHNHRIFTSTG----------------------------WIKGDKAKKRMDLEWETNYFS-------------------------------------------RNKRRKIKSIKLYQKK-PSYDLKAEETKMFCCNQSILTHN----------------------------------------------------------------------------------------------------------------------------------------------------------------------------------------------------------------------------------------------------------------------------
>chDnaBi_Yamadaella_caenomyce_RHODO_FLORIDEO
--CIGPYTYLLTQTIKIRARRLWLHVKQTKRNAN------------NTSHKLTLVPE-------QSLVIRTEPQQKYAIGSYSGITFVALTHNHRILHNQN----------------------------WIKVDQMTHKMYDYRYTD------------------------------------------------NSKKQYTIRWRGKS-IMYDLELPETKSILCNNRIVVHN----------------------------------------------------------------------------------------------------------------------------------------------------------------------------------------------------------------------------------------------------------------------------
>chDnaBi_Helminthora_furcellata_RHODO_FLORIDEO
--CIDHNNYVTQYDRKKMNNQQYLYYEYLKQYYQLTCI--------YKKHKLY-----------PYIRLTK-KQYIYNL-IQSNSSECHVTGNHRLLLSKG----------------------------WERADNIKYTHSLQRIKGIN-------------------------------------------DIVKKKLIE-IQSTIRKNEMYDLIMHETNSFICNQDYILHN----------------------------------------------------------------------------------------------------------------------------------------------------------------------------------------------------------------------------------------------------------------------------
>chDnaBi_Trichogloeopsis_pedicellata_RHODO_FLORIDEO
--CLNIHELIIKCYKSTRSNPLIFYKECLSSNKQLLKT--------YEKYKLH-----------PQIRQTT-KQYRYKL-LNNKYCSIAVTHNHQVLTIIG----------------------------WRKADALKYKEKIVENTLK--------------------------------------------EQNMNFLIQNIDFQQQKYSMNDLSVSETQAFMCSNQYILHN----------------------------------------------------------------------------------------------------------------------------------------------------------------------------------------------------------------------------------------------------------------------------
>chDnaBi_Calliarthron_tuberculosum_RHODO_FLORIDEO
--CISYLQLPNLHKKILQIQKDKIEAINFQ----------------KNSYKTKSVDF-------IGLQNKN-QQYIYLI-LTNNNIQTYTTHNHNLFTDKK----------------------------WKKEDQIKNNSFNNLIVNNNFN---------------------------------------INQIIEFIRFSKIKLLSKT-KVYDTKVK-EYSNFITGKQIVHN----------------------------------------------------------------------------------------------------------------------------------------------------------------------------------------------------------------------------------------------------------------------------
>chDnaBi_Chondrus_crispus_RHODO_FLORIDEO
--CISYKMLNHVDDCNALNIKNLIKYKHVMY---------------LNNIEFKSSTIKKLNKNNYTDKIYLFNQYIFNC-YMCNKYQIYITSNHKIFNHNN----------------------------WFIQNQISKEETILSYMTTLYN----------------------------------------KLQITRYFLTKINFNQYN-LVYDLKRK-HYTNYISNHIILHN----------------------------------------------------------------------------------------------------------------------------------------------------------------------------------------------------------------------------------------------------------------------------
>chDnaBi_Grateloupia_taiwanensis_RHODO_FLORIDEO
--CLNTSILMNSDSMNYLHVANIFSTNKIKQDIQIVQ---------VNHVNNQYNILIKKQKRINYKSIHILLQYIFKI-HINIYNCLEITQNHKLYTKQK----------------------------WTKQNYIIEKEKILKQSTVNT-----------------------------------------N-YILENSYIINLSYFKYSTVYDIKVD-DYSNFIAHNIILHN----------------------------------------------------------------------------------------------------------------------------------------------------------------------------------------------------------------------------------------------------------------------------
>chDnaBi_Guillardia_theta_CRYPTO
--CLSYATNQPYFLKSDNVNFSKLTSLKVSNHYILSATLELLIPFQYNRIYPIVSLI-------KRELQTG-YKVVYEL--DFYISVIVSTVEHYVLTLNG----------------------------WKRILELTVDDLVATLDIQYLIYNN-------------------------------TEVDLFSSNVIFSSVINLICMNRI-NVYDFWIP-KTNNFFVNALLVHN----------------------------------------------------------------------------------------------------------------------------------------------------------------------------------------------------------------------------------------------------------------------------
>chDnaBi_Teleaulax_amphioxeia_CRYPTO
--CFAKSTKLYDSFQKTRTASLMFRSNKKLDL--------------LVGIKDLRKKILPIPSNVKSLFSTG-YHLMYTI-IAFGHYEIKLTKKHKILTQYG----------------------------WKRIEFLSQLDLISIVDKHNFLWVKSIFS-----------------------------YIKMFSFFTFLQINKIAPGSQE-IVYDCWLP-FTNNFLANGYVLHN----------------------------------------------------------------------------------------------------------------------------------------------------------------------------------------------------------------------------------------------------------------------------
>chDnaBi_Rhodomonas_salina_CRYPTO
--CVGADMKLYRPYENRYVSISKLVYEITHNSVI------------SRNHNLKSQLSSSTTARLRRGYYTG-VKFIYHL-KTLNKNSLKVTGTHKLLTLKG----------------------------WIEANQLANYDLIGILDINNFSKRLTVRERD------------------------IQTKIRFFPNIAFVCLGGMSIVGEH-HSYDLWVP-ATNCYVVNNSLVHN----------------------------------------------------------------------------------------------------------------------------------------------------------------------------------------------------------------------------------------------------------------------------
>CLPPi_Chlamydomonas_eugametos_VIRIDIPL_CHLOROPH
C--LTSDHTVLTTRGWIPIADVTLDDKVAVLD--------------NNTGEMSYQNP-------QKVHKYDYEGPMYEV--KTAGVDLFVTPNHRMYVNTTNNTTNQNYNLVEASSIFGKKVRYKNDAIWNKTDYQFILPETATLTGHTNKISS---------------TPAIQPEMNAWLTFFGLWIANGHTTKIAEKTAENNQQKQRYKVILTQVKED-----VCDIIEQTLNKLGFNFIRSGKDYTIENKQLWSYLNPFDNGALNKYLPDWVWELSSQQCKILLNSLCLGNCLFTKNDDTLHYFSTSERFANDVSRLALHAGTTSTIQLEAAPSNLYDTIIGLPVEVNTTLWRVIINQSSFYSYSTDKSSALNLSNNVACYVNAQSALTLEQNSQKINKNTLVLTKNNVKSQTMHSQRAERVDTALLTQKELDNSLNHEILINKNPGTSQLECVVNPEVNNTSTNDRFVYYKGPVYCLTGPNNVFYVQRNGKAVWTGN
>CLPPi_Chlamydomonas_moewusii_VIRIDIPL_CHLOROPH
C--LTSDHTVLTTRGWIPIADVTLDDKVAVLD--------------NNTGEMSYQNP-------QKVHKYDYEGPMYEV--KTAGVDLFVTPNHRMYVNTTNNTTNQNYNLVEASSIFGKKVRYKNDAIWNKTDYQFILPETATLTGHTNKISS---------------TPAIQPEMNAWLTFFGLWIANGHTTKIAEKTAENNQQKQRYKVILTQVKED-----VCDIIEQTLNKLGFNFIRSGKDYTIENKQLWSYLNPFDNGALNKYLPDWVWELSSQQCKILLNSLCLGNCRFTKNDDTLHYFSTSERFANDVSRLALHAGTTSTIQLEAAPSNLYDTIIGLPVEVNTTLWRVIINQSSFYSYSTDKSSALNLSNNVACYVNAQSALTLEQNSQKINKNTLVLTKNNVKSQTMHSQRAERVDTALLTQKELDNSLNHEILINKNPGTSQLECVVNPEVNNTSTNDRFVYYKGPVYCLTVPNSVFYVQRNGKAVWTGN
>CLPPi_Lobochlamys_segnis_VIRIDIPL_CHLOROPH
C--LTPDHEVLTDKGWLPIPLVTLEHKVAVL---------------NLAGELEYQHP-------IKLHKSLHEGQMYKV--KNSDVDLLVTLNHRMLVATT------------------NLDQPNLKYCFKEAREIKGQTVRYKKTASWEKEAYQVVIPAYGDGSLGGQSPEKKPPMESFLCLLGLWLSIGHIN--LDKLIITHKKPEIHKLIEKTLDELGYDYSTNSIHDESIEKTKEAAVGDTIQYYFGDFQLVEFFKAFNFNSKNKRLPSFVWELNKEQCNVLLDSLLLGAKGFPFGKRSSLAKARKAREAGEAYNTFSLEFARDISRLILHCGYAASITLNIPLGSDALTKQPYN---PCFPHRKGEGSSLYGEGSSLLTPAKPVARTIKVSASLREGRGEALAGAASSLGTAEQDDKDLRKTEINSNSENGSSMYWVNIISEE---EKTQPYANSPKRNEKFDDSFVEYSGDIYCLTVPYGIFYVQRNGYPVWTGN
