# Supplementary material for: The dynamic intein landscape of eukaryotes
Source: Mob DNA. 2018 Jan 24;9:4. doi: 10.1186/s13100-018-0111-x (PMC5784728; doi:10.1186/s13100-018-0111-x)
Supplement: Supplementary file 5 — Sequences of all proteins. This file contains all nDNA, cpDNA, and vDNA inteins and HH proteins used in analyses in this study. (TXT 152 kb) [file 13100_2018_111_MOESM5_ESM.txt]

>vDNA_RNA_HEL_Golden_mussel_marseillevirus
LKKANKADVRIYSEELSKILEQEVSFSRIVSVSEEDFEGYVYDFEVKDTHNYLAEGIVTHN
>vDNApol_Niemeyer_virus
SVTGDTPIITRHQNGDINITTIEELGSKWKPYEIFKAHEKNSNRKFKQQSEYPTDSEVWTAKGWAKIKRVIRHKTVKKIYRVLTHTGCIDVTEDHSLI
>chDnaBi_Dichotomaria_marginata_RHODO_FLORIDEO
CIHFNTKIIYNYQNTQDKIKYTSFINPQKLLKIKLKKYTYNINNINNTIINTTHNHQILINNQWLAINKLKYSNTLILYSTIYCTYFSLLNKIESLHKKMNVYDIKINTTKTFYCNQNIITHN
>chDnaBi_Gelidium_vagum_RHODO_FLORIDEO
CIEHTKLINIYKNNLIHFKYLLKYKQYDLLYNKHISKIHISYKYNYQLISNNTTITTTHNHLLLYNNYWLSQDTILEQNLIYKYNENIQYIHTIDINFFNNSRVYDIVIPRYRYFTNNSIIVHN
>chDnaBi_Gelidium_elegans_RHODO_FLORIDEO
CIEYNILININNINLVHFKYLLRYKLYNLFYSTNIDEINISYKYNYKLTLNNSTITTTHNHLLLYHNQWLSQDKILEKEFICKSIKKNIKYIHTVNIYFFNNSHVYDISIPKYRYFINNRIIVHN
>chDnaBi_Heterosigma_akashiwo_STRAMENO_RAPHYDO
CIYFNDCLSSNLNQIGVYQHNKNLIMKTKKFKIKSSGLKPVFLVKNFINLTTNLTANHKLLTNLKWQRIDECNYLTIGKFSFFLPKKNLKSIVKFNFKQISYTGLKIVCDFEVNSSKSFFYNSFILHN
>chDnaBi_Neoizziella_asiatica_RHODO_FLORIDEO
CIGYHNKIIKTTYSLILYTRPLRYQQTQQSYLKPQIRQTQKQYGYYFTQSGNCICHLTHNHPVLTEIGWKRADTIKQNTYIENHNWYLKKNKRNSPVSYIISNFIKDIMYDLHIHETTSFICNSQYILHN
>chDnaBi_Galaxaura_rugosa_RHODO_FLORIDEO
CVNFSTKIIKNLCRNNKRKYNARLSDFTKNSIFYLFQSEDNKYIYNINNLCNILISSTHNHKILVDYKWYTINKLKQNYKLVTYTWNKTNYPILHKIQKIENCNYKTNVYDLKIYTTKSFYSNNHIITHN
>chDnaBi_Nemalion_sp._H.1444_RHODO_FLORIDEO
CISQATLMVSHYSKKVRSRCLREARHNQTRSNIYQYSKYNQSITRSNVQYTYDVRKDICSFIRATHNHRILTFKGWCRIDKLKKTTFLAQYCEDQVKKKSIKSIDLVQAIGTYDVVVPETRLVYTNNSCHIHN
>chDnaBi_Scinaia_undulata_RHODO_FLORIDEO
CVGRKSKVLCRHKKQQKSLCYHKALPRKLQIQNHLIRENNWIIHGQHQYLYMLQNTSSTIIQMTHNHRIFTSTGWIKGDKAKKRMDLEWETNYFSRNKRRKIKSIKLYQKKPSYDLKAEETKMFCCNQSILTHN
>chDnaBi_Liagoropsis_maxima_RHODO_FLORIDEO
CLNKSTQIAQYSLKTSSNSYFEYKPLMITFDYCHQYIKYNIEQTITRSTTQYEYKIIKGSCNLVNTTHNHLVFTHQGWQKVDTIKSHQYTITYSINREQSIKRISLTNTKQLMYDVTMPETRSIYCNNNFHVHN
>chDnaBi_Sargassum_thunbergii_STRAMENO_PX_CLADE
CINFFFDNLVLNKTINSPIYCWTGKLLSKQKLFDIKFTGQKPIYKLITNLGWSIFLTSDHKILTEKGWKKLNQVTSNDLISIKLFFYLSSITYCHKSFITWDKIIKINYQKLGNVYDLRISSYSNYLVNRIVVHN
>chDnaBi_Yamadaella_caenomyce_RHODO_FLORIDEO
CIGPYTYLLTQTIKIRARRLWLHVKQTKRNANNTSHKLTLVPEQSLVIRTEPQQKYAIGSYSGITFVALTHNHRILHNQNWIKVDQMTHKMYDYRYTDNSKKQYTIRWRGKSIMYDLELPETKSILCNNRIVVHN
>chDnaBi_Kumanoa_americana_RHODO_FLORIDEO
CVSSNNHLITNKKLSLYFYPYEYINISTNKSKINFISLQKYQIVPKIQQYTYEIHNYISNVLTHNHLILAAVGWKKNDNFKYYELTLYENHKNYQSKLCYNSIKYIKLNEKETVYDIENNEYKNFHSKNKLVLHN
>chDnaBi_Sargassum_horneri_STRAMENO_PX_CLADE
CINFFFDNLAINKTKNSTIYCWTGKLLSKQKLFDIKFTGQKPIYKLSTNLGWSIFLTSDHKILTEKGWKKLNQVTSNDLISIKLFFYLRSITYYHKFFITWDKIIKINYQKLGNVYDLRISSYSNYLVNRIVVHN
>chDnaBi_Thorea_hispida_RHODO_FLORIDEO
CVTSWTKLLIDVKSNLILFFSPDLLISFYTKNNSYNLSSYIKQIKNNKVIRKDIKYTYIILSQRILIIQLTHNHPILTKIGWIKSDQLKYYYNFLDHNISYQYISNIHLRKKKFVYDITMDESTSFIANHTIILHN
>chDnaBi_Bangiopsis_subsimplex_RHODO_STYLO
CIKGNAIIQTDILPHLVLESLTQKKFSLLSTIFPKSNYNKITFSINGKSCGRKHIYAVIKSKKFMIQLTANHRIFTLYNWQRIDILVEDSIIITNKLKKWCYYKVENLIYCQKEKIYNLKVPPFSNFIANSIIVHN
>chDnaBi_Ectocarpus_siliculosus_STRAMENO_PX_CLADE
CINFLPEKYLTKIKGGKNFIFCWTGNSLKKQKILNLKLTGQKPIYKLESNLGLILLITSNHKILTNKGWKKIDQLVKNNFIGAKLLIGFKSLADFGKSSITWEKINKIKYFQLAPVYDLHISNYSNYLNNHLVIHN
>chDnaBi_Undaria_pinnatifida_STRAMENO_PX_CLADE
CITFSIKKSSQQINKIKENSIFCWNGNYISKQKIRNVKFTGQKPVYKLETNLGWSLLISSNHKILTNKGWKKIDQLALNNFISAKLLIGFKSLNNLSKYSITWDKVTNIRYHKLAPVYDLHISDYSNYLTNHLIIHN
>chDnaBi_Hommersandiophycus_borowitzkae_RHODO_FLORIDEO
CLHSQNTIKQLHNILYDSTILYEEYFNQYRKLLLTYQTYNIQPKITKTYKQYNYQCTSIKYLNSNLTHNHQILSAQKWQKIDNLKYKNKVILKYKHYHRLYNSLQNILFQYTKTNMYDIITDETKAFICNKNYILHN
>chDnaBi_Costaria_costata_STRAMENO_PX_CLADE
CIHFPVKKYSRQINKIKDNSIFCWTGDCVSKQKISGSKFTGQKPVYKLESNLGWSLLISSNHKILTNKGWKKIDQLALDNFISAKLLLGFKSFNNLSKYSITWDKVTRIRYSKLAPVYDLHISNYSNYLTNHLIIHN
>chDnaBi_Saccharina_japonica_STRAMENO_PX_CLADE
CINFSVRKSTAEINKIKDNSIFCWTGDCISKQKISDIKFTGQKPIYRLESNLGWSLLISSNHKILTDKGWKKIDQLALDNFISAKLLLGFKSLNNLSKYSITWDKVTRIRYHKLAPVYDLHISNYSNYLTNHLIIHN
>chDnaBi_Calliarthron_tuberculosum_RHODO_FLORIDEO
CISYLQLPNLHKKILQIQKDKIEAINFQKNSYKTKSVDFIGLQNKNQQYIYLILTNNNIQTYTTHNHNLFTDKKWKKEDQIKNNSFNNLIVNNNFNINQIIEFIRFSKIKLLSKTKVYDTKVKEYSNFITGKQIVHN
>chDnaBi_Hildenbrandia_rubra_RHODO_FLORIDEO
CFWEKANVIWKYKQLKINQMITYFTYYIHSTQNEHLTSYDNVGKKFSHGLQYTYILELLDNTSLCMTSNHKLLTFAGWKTKDHLSCFETIAITRNCLYAQELYNKLLTINRYSCELAYDIKVNNLLNFHIEKAIIHN
>chDnaBi_Helminthora_furcellata_RHODO_FLORIDEO
CIDHNNYVTQYDRKKMNNQQYLYYEYLKQYYQLTCIYKKHKLYPYIRLTKKQYIYNLIQSNSSECHVTGNHRLLLSKGWERADNIKYTHSLQRIKGINDIVKKKLIEIQSTIRKNEMYDLIMHETNSFICNQDYILHN
>chDnaBi_Schizymenia_dubyi_RHODO_FLORIDEO
CISVSTFIKSEPINQIHIINLFPKYNKFIYHLPKKRNINVTDNKVKIELQYIFSSKITNYNLLNLTYNHKLYLKYKWLQQNMIEENHYFIKSLRGWFNTYILENVYNESIKYKYFNKVYDIEISNYSNLICDDIILHN
>chDnaBi_Ahnfeltia_plicata_RHODO_FLORIDEO
CIGPNTKIDRKYYKDQNLKFNSKLIISDFSGKFSTDINRYQAKIIKSLKQYVYTHIINKIKFIQLTHNHKILTATKWKKQDQLYQEHLTIEYKEYKPNRNILEFSPINNIQLIQKSNVYDLQIHDYLNFLTNNVVIHN
>vRNR_Wiseana_iridescent_virus_(WIV)
CVVGETLILTENGEYPIKSLVDREVSVWNGDEWSDVTVVQTGTDQELLRIDFSNGIFIVCTEYHRFLVLDRSRPIKDLKRKYAKDLPLNFQVMYTHSDLSTTLIKVTKVSKLQRRANTYCFTEQLNNAGVFNGILTSN
>vRNR_Invertebrate_iridescent_virus_25
CVAGETLILTDHGEYPIKSLLNREVSVWNGDEWSDVTIVQTGTDQKLLRIDFSNGTFIVCTEYHRFLVLRRDRPIKDLNRIYAKDLPLNFQVMYTHSDLSTTIIKVTKITNLQRRDNTYCFTELINNTGVFNGILTSN
>vRNR_Invertebrate_iridescent_virus_22
CVVGETLILTDNGPYPIKSLVDKEISVWNGDEWSDVTVVQTGTDQELVKVDFSNGTFLKCTPYHQFLVLNKTKPIKYLERVYAKDLPLNFPVLYTHSNLTTTLIKVTKITKLTRRDDTYCFTEFNNNAGVFNGILTSQ
>vRNR_Invertebrate_iridescent_virus_30
CVVGETLILTDNGPYPIKSLVDKEISVWNGDEWSDVTVVQTGTDQELVKVDFSNGTFLKCTPYHQFLVLNKTKPIKYLERVYAKDLPLNFPVLYTHSNLTTTLIKVTKITKLTQRDDTYCFTEFNNNAGVFNGILTSQ
>chDnaBi_Fucus_vesiculosus_STRAMENO_PX_CLADE
CINFFFKDKFINFNKLLENRILYCWTGNFVSKQKIFNIKFTGQKPVYKLKTNYGWSLFITSNHKILTQKGWKKLNNITLNNLISTKLLLSIKFLAYYSKAFITWDKVIKITYQKLAPVYDLQISKYSNYFVNRVIVHN
>vRNR_Invertebrate_iridovirus_22
CVVGETLILTDNGPYPIKSLVDKEISVWNGDEWSDVTVVQTGTDQELVKVDFSNGTFLKCTPYHQFLVLNKTKPIKYLERVYAKDLPLNFPVLYTHSNLTTTLIKVTKITKLTRRDNTYCFTEFNNNAGVFNGILTSQ
>vRNR_Invertebrate_iridovirus_25
CVAGETLILTDHGEYPIKSLLNREVSVWNGDEWSDVTIVQTGTDQKLLRIDFSNGTFIVCTEYHRFLVLRRDRPIKDLNRIYAKDLPLNFQVMYTHSDLSTTIIKVTKITNLQRRDNTYCFTELINNTGVFNGILTSN
>chDnaBi_Trichogloeopsis_pedicellata_RHODO_FLORIDEO
CLNIHELIIKCYKSTRSNPLIFYKECLSSNKQLLKTYEKYKLHPQIRQTTKQYRYKLLNNKYCSIAVTHNHQVLTIIGWRKADALKYKEKIVENTLKEQNMNFLIQNIDFQQQKYSMNDLSVSETQAFMCSNQYILHN
>chDnaBi_Palmaria_palmata_RHODO_FLORIDEO
CLSQVTSILNFISHKRIYLPVTLVHVMKSSSLTGALVHEKNNHHIKYSYKQYLYQVLKRENKISTNLTHNHLLLTNFRWDRTDNLKYFRALTYLDLQTQIIRINEVIQNIYLLKKYNSYDISVPNEKMFFTNDYMFTHN
>vRNR_Cannes_8_virus
CVAGNTRILTKEKGHVEIESVMGQELHVWNGEEWSLTKIIRTATNQDLLKVEFSNGATLECTPQHRFFVEREHKILEVRTVNLKEGDCLEGWKVPENPKIFEEGVRVVSVSEGRKNMDTFCFKEEKRGRGMFEGIVTGQ
>vRNR_Marseillevirus_marseillevirus_(GBM)
CVAGNTRILTKEKGHVEIESVMGQELHVWNGEEWSLTKIIRTATNQDLLKVEFSNGAVLECTPQHRFFVEREHKILEVRTVNLKEGECLEGWKVPENPKIFEEGVRVVSVSEGRKNMDTFCFKEEKRGRGMFEGIVTGQ
>vRNR_Melbournevirus
CVAGNTRILTKEKGHVEIESVVGQELHVWNGEEWSLTKIIRTATNQDLLKVEFSNGATLECTPQHRFFVEREHKILEVRTVNLKEGDCLEGWKVPENPKIFEEGVRVVSVSEGRKNMDTFCFKEEKRGRGMFEGIVTGQ
>vRNR_Costelytra_zealandica_iridescent_virus_(CzIV)
CVVGETLVLTQNGQFPIKYLVNQYVKVWNGEEWSEVVVKKTGFNQELVRVDFNNGTSIICTPYHNFLSLEDDSTIKNLKRICAQDLPCNFKVLYFYQNLDFVTTVKVTKITHLSQRADTYCFSEPLNNAGVFNGILTGQ
>UBQi_Paramecium_tetraurelia_ALVEOL_CILIOPH
CFPGNAPIKLFNGRTKIIKEIELGDIVMCYDFEQKQFKSSIVVFKKISSEKQQLIEIISENGSIICTPNHPIYTQTGWKALEPHPNFFIEKLTVTDLIFDSNERLVNILQINQLKDTEIVYNITTSYPNNFIAFDFLVHN
>PRP8iA_Cordyceps_militaris_ASCO_PEZIZO
VAVEDVKEGDLLLGPDGGSRRAFNVVNGKDRLYRIKIDNQKEDLVVTTNHILVFHKETATATYDAHEMTAAEYAALESAERAKYLLFSTPRTTTTEGAIPKTDRFVVNDIVLEAEATEWAGFRVDGDQLYLRHDYLVLHN
>chDnaBi_Plocamium_cartilagineum_RHODO_FLORIDEO
CLNYSNNIKIDTINNLNIKNLLKSYTKKQINYYPNIKNLNIKTTYLTSHILLQYIYLFTVDIFHNIKITHNHKLFKQKFWIKQNHIIDNIMILKNLNISEKHLMLENLYIKNIKYIRYSTVFDIRRPRLLNLISNHIVLHN
>UBQi2b_Tetrahymena_thermophila_2b_ALVEOL_CILIOPH
CFVSNTQITMANNQKKFINEIQEGDLVKSYRITDQTFQQNVVTRFVKHDIDQLCKITFGNQHVVCTVNHRFYDPESKLWKSVCPSPGSDISFLKKYDYLLSEEGEKLQITEIKIFTTKNPVFIYHIQVENNHNFFANGVLAHN
>UBQi1b_Tetrahymena_thermophila_1b_ALVEOL_CILIOPH
CFVSNTQITMADKQKKFINEIQEGDLVRSYSITDETFQQNAVTSIVKHEADQLCQINFGKQHVVCTVNHRFYDPESKLWKSVCPHPGSGISFLKKYDYLLSEEGEKLQITEIKTFTTKQPVFIYHIQVENNHNFFANGVLAHN
>chDnaBi_Apophlaea_sinclairii_RHODO_FLORIDEO
CFHGITYCMYHYKSFFIRKIIIYFIYRAESIENKYLVTRNHIAQTSFSGKQYVYNTCLFTNFSLQITDNHKLLTFMGWKKQKVVINLNQITTIVNNSYFKLLKYNICHFRELLCIIYYKNKLVYDIHINKLFNFDIQHIIVHN
>chDnaBi_Asparagopsis_taxiformis_RHODO_FLORIDEO
CVAIISYIQINLFNSINIKSLINYTYQPSINNFSGAHTNNDKSINIPNKILFLSQYTFKLSVKTDYNLNITHQHKLLKKQQWQRQNTLLYTCHIIKYTSLPHNKNILENIHIQQIITTNYQDVYDIHMHEYTTFLCNHIIIHN
>chDnaBi_Chondrus_crispus_RHODO_FLORIDEO
CISYKMLNHVDDCNALNIKNLIKYKHVMYLNNIEFKSSTIKKLNKNNYTDKIYLFNQYIFNCYMCNKYQIYITSNHKIFNHNNWFIQNQISKEETILSYMTTLYNKLQITRYFLTKINFNQYNLVYDLKRKHYTNYISNHIILHN
>UBQi1a_Tetrahymena_thermophila_1a_ALVEOL_CILIOPH
CFVQNTLVTLANGEKKKIKDISVGDQVISYNQEDQIIEVDVVQEVMKFKANIFCNIQLENSNIICTLNHPFYNPEQKTWKCVYPGGNSTQKNCLSVNDSLLLQDKSISYIKNIDFFTTEEKFITVYHLTIQKNHNFFVNGVLAHN
>chDnaBi_Hildenbrandia_rivularis_RHODO_FLORIDEO
CIKTATKLVHDQLLLQINQITICYVYFASSTCTHNNKLSTINAFGKKFFKNLQYTYNLHFSCNTQIFITNNHNLLTFRGWVAEENLLLSDTIIIKHNNLYIKLLNNLIYFYAALTNIQWHTYILTYDIRISKLVNFQTNKTIIHN
>chDnaBi_Ceramium_cimbricum_RHODO_FLORIDEO
CINQNITTKIINRYTYLLYIKSIIQYFKQFNYLNTYFLPSNILKNNYISTISLKYQYIFNLVYQKKFIELTYNHKCLNNYQWKSIYEFSENTQIILLENKAKILFKSIFKYSFLSNIQYIKYNVVYDLSMISSIHFICQNIVLHN
>chDnaBi_Dasya_binghamiae_RHODO_FLORIDEO
CIGLLNNITLVKNKKNNLNIKSFIKPSSFMLKINKIENFHNKLSNKVNLNQYIFFFTQYIFKWRIKKRNILLTTYNHKYIVNNIWKTISFTSENVFFKQDKNINNSYKPYNSYIQKIIFYNYAICYDLNTQDFFNFICNQIILHN
>UBQi2a_Tetrahymena_thermophila_2a_ALVEOL_CILIOPH
CFVQNTLVTLANGEKKKIKDISVGDQVISYNQEDQIIEVDVVQEVMQFKANIFCNIQFENSNIICTLNHPFYNPEEKAWKCVYPGGNSTLKNYLSANDSLLLQDKSISYIKNIDFFTTEERFITVYHLTIQKNHNFFVNGVLAHN
>vRNApol_Cafeteria_roenbergensis_virus_(strain_BV-PW1)_(CroV)
CQKYDTLVLTHLGWIKLGEIDITIHKVATLDKHDNIIYVYPTSKFEFDYDGDFYEHKNNSIDIECTINHKLYCKYNLSSSFTLIPADKVYGNKVIMKNMENEVIWTDPSKEQIHNYKGKVYCIEVPDSHIYYMKTSSITPPVWIGN
>chDnaBi_Galdieria_sulphuraria_RHODO_BANGIO
CIEKNTILINHKLDESLVVESVYTNKIINYQTYVLNNNKKNITTYSINNIKFTGYKYTYQILCEGGLYIRLTSNHKILTNNGWKRTDNITPKDKIYYICHSNSYYRNSLIKLISVISIIYYSKEKVYDLEITEYKNFIANYFIVHN
>chDnaBi_Schimmelmannia_schousboei_RHODO_FLORIDEO
CIDNQKNLTITTKPQNSINITTIETISYKDNILYLLNKTIKSSSIINKYTQPKLYIGLQYIFICTLYDKTQIKITHSHKYYQYHKWVKQYNILDNMIICKYNGIPKLSYIQENSYINTIIFIKYSQVYDINMIEYINFICQNTILHN
>PRP8iA_Grosmannia_clavigera_ASCO_PEZIZO
CLAYGTMLLRYDGSRVRVEDVRDGDLLLGPDGEPRRAFNIVDGKERLYRITVGDGKEDLVVTSNHILALHRQKNDSGHATDSSDDCFDSIEMTASQFAKLEPEERGAPKLSRLAIKDIALEEHETKWAGFRTDCDQLYLRDDYLVLHN
>chDnaBi_Pyropia_fucicola_RHODO_BANGIO
CISKFNYLQTSLYNQPQILFNCYYKKIEVINFTAQKIPLFLAIKSNISKTGKKTVYKIITEAGKYIQLTSNHKLLTTQGWKRCDEINQNDMISIQIKGLKKQKNVFNSFSSLTFENVKTIQVTSLQIVFDLECKPFCNFISNNFIVHN
>chDnaBi_Pyropia_yezoensis_RHODO_BANGIO
CISKFNYLQTSLYNQLQILFNCYYKKIEVINFSAQKQQLFLAIKCSISKTGKKTVYKIITEAGKYIQLTSNHKLLTTQGWKRCDKINQNDMIAIQIKNFEEQKNVFNSFSSLTFESIQKINVTSLQIVFDLECKPLCNFISNNFIVHN
>chDnaBi_Erythrotrichia_carnea_RHODO_COMPSO
CLSSQSYVDFTKKYVKIKNINLKIQATAFALNSNSSIILSSIKKIYKKNNKIRYHLLTGSGYWLEASGNHRILTKKGWKALNTVHSNDSLALAKNYKQKNIQYWTTKSHFLQIQFEKIESIYIYKKDNLFDLEMNKIYNFIANNIVVHN
>chDnaBi_Bangia_fuscopurpurea_RHODO_BANGIO
CISKLSFIYIGFKKLANQTLFNFQYKKIKLNNFNQKTTKLFTPETAWISKTGKKPIYRITTESSKYLDLTSNHKLLTLIGWKRCDELKINDMAAIQVKHIQSRRHLLKSCSSLTFEHIVHINITNIQTVFDLTCDELSNFIANNIIVHN
>chDnaBi_Rhodochaete_parvula_RHODO_COMPSO
CLSSQSYVDFTKKYVKIKNINLKIQATAFALNSNSSIILSSIKKIYKKNNKIRYHLLTGSGYWLEASGNHRILTKKGWKALNTVHSNDSLALAKNYKQKNIQYWTTKSHFLQIQFEKIESIYIYKKDNLFDLEMNKIYNFIANNIVVHN
>PRP8iA_Capronia_epimyces_ASCO_PEZIZO
CLAYGTLLLRHDGSKVAVEGVKEGDLLLGVDGGARRAFNIVKGTDRLYRIKISSDKEDLVVTPNHILVLHRGAERSDTVEMTAAEFASLKSAERAEYRLFTSPAVNSSTPQMHRFAVEDITLESEPTKWAGFRVDKDQLYLRHDHMVLHN
>chDnaBi_Pyropia_haitanensis_RHODO_BANGIO
CISKFSHLHLPLHSQTQILFKFHHKHIEVNSFTAQKTNLFRYSKANISKTGKKTVYEIITQSGKYIKLTSNHKLLTTQGWKRCDEINHNNMLAIQINAIKERKTLLNSCPSLFLIFENLKHVRLISLQQVFDLECQLLHNFIANNFIVHN
>chDnaBi_Pyropia_kanakaensis_RHODO_BANGIO
CLSRFNYLQIQLHNETKILFNFYYKGIRLISFTQQRKSLFINSKADILKTGKKIIYQITTQSGKYIKLTSNHKLLTEKGWKRCDEIDKNNMLAIQISIIKDEGPIFDSFQSLSLIFENLKNVYIVSLQTVFDLDCKFLSNFIANNFVVHN
>chDnaBi_Pyropia_perforata_RHODO_BANGIO
CISKLNHLHLPSCSQTQVLFHFHYKHVEITSFTAKRLNLFTANKANISKTGKKPVYEIVVQSGKYIKLTSNHKILTTQGWKRCDEIDQNNMLAIQIDIIQEKISILDSFSSLFLVFENLQKIRIISLQEVFDLGCKSLFNFISNNFIVHN
>chDnaBi_Grateloupia_taiwanensis_RHODO_FLORIDEO
CLNTSILMNSDSMNYLHVANIFSTNKIKQDIQIVQVNHVNNQYNILIKKQKRINYKSIHILLQYIFKIHINIYNCLEITQNHKLYTKQKWTKQNYIIEKEKILKQSTVNTNYILENSYIINLSYFKYSTVYDIKVDDYSNFIAHNIILHN
>chDnaBi_Porphyra_pulchra_RHODO_BANGIO
CISKFSYLQIPLHNRPQILFNFHYKNIKVVSFTAQKLYLFKNGTANILKTGKKPIYKIITQSGRHIQLTNNHKLLTEQGWKRCDEIDQNSMLAIQINLAKDRQAILNSFHSSSLIFENLRNIYIISLQTVFDLSCKFLYNFIANNFIVHN
>SF3bsu1i_Hyaloperonospora_arabidopsidis_STRAM_OOMYC
CIAEGTLVAMADGTSKSIELLVEGDRVMSPCVAKDNTVVADLDAACTRVLDNGSSECVELKFEDDRELVCTPDHRLLRFDGKWQTAGEVPIGCQISVAVSEKNTAVSGELSVKVIGLRVIQRRNVGVKRIFDLTVPGNDAFFAAGVAVHN
>chDnaBi_Wildemania_schizophylla_RHODO_BANGIO
CISKLSRIYTLLDKTHLFLFNLYYKKIQLFTLATGTVKLFTLDEAYISRIGNKPIYKIITESNKYLELTGNHKIFTLNGWKRCDEVNNHDMMGVHFIAIENKTKKTLLQSFSNLPLTFENLKEVNIVSFQSVFDCTCRLVHNFIVNNFIVHN
>PRP8iA_Aspergillus_ruber_ASCO_PEZIZO
CLAKGTRLLRYDGSEVNVEDVREGDELLGPDGTPRRAFNIVNGQDRLYRIKIDSEIEDLVVTPNHILVLHRENETVEITAEEFAALEAAERSQYRAPRTFPEQWNQASGDIVAQAPSFFIKDISLEAETTEWAGFRVDKDQLYLRYDYLVLHN
>PRP8iA_Neosartorya_fennelliae_ASCO_PEZIZO
CLAKGTRLLRYDGSEIEVQDVKEGDLLLGPDGGPRRAFNIVSGEDRLYRIKIDGSVEDLVVTPNHILVLHREKATDSYDTVEMTAAEFATLSAEERGRYRAFRSPSFELSEKAVSVNHRFMIKDIRLELEATEWAGFRVDKDQLYLRHDYLVLHN
>PRP8iA_Neosartorya_glabra_ASCO_PEZIZO
CLAKGTRLLRYDGSEVEVQDVKEGDLLLGPDGGPRRAFNIVSGEDRLYRIKIDGSVEDLVVTPNHILVLHRESAAESYDTVEMTAAEFAALSTEERGRYRAFRSPSFELSEKAVRVNHRFMIKDIRLELETTEWAGFRVDKDQLYLRHDYLVLHNS
>chDnaBi_Teleaulax_amphioxeia_CRYPTO
CFAKSTKLYDSFQKTRTASLMFRSNKKLDLLVGIKDLRKKILPIPSNVKSLFSTGYHLMYTIIAFGHYEIKLTKKHKILTQYGWKRIEFLSQLDLISIVDKHNFLWVKSIFSYIKMFSFFTFLQINKIAPGSQEIVYDCWLPFTNNFLANGYVLHN
>PRP8iA_Penicillium_chrysogenum_ASCO_PEZIZO
CLAKGTRLLRCDGTEINVEDVREGDLLLGPDGEPRRAFNIVNGIDRLYRIKIGGEKEDLVVTPNHILVLYREDGSKNVEKQTVEITAAEFAALSTEERSLYSAFTSPRAEKGADDSAQTHSFKIEQVSLESEKTEWAGFRVDKDQLYLRHDYLVLHN
>PRP8iA_Trichosporon_asahii_var._asahii_BASIDIO_AGARICO
CFARGTRFIKYDRSEVAVEDVKEGDQLLGPDGTPRLVKTGTLVQGTERLYRFTFQKGSHVTASDLVVTHNHIVCLRRTFEALIEDVEMTVDQFVALSKEEQKSYRMYYADGVDSGKTEHPDEFVIENVKLEDEASEWFGFKVDGDHKFLRHDFLVVHN
>PRP8iA_Penicillium_roqueforti_ASCO_PEZIZO
CLAKGTRLLRYDGTEINVEDVREGDQLLGPDGEPRRAFNIVNGIDRLYRVKIGGEKEDLVVTPNHILVLHREGASNGPKKQTVEITAAEFAALPTEERNMYSAFTSPRVEQSAESSSPQIHSFKIEHISLESEKTEWAGFRVDKDQLYLRHDYLVLHN
>PRP8iA_Neonectria_ditissima_ASCO_PEZIZO
CLANGTMLLRYDDSLVAVEDVKEGDVLMGPDGGPRHVFNVVSGKDRLYRIKVGSGKEDLVVTSNHILVLHRENSGANSAARRYDTVEITAADFAALDHKERGKHTLFGTQGFDVSEEASPAHNFAIEDIVLESEMTDWAGFRVDGDQLYLRHDHLVLHN
>chDnaBi_Porphyridium_purpureum_RHODO_BANGIO
CVGSNNYCTSDSNLSKLKINKLFFYRYSKILSSLFVNFIKNDHSFIRQTNFFSYGSKPLYQYEFYSHRYLELSANHMIFNTNDWIRTDFIVEINLLFMNKIIVDQNIDLCYGWALNLYHISFLTSKEYNTLDFIGFYKTYDISIELTKNFLVNNVVLHN
>PRP8iA_Penicillium_oxalicum_ASCO_PEZIZO
CLAKGTRLLRYDGSEVNVEDVKEGDQLLGPDGQPRIAFNIVSGEDRLYRIKLGASKEDLVVTPNHILVLHRERSENAEQYDTVEMTAEEFASLSPEVRSTYRAFRSPEFAHPDQKVPGEPQMHNFTIEDISLEAHATQWAGFRVDKDQLYLRHDYLVLHN
>chDnaBi_Guillardia_theta_CRYPTO
CLSYATNQPYFLKSDNVNFSKLTSLKVSNHYILSATLELLIPFQYNRIYPIVSLIKRELQTGYKVVYELDFYISVIVSTVEHYVLTLNGWKRILELTVDDLVATLDIQYLIYNNTEVDLFSSNVIFSSVINLICMNRINVYDFWIPKTNNFFVNALLVHN
>PRP8iA_Exophiala_aquamarina_ASCO_PEZIZO
CLANGTMLLRYDGSKVAVEDVEEGDLLLGPDGGSRRAFNVVKGKDRLYRIKIGSGKEDLVVTPNHILVLHLEVPAVTEGSVAKRFNTVEMTASDFASLLPEDRAKYRLFRSHKQTVEHDIPKNFRFMIKDISLETEATKWAGFRVDKDQLYLRHDYLVLHN
>PRP8iA_Penicillium_camembertii_ASCO_PEZIZO
CLAKGTRLLRYDGTEINVEDVREGDQLLGPDGEPRRAFNIVNGIDRLYRVKIGGEKEDLVVTPNHILVLYREDASKGPQNAERQTVEITAAEFAALSTEEISLYSAFTSPAVEKGAESPAAQLHSFKIESISLESEKTEWAGFRVDKDQLYLRYDHLVLHN
>PRP8iA_Penicillium_digitatum_ASCO_PEZIZO
CLAKGTRLLRFDGTEINVEDVREGDQLLGPDGEPRRAFNIVNGIDHLYRVKINGEKEDLVVTPNHILVLYREGPSDGPQTAERQTVEITAAEFAALSTEERSLYSAFTSPVVDKGAERSTAQIHSFKIENISLESEKTEWAGFRVDKDQLYLRHDYLVLHN
>chDnaBi_Porphyridium_sordidum_RHODO_BANGIO
CIASHNYVTLDFKMIPIKINKLFFHKSSKILSKFLSHFCLDKYFFINHENCFSYGHKPIYHYEFYHSNYLELSANHMLSKINYWIRTDHVLEMDFFISTKYVALKNNQIILYSSWISDLYFSPIPQFTFISFLDFAGFHKTYDLTIDLTHNFLVNKIILHN
>PRP8iA_Penicillium_vulpinum_ASCO_PEZIZO
CLAKGTRLLRYDGTEINVEDVREGDQLLGPDGEPRRAFNIVSGIDRLYRVKIGGEKEDLVVTPNHILVFYREGPSDGPENAERQTVEITAAEFATLSTEERSLYSAFTSPAVEKGAEGSAAQMHSFKVEDISLESEKTEWAGFRVDKDQLYLRHDYLVLHN
>PRP8iA_Penicillium_expansum_ASCO_PEZIZO
CLAKGTRLLRYDGTEINVEDVREGDQLLGPDGEPRRAFNIVSGIDRLYRVKIGGEKEDLVVTPNHILVFYREGPSDGPENAERQTVEITAAEFATLSTEERSLYSAFTSPAVEKGAEGSAAQMHSFKVEDISLESEKTEWAGFRVDKDQLYLRHDYLVLHN
>PRP8iA_Penicillium_italicum_ASCO_PEZIZO
CLAKGTRLLRYDGTEINVEDVREGDQLLGPDGEPRRAFNIVSGIDRLYRVKIGGEKEDLVVTPNHILVLYREALSDGTKNAERQTVEITAAEFAALPTDERSLYSAFTSPAVEKGAERPAAQLHSFKIEHISLESEKTEWAGFRVDKDQLYLRHDYLVLHN
>PRP8iA_Penicillium_nordicum_ASCO_PEZIZO
CLAKGTRLLRYDGTEINVEDVREGDQLLGPDGEPRRAFNIVNGVDRLYRVKIGGEKEDLVVTPNHILVLYRQEASGGPQNAERQTVEITAADFAALSTEERSLYSAFTSPTVEKGAESPASQMHSFKIESIGLESEKTEWAGFRVDKDQLYLRYDHLVLHN
>PRP8iA_Beauveria_bassiana_ASCO_PEZIZO
CLAKGTMLLRYDHSQVAVEDVKEGDLLLGPDGGPRRAFNVVNGKDRLYRINIGSGEEDLVVTTNHILVLHKEKLSGNAPAVSEADKFETHEMTAAQFAAMEPAERAKFRLFRSSGNDSAGKKAEVHRFGIESITLESESTEWAGFRVDGDQLYLRHDNLVLHN
>chDnaBi_Rhodomonas_salina_CRYPTO
CVGADMKLYRPYENRYVSISKLVYEITHNSVISRNHNLKSQLSSSTTARLRRGYYTGVKFIYHLKTLNKNSLKVTGTHKLLTLKGWIEANQLANYDLIGILDINNFSKRLTVRERDIQTKIRFFPNIAFVCLGGMSIVGEHHSYDLWVPATNCYVVNNSLVHN
>PRP8iA_Stachybotrys_chartarum_ASCO_PEZIZO
CLANGTMLLRHDGTQVAVENVKEGDLLLGPDGGPRRAFNIVSGKDRLYRLKVGNGVEDLVVTSNHILVFYKHSNFGGSDGSAGQYDTVEITAAQFAALDSKERSQHKLFRTSSIDLPSELAGQENNSFFVQEISLEEDTTEWAGFRVDGDQLYLRHDYLVLHN
>PRP8iA_Aspergillus_ochraceoroseus_ASCO_PEZIZO
CLAKGTRLLLYDGSEIEVQDVREGDLLLGPDGGPRRAFNIVNGKDRLYRIKIGADKEDLVVTPNHILVLHREKSASEPSESYDTVEMTAEEFAALSPEELSRYRLFRSPSFDLPEQGVEQLTPQAHRFTIKDISLENETTEWAGFRVDKDQLYLRHDYLVLHN
>PRP8iA_Stachybotrys_chlorohalonata_ASCO_PEZIZO
CLANGTMLLRHDGTQVAVENVKEGDLLLGPDGGPRRAFNIVSGKDRLYRLKVGNGVEDLVVTSNHILVFYKHRNIGRSDESAGQYDTIEITAAQFAALDSKERSQHKLFRSSSIDLPSEFAGQESNSFSVQEISLEEDTTEWAGFRVDGDQLYLRHDYLVLHN
>PRP8iA_Aspergillus_rambellii_ASCO_PEZIZO
CLAKGTRLLLYDGSEIEVQDVREGDLLLGPDGGPRRAFNIVNGKDRLYRIKIGADKEDLVVTPNHILVLHREQSASEPSESYDTVEMTAEEFAALSPEELSRYRLFRSPSFDLPDQGVEQLTPQAHRFTIKDISLENETTEWAGFRVDKDQLYLRHDYLVLHN
>PRP8iA_Neosartorya_aurata_ASCO_PEZIZO
CLAKGTRLLRYDGSEIEVQDVKEGDLLLGPDGGPRRAFNIVSGEDRLYRVKIDGSVEDLVVTPNHILVFHREQKARDKEDDQLPESYDTVEMTAAEFAALSAEDRSRYRAFRSPSFDLSEKAVPTNHRFAIKDIRLELETTEWAGFRVDKDQLYLRHDYLVLHN
>PRP8iA_Aspergillus_brevipes_ASCO_PEZIZO
CLAKGTRLLRYDGTEIEVQDVKEGDLLLGPDGGPRRAFNIVNGEDRLYRIKIDEGIEDLVVTPNHILVLHREKKARNNEDEASAAERYDTVEMTAAEFAALSTEERSQYRAFRCPGFESPEKAVPENHSFMIQDIRLELETTEWAGFRVDKDQLYLRHDYLVLHN
>PRP8iA_Metarhizium_acridum_ASCO_PEZIZO
CLANGTMLLRYDHSLVAVEDVREGDVLLGPDGGPRRAFNVVSGKDRLYRITIGSGKEDLVVTSNHILVFHEVKSDSDQYYDDVEMTAAQYAALESTERSKYRLFSCPGLNPPQSTPPNSAAGRFIPQSHSFVVKDIVLETEATEWAGFRVDGDQLYLRHDHLVLHN
>PRP8iA_Metarhizium_brunneum_ASCO_PEZIZO
CLANGTMLLRYDHSLVAVEDVREGDLLLGPDGGPRRAFNVVSGKDRLYRITIGSGKEDLVVTSNHILVFHEVKSDSDQYYDDIEMTTAQYAALESTERSKYRLFSCPGLNSPQPTSPNSAAGRFIPQSHSFVVKDVVLETEATEWAGFRVDGDQLYLRHDHLVLHN
>PRP8iA_Metarhizium_guizhouense_ASCO_PEZIZO
CLANGTMLLRYDHSLVAVEDVKEGDLLLGPDGGPRRAFNVVSGKDRLYRITIGSGKEDLVVTSNHILVFHEVKSDSDQYYDDIEMTAAQYAALESTERSKYRLFSCPGLNSPQPTSPNSAAGRFIPQSHSFVVKDVVLETEATEWAGFRVDGDQLYLRHDHLVLHN
>PRP8iA_Metarhizium_robertsii_ASCO_PEZIZO
CLANGTMLLRYDHSLVAVEDVREGDLLLGPDGGPRRAFNVVSGKDRLYRITIGSGKEDLVVTSNHILVFHEVKSDSDQYYDDIEMTAAQYAALESTERSKYRLFSCPGLNPPQPTSPNSAAGRFIPQSHSFVVRDVVLETEATEWAGFRVDGDQLYLRHDHLVLHN
>PRP8iA_Metarhizium_anisopliae_ASCO_PEZIZO
CLANGTMLLRYDHSLVAVEDVREGDLLLGPDGGPRRAFNVVSGKDRLYRITIGSDKEDLVVTSNHILVFHEVKSDSDQYYDDIEMTAAQYAALESTERSKYRLFSCPGLNSPQPTSPNSAAGRFIPQSHSFVVKDVVLETEATEWAGFRVDGDQLYLRHDHLVLHN
>PRP8iA_Metarhizium_album_ASCO_PEZIZO
CLANGTMLLRHDRSLVAVEDVREGDLLLGPDGGPRRAFNVVSGKDRLYRITIGGGKEDLVVTPNHILVFHEVKSDSDKYYDDIEMTAAQYASLESTERSNYRLFSCTGLDFPQATTTGSAGGRFIPQSHSFAVEDVVLETEARAWAGFRVDGDQLYLRHDHLVLHN
>PRP8iA_Metarhizium_majus_ASCO_PEZIZO
CLANGTMLLRYDHSLVAVEDVREGDLLLGPDGGPRRAFNVVSGKDRLYRITIGSGKEDLVVTSNHILVFHEAKSDSDQYYDDIEMTAAQYAALESIERSKYRLFSCPGLNSPQLTSPNSAAGRFIPQSHSFVVKDVVLETEATEWAGFRVDGDQLYLRHDHLVLHN
>PRP8iA_Aspergillus_giganteus_ASCO_PEZIZO
CLAKGTRLLQYDGSEIEVQDVKEGDLLLGPDGGPRRAFNIVNGEDRLYRIKIGGSQEDLVVTPNHILVLYREKETNEVPEASTERYDTVEITAAEFAAFSPEERNQHRVFKSSCLLAKKNCGERVLSHDYIFAIEDICLEPQSTEWAGFRVDKDQLYLRHDYLVLHN
>PRP8iA_Aspergillus_viridinutans_ASCO_PEZIZO
CLAKGTRLLRYDGSEIEVQDVKEGDLLLGPDGGPRRVFNIVNGEDRLYRIKIDRGIEDLVVTPNHILVLHREKKAKNNEDDELPEVPAAERYDTVEMTAAEFAALSTEERSLYRAFRCPGFELSEKAVPANHSFTIKDIRLELETTEWAGFRVDKDQLYLRHDYLVLHN
>PRP8iA_Neosartorya_quadricincta_ASCO_PEZIZO
CLAKGTRLLRYDGTEVEVQDVKEGDLLLGPDGGPRRAFNIVNGEDRLYRIKIDEGIEDLVVTPNHILVLHREKKARNNEDDELPEVSAAEPYDTIEMTAAEFAALSAEERGRYRAFRCPGFESPEKAVPVNHSFMIKDIRLELETTEWAGFRVDKDQLYLRHDHLVLHN
>PRP8iA_Neosartorya_spinosa_ASCO_PEZIZO
CLAKGTRLLRYDGSEIEVQDVKEGDLLLGPDGGPRRAFNIVNGEDRLYRIKIDEGIEDLVVTPNHILVLHREKKAGNNEDDGLPEVSAEERYDTVEMTAAEFAALSTEERSRYRAFRCPGFELSEKAVPANHSFTIQDIRLELESTEWAGFRVDKDQLYLRHDYLVLHN
>PRP8iA_Eutypa_lata_ASCO_PEZIZO
CLAKGTMLLRFDHTQVAVEDVKEGDLLLGPDGESRRAFNIVSGKDHLYRIKMGDHKEDLVVTPNHILVLHKKKSGVSLPNPGTREISSSQQYDTIEITAAEFAGLESEERSKHLLFRSPSFELPERKLVPEIQRFEIKDIALESETTEWAGFRVDKDQLYLRHDYLVLHN
>PRP8iA_Cryptococcus_gattii_BASIDIO_AGARICO
CLQNGTRLLRADGSEILVEDVQEGDQLLGPDGTSRTASKIVRGEERLYRIKADELEDLVCTHNHILSLYKKRSGSEQDPSPSTDLSSTDSYERVDVTVDDFVRLPQQEQQKYRLFRSTGFKRADQPSTSSLATLLHIMSIQLEEKPTKWSGFVVDKDSLYLRHDYLVLHN
>PRP8iA_Cryptococcus_neoformans_var._grubii_BASIDIO_AGARICO
CLQNGTRLLRADGSEVLVEDVQEGDQLLGPDGTSRTASKIVRGEERLYRIKTHEGLEDLVCTHNHILSMYKERFGREGAHSPSAGTSLTESHERVDVTVDDFVRLPQQEQQKYKLFRSTDFVRREQPSASKLATLLHINSIELEEEPTKWSGFVVDKDSLYLRYDYLVLHN
>PRP8iA_Cryptococcus_neoformans_var._neoformans_BASIDIO_AGARICO
CLQNGTRLLRADGSEVLVEDVQEGDQLLGPDGTSRTASKIVRGEERLYRIKTHEGLEDLVCTHNHILSMYKERSGSERAHSPSADLSLTDSHERVDVTVDDFVRLPQQEQQKYQLFRSTASVRHERPSTSKLDTTLLRINSIELEDEPTKWSGFVVDKDSLYLRHDYLVLHN
>THRRSi_Candida_metapsilosis_ASCO_SACCHARO threonyl-tRNA_synthetase
CLSEDMRIQTDKGFKFLSEIESNWKDVNFATYDPESKLIKYAKASNFIVKDSANHKMVEFANYDIAQSDDGVSLLVTEDHDMYVQQNGGEFSKVPARELLQKEAEFGFLAVDESSSFTKTSLNSKTEIKAVGDYNGRVWCVTVPTGLIIAHRVHRGADGNVIRSSKPIVIGN
>vRNR_Golden_mussel_marseillevirus
CVAGDTRILTREFGYVEIESIVDQHVHVWNGEKWSQTKIVKTAENQDLLRVEFSSGASLQCTPQHRFFVQNKYGEKAVEKRAHELQPGDKLEKWNLPEAFEFDETLEFKHPYTHGFFCGDGTYEKGRNKTKRNPKVTLYHEKIGLLEHLEYTSHGKEHDRKLNVTLPQKSRPKV
>THRRSi_Candida_orthopsilosis_ASCO_SACCHARO threonyl-tRNA_synthetase
CLSEDMRIQTDKGFLFLSEVESNWKDVNFATYDPESKQIKYSNASNFIVKDSANHKMVEFSNYDIASSEKASGVSLLVTEDHDMYVQQSDDAPFGKVPARELLQKDSNYGFLAVADEPESSSCAFVKTSLNSNTEIKAVGDYYGKVWCVTVPTGLIVAHRVYRDAAGNVVRASKPVVIGN
>PRP8iA_Uncinocarpus_reesii_ASCO_PEZIZO
CLAKGTRLLRYDRTEINVEDGQEGDQLLGPDGHPRRAFNIVSGQDRLYRIKIGEGVEDLVVTPNHILVFHREKRAENMPSGQQAGVTEERPPEASEAARYDTVEMTAAEFAACDPKERVLYKVFKSPAFTMPEKSESVNAEAHSFVVNDISLESEETEWAGFRVDQDQLYLRHDYLVLHN
>PRP8iA_Blumeria_graminis_f._sp._tritici_ASCO_PEZIZO
CLALGTLLLQFDGSKIAVEDVQEGDLLLGPDGGPRCAFNIVRGRDRLYRIKMGINQEDLVVTSNHILVLHRPIASQSSSPETEITSDRNNFDNKLTSADEKTRYEVVEMTAAEFASLDYNDRKELLLFKLLGYGSSQQVCKHAERINVEDIYLEEETEWAGFRVDQDHLYLRHDYLVLHN
>PRP8iA_Blumeria_graminis_f._sp._hordei_ASCO_PEZIZO
CLALGTLLLQFDGSKIAVEDVQEGDLLLGPDGGPRCAFNIVRGRDRLYRIKMGINQEDLVVTSNHILVLHRPIVSQSSSPETEILSDRNANFDNKLTSADEKTRYEVVEMTAAEFAALDYNDRKELLLFKLLGYGSSQQVCKHAERLNVEDIYLESEETEWAGFRVDQDHLYLRHDYLVLHN
>THRRSi_Candida_parapsilosis_ASCO_SACCHARO threonyl-tRNA_synthetase
CLSEDMRIQTDKGFLFLNEIESNWKDVNFATYDPESKQIQYSKASNFIVKDSANHKMVEFANYDIASSGDKSGVSLLVTEDHDMYVQQNAESREAPFKKVPARELLQKDSKYGFLVAAEESASSAHAFVNTTLNTTEIRAVGDYQGRVWCVTVPTGLIVAHRVHRDTSGNVVCASKPVVIGN
>vDNApol_Aureococcus_anophagefferens_virus
SVTGYTPITIKYKEQIFIEKIENVAKIFGEDKWQKCIDPGKQEKEACELNECFTWTSKGWTKLHRVIRHILVKEKKIIRVLTHTCCVDVTDDHSLILKSGEEISPKDLKIGDELLQRDIEFDEIIEYSNDEYVKKQIKYLKENMKSENESILSLNEIDYKGYVYDLTTDNHEFQAGIGNIIVHN
>PRP8iA_Uncinula_necator_ASCO_PEZIZO
CLAKGTLLLRPDGTTVTVEEVKEGDLLMGPDGGSRRAFNIVSGRDKLYRIKMGNDLEDLVVTPNHILVLHRQRPLEHTSQPKHGYLQVAEKNIIDSQTSNEIENVDCYETVEMTADQLAALSLEERSKYLLFKSNLKTPKNIESQSKVQRISIRDIYLESQEREWAGFRVDHDQLYLRHDFLVLHN
>PRP8iA_Exophiala_oligosperma_ASCO_PEZIZO
CLANGTLLLRYDGYKVAVEDVKEGDLLLGPDGGPRRAFNIVNGSDRLYRIKMGSLMEDLVVTPNHILVLHREKTEAVILENSAEKASAADRFDTVELTAADFAALDSAEQASYQLFRSPEYEQKVPTSGTLAEIPSLLARKQTCDRLVPEMHDFKIESISLEAEPMEWSGFRVDKDQLYLRYDYLVLHN
>PRP8iA_Fonsecaea_pedrosoi_ASCO_PEZIZO
CLANGTMLLRYDGSQVAVEDVVEGDLLMGPDGGPRRAFNIVNGKDRLYRIKIESDVEDLVVTSNHILVFYHQKSSENQHDGSHLPHHQQGAEGDIEDSRQSSSDRKRSESFIKPTQRYETVEITAAEFAGLKPTQRAQYRLFRSPGFAAPKHTVEVDPEVHSFVVEDISLESEPTKWSGFRVDKDQLYLRHDYLVLHN
>PRP8iA1_Phycomyces_blakesleeanus_v1_MUCORO
CFSGDTFLLLADGNVKLARDITTKDQFMGDDGSPRTIIECVDGVAPLYKVIPVSGEALEVTGNHILCLTTTSKSSLVWSDEDKIYTVRWFSDEKGAQEFTTDSLQVVTDLVDSLEEDISAKDQEYFSEMTVREYMALPPSFQSTWLMYRAEPEITKHNQSMVVAIKAVELVPEPQTYYGFRIDGNQRFLRYDGLVVHN
>PRP8iA2_Phycomyces_blakesleeanus_v2_MUCORO
CFAGDTFLLLADGNVKLARDITTKDQFMGDDGSPRTILECVDGVAPLYKVIPVSGEALEVTGNHILCLTTTSKSSLVWSDEDKIYTLRWFSDQKGAQEFTTDSLQVVTDLVDSLEEDVSAKEQEYFSEMTVREYMALPQTFQNTWLMYRAEPEVTKHNQAMVVAIKAVELVPEPQTYYGFRIDGNQRFLRYDGLVVHN
>PRP8iA_Diaporthe_helianthi_ASCO_PEZIZO
CLAKGTRLALYDGGEIKVEDVKKGDLLLGPDGGPRKAFNIVSGKDRLYRIKMGRRGEDLVVTGNHILALRKEKPFRINYQGPDEDSHRQAIEDRFGRLPDLGSDPNDPAQPMHKTHQASDCMTALKMALRWLFDFERTEVGKRFFRNVLNGTSAVKQCSTYYRVDKTVKQKNGEWFVFAWGNPADQRLRGHKDHPPVYYN
>PRP8iA_Salpingoeca_rosetta_CHOANOFL
CFRTTTELLLASGDIVRASDVRVGDKLMGDDGTPRNVQHVVTGLSRLYEVTVASSDVEPLVVTGNHILCLKPSAHLSVDEQQEEVARKLKAAALRAATAATGDASVNGAAMPQAQQPQDSTLFEMTVEEYTQLPEAVQSNLLMYRQVVSLGEAGTHAEAGECTTYKIAAVRQLEQPEPYVGFFVDGNKRFLRADFLVTHN
>PRP8iA_Cladophialophora_immunda_ASCO_PEZIZO
CLANGTMLLRYDGSQVAVEDVVEGDLLLGPDGGPRRAFNIVKGTDRLYRIKIGSDVEDLVVTPNHILVLYHEKNRGSQHSDSHLPLHHQRVEGDFEGLRQSSSELADADRPESLVKIAPRYETVEVTAAEFAALKPTQRAQYRLFRSPGFALPKHTVAVDPEAHSFIVEDISLGSEPTKWAGFRVDKDQLYLRHDYLVLHN
>PRP8iA_Endocarpon_pusillum_ASCO_PEZIZO
CLANGTMLLRYDGSKVAVEDVVEGDLLLGPDGGSRRAFNVVKGTDRLYRIKIGSRKEDLVVTPNHILVLHRVVAERYDTVEMTAAEFASLEPEERAKHRLFRCPDFELPKQNVPVNPYFLGLWLGDGRRNSSTIYRNHEAAVREFLACYARKKPVERFNPQAHSFIIKDIVLEAEPTKWAGFRVDKDQLYLRHDYLVLHNS
>PRP8iC_Acytostelium_subglobosum_C_MYCETO
CFSASTSLMAFDGQQIMASNVNVGTRFMGDDGTPRTVQHIVTGTDRLYEVHISGVSDLVVTNNHILCLKPSSRLSITWEEDQQAYRVYTFDADHKLSTKQFTVRVNADIHCAKESTEDQYFKTREEAKVAAEKYADEVDNIAKDTLIEMTVDEYVALPEGSKKLLMMYKQQAHTGSLKSADWCLSSIESITVRDTPEQYYGFMVDGNQRFLRDDFLVVHN
>vRNR_Tunisvirus_fontaine2
CVAGDTCILTREKGQVEIESIVDENVHVWNGEEWSETKIVRTAKNQNLLCVEFSNGASIQCTPQHRFFVQDGESIVERRAQELCSGDVLEKWKLPEAFDFEYSLSVTERAQKFEELCERRGRVVDGRLEVDEQGASELRLMLQTLGVESRTTSPWTLVLDAEEVHKLVKLGFSPKYLECPKKAPGNSFPEVSVLSVSKGRQGVDTFCFKEEKKGKGMFGGLLLGN
>vRNR_Insectomime_virus
CVAGDTCILTREKGQVEIESIVDENVHVWNGEEWSETKIVRTAKNQNLLCVEFSNGASIQCTPQHRFFVQDGESIVERRAQELCSGDVLEKWKLPEAFDFEYSLSVTERAQKFEELCERRGRVVDGRLEVDEQGASELRLMLQTLGVESRTTSPWTLVLDAEEVHKLVKLGFSPKYLECPKKAPGNSFPEVSVLSVSKGRQGVDTFCFKEEKKGKGMFGGLLLGN
>vDNApol_Heterosigma_akashiwo_virus_01_(HaV01)
SVTKETPLMLRTMETCGNHKHEVISIENVFTDNMRSIDMYSIIGEKEHVMLSRNEEIWTGENWSRIIRVIRHKTQKKIYGVLTENGYVEVTEDHSLISSDYELLKPKNCIVKETQLLQSFPDIVENSTIENNMIDIPKGQPCRLTVFGQVSAMIIYTYLKRKNYSITLNVCNVNSNKFYISFMERPRFKNTKKNIIKKIFFIRNTDNEEYVYDVETEDGIFHAGIGEIIVKN
>PRP8iA_Allomyces_macrogynus_BLASTO
CFDRQTELKFYGGKSVSVPEIRVGDQLLGDDGTPRTVLHVVTGYDRLMELKFIGSEYQPPLVVTDNHILCLKPHVQVESLPDRSAFRVYSVGSDCSVETKDFAVRDADGETETEDEAVVVANEQHFKSVEDAGAAARTYAAHVEVLGRETIHELTVEQYLQLPAKAQELLFLYWAPPSAITTSDSAELAKAVEPAHLGKIVSVTRRAEYEQYFGFMVDGNQRFLRSDRMVVHN
>vRNR_Lausannevirus
CVAGDTRILTKEKGQIEIESVVDENVHVWNGEEWSETKIVKTAENQNLLCVQLSNGVSLQCTPQHRFFVQEGRSVVEKRAYELKLGDNLEKWSLPDAFEFSNTDKRNSVSRFGVPMFSSVKDRVEWFEGCCEHSGNVFESSVHIRATTKDLLLEIRLMLQTLGVESEVVMKETWTLCVDSENIQKLLLLGFSPKRLNLYEMTLRSSSSRYVKVLSVSEGRQNVDTFCFKEEKKGKGMFEGLLLGN
>vRNR_Port-miou_virus
CVAGDTRILTKEKGQIEIESVVDENVHVWNGEEWSETKIVKTAENQNLLCVQLSNGVSLQCTPQHRFFVQEGRSVVEKRAYELKLGDNLEKWSLPDAFEFSNTDKRNSVSRFGVPMFSSVKDRVEWFEGCCEHSGNVFESSVHIRATTKDLLLEIRLMLQTLGVESEVVMKETWTLCVDSENIQKLLLLGFSPKRLNLYEMTLRSSSSRYVKVLSVSEGRQNVDTFCFKEEKKGKGMFEGLLLGN
>vDNApol_unknown_phycodnavirus
SVKGDTPLLLKTEHGVFFQSIDELFKISKSIETGLRLAKEYANIENHNIYVWSDVGFTKIRRVMRHYTTKGMFRVTTKTGYVDVTEDHSLLLENGFEVRPSDTTVGTRLLHKKPTINKYIQKSFSSEHLSEAKMMGESFLDEETIPSFVLNSPVNVLRKYFEGCIKACGVIKNDTNIEFHFSKSKQGVAEFVFVAQQLGYHVFIKPYGVHCSLDPQDLKIQEITAIEYMGKTKDYVYDLETDNHHFHVGPGNLIVHN
>vRNR_Cedratvirus_A11
CFAPGSKVMTSAGMINIEDILPGQEVLTRDGTYCKVVKVLPHALKEEEKMYKLTTPLGSAKALGEHPMLSLRPCASLPASKLDLIYTPTRDLSVGDNLFYPLPQAKDVDYSEEELYIYGSAFASGRLEGNSILLPPHEHTVKILCKMGVTVELTSDDFVSFKLGGMIRITPNMMKNFPSAFYSLPEKKALSLYEGLKSNLDLFESKYLQMYVGQSAYVKKEQGYLVPILGIEEETASFVYDLEVDKNHNFTTEAGLAHN
>vDNApol_Acanthamoeba_polyphaga_moumouvirus
SVTGDTPIIVKLPNSNDVEIKTIQELTTFWYEYDAFKAGDSNRKDKQQGILDYEVWTDKGWAKIKRVIRHQTKKSIYRVKTDNGVVDVTEDHSLLNTDKEIIKPLDCNSNTKLLHGFMETNNIYQNITPHQAYLLGLNFGKVDVYWDIINAQSIWDVINIITNATTKIKQEFIKGWKKQGFYNIENKVEAQFLYYVLKSLGHNVNIHMPITKEDIYRLSYGKNISNINKTTIQYLRETYDGEYVYDLETESGTFHAGIGEMIVKN
>vDNApol_Moumouvirus_saoudian
SVTGDTPIIVKLPNSNDVEIKTIQELTTFWYEYDAFKAGDSNRKDKQQAILDYEVWTDKGWAKIKRVIRHQTKKSIYRVKTNNGVVDVTEDHSLLNTDKEIIKPLDCNPNTKLLHGFMETNNIYQNITPSQAYLLGLNFGKVDVYWDIINAQSIWDVINIITNATTKIKQEFIKGWKKQGFYNIENKVEAQFLYYVLKSLGHNVNIHMPITKEDIYRLSYGKNISNINKTTIQYLRETYDGEYVYDLETESGTFHAGIGEMIVKN
>vDNApol_Moumouvirus_Monve
SVTGDTPIIVKLPNSNDVEIKTIQELTTFWYEYDAFKAGDSNRKDKQQAILDYEVWTDKGWAKIKRVIRHQTKKSIYRVKTNNGVVDVTEDHSLLNTDKEIIKPLDCNPNTKLLHGFMETNNIYQNITPSQAYLLGLNFGKVDVYWDIINAQSIWDVINIITNATTKIKQEFIKGWKKQGFYNIENKVEAQFLYYVLKSLGHNVNIHMPITKEDIYRLSYGKNISNINKTTIQYLRETYDGEYVYDLETESGTFHAGIGEMIVKN
>vDNApol_Megavirus_courdo7
SVTGDTPIMIKDKNNNINIVTIKELGEKWKPYDIFKSHEINSNRKYKQQADFNGEVWTSNGWAKIKRVIRHKTVKKLYRVLTNTGCIDVTEDHSLLDTNKNIIKPIDCKIGTELLHGFPEINNNHNKLSLEIYKELDITSELFDCMIESNKKWNNEKMKACFIGSEYRKQNKNISNEILNCSKKIKKYFLLGYLGNDKEYITNNKINAQMVYYLMKCLGYNIVIDLIESSYKLCIVDNINKPYCINKIIQLQDTSINGEYVYDLETESGTFHAGIGELIVKN
>vDNApol_Megavirus_terra1
SVTGDTPIMIKDKNNNINIVTIKELGEKWKPYDIFKSHEINSNRKYKQQADFNGEVWTSNGWAKIKRVIRHKTVKKLYRVLTNTGCIDVTEDHSLLDTNKNIIKPIDCKIGTELLHGFPEINNNHNKLSLEIYKELDITSELFDCMIESNKKWNNEKMKACFIGSEYRKQNKNISNEILNCSKKIKKYFLLGYLGNDKEYITNNKINAQMVYYLMKCLGYNIVIDLIESSYKLCIVDNINKPYCINKIIQLQDTSINGEYVYDLETESGTFHAGIGELIVKN
>vDNApol_Courdo11_virus
SVTGDTPIMIKDKNNNINIVTIKELGEKWKPYDIFKSHEINSNRKYKQQADFNGEVWTSNGWAKIKRVIRHKTVKKLYRVLTNTGCIDVTEDHSLLDTNKNIIKPIDCKIGTELLHGFPEINNNHNKLSLEIYKELDITSELFDCMIESNKKWNNEKMKACFIGSEYRKQNKNISNEILNCSKKIKKYFLLGYLGNDKEYITNNKINAQMVYYLMKCLGYNIVIDLIESSYKLCIVDNINKPYCINKIIQLQDTSINGEYVYDLETESGTFHAGIGELIVKN
>vDNApol_Megavirus_ursino
SVTGDTPIMTKDKNNNINIITIKELGEQWKPYDIFKSHDINSNRKYKQQADFNGEVWTSNGWVKIKRVIRHKTVKKLYRVLTNTGCIDVTEDHSLLDTNKNIIKPMNCKIGTELLHGFPEINNNHNKLSLEIYKEFDITSELFGCMIESDKKWSNEKMKACFIGSEYRKQNKNISNEILNCSKKIKKYFLLGYLGNDKEYITNNKINAQMIYCLMKCLGYNIVIDLIESSYKLCIVDNISKPYCINKIIQLQDTSINGEYVYDLETESGTFHAGIGELIVKN
>vDNApol_Afrovirus_Urmite69
SVTGDTPIMIKDKNNNINIVTIKELGEKWKPYDIFKSHEINSNRKYKQQADFNGEVWTSNGWAKIKRVIRHKTVKKLYRVLTNTGCIDVTEDHSLLDTNKNIIKPIDCKIGTELLHGFPEINNNHNKLSLEIYKELDITSELFDCMIESNKKWNNEKMKACFIGSEYRKQNKNISNEILNCSKKIKKYFLLGYLGNDKEYITNNKINAQMVYYLMKCLGYNIVIDLIESSYKLCIVDNINKPYCINKIIQLQDTSINGEYVYDLETESGTFHAGIGELIVKN
>vDNApol_Megavirus_courdo11
SVTGDTPIMIKDKNNNINIVTIKELGEKWKPYDIFKSHEINSNRKYKQQADFNGEVWTSNGWAKIKRVIRHKTVKKLYRVLTNTGCIDVTEDHSLLDTNKNIIKPIDCKIGTELLHGFPEINNNHNKLSLEIYKELDITSELFDCMIESNKKWNNEKMKACFIGSEYRKQNKNISNEILNCSKKIKKYFLLGYLGNDKEYITNNKINAQMVYYLMKCLGYNIVIDLIESSYKLCIVDNINKPYCINKIIQLQDTSINGEYVYDLETESGTFHAGIGELIVKN
>vDNApol_Megavirus_T6
SVTGDTPIMIKDKNNNINIVTIKELGEKWKPYDIFKSHEINSNRKYKQQADFNGEVWTSNGWAKIKRVIRHKTVKKLYRVLTNTGCIDVTEDHSLLDTNKNIIKPIDCKIGTELLHGFPEINNNHNKLSLEIYKELDITSELFDCMIESNKKWNNEKMKACFIGSEYRKQNKNISNEILNCSKKIKKYFLLGYLGNDKEYITNNKINAQMVYYLMKCLGYNIVIDLIESSYKLCIVDNINKPYCINKIIQLQDTSINGEYVYDLETESGTFHAGIGELIVKN
>vDNApol_Mimivirus_Shan
SVTGDTPIMIKDKNNNINIVTIKELGEKWKPYDIFKSHEINSNRKYKQQADFNGEVWTSNGWAKIKRVIRHKTVKKLYRVLTNTGCIDVTEDHSLLDTNKNIIKPIDCKIGTELLHGFPEINNNHNKLSLEIYKELDITSELFDCMIESNKKWNNEKMKAYFIGSEYRKQNKNISNEILNCSKKIKKYFLLGYLGNDKEYITNNKINAQIIYCLMKCLEYNIVIDLIESSYKLCIIDNINEPYCINKIIQLQDTSINGEYVYDLETESGTFHAGIGELIVKN
>vDNApol_Megavirus_T4
SVTGDTPIMIKDKNNNINIVTIKELGEKWKPYDIFKSHEINSNRKYKQQADFNGEVWTSNGWAKIKRVIRHKTVKKLYRVLTNTGCIDVTEDHSLLDTNKNIIKPIDCKIGTELLHGFPEINNNHNKLSLEIYKELDITSELFDCMIESNKKWNNEKMKACFIGSEYRKQNKNISNEILNCSKKIKKYFLLGYLGNDKEYITNNKINAQMVYYLMKCLGYNIVIDLIESSYKLCIVDNINKPYCINKIIQLQDTSINGEYVYDLETESGTFHAGIGELIVKN
>vDNApol_Megavirus_battle43
SVTGDTPIMIKDKNNNINIVTIKELGEKWKPYDIFKSHEINSNRKYKQQADFNGEVWTSNGWAKIKRVIRHKTVKKLYRVLTNTGCIDVTEDHSLLDTNKNIIKPIDCKIGTELLHGFPEINNNHNKLSLEIYKELDITSELFDCMIESNKKWNNEKMKACFIGSEYRKQNKNISNEILNCSKKIKKYFLLGYLGNDKEYITNNKINAQMVYYLMKCLGYNIVIDLIESSYKLCIVDNINKPYCINKIIQLQDTSINGEYVYDLETESGTFHAGIGELIVKN
>vDNApol_Megavirus_courdo7
SVTGDTPIMIKDKNNNINIVTIKELGEKWKPYDIFKSHEINSNRKYKQQADFNGEVWTSNGWAKIKRVIRHKTVKKLYRVLTNTGCIDVTEDHSLLDTNKNIIKPIDCKIGTELLHGFPEINNNHNKLSLEIYKELDITSELFDCMIESNKKWNNEKMKACFIGSEYRKQNKNISNEILNCSKKIKKYFLLGYLGNDKEYITNNKINAQMVYYLMKCLGYNIVIDLIESSYKLCIVDNINKPYCINKIIQLQDTSINGEYVYDLETESGTFHAGIGELIVKN
>vDNApol_Megavirus_J3
SVTGDTPIMIKDKNNNINIVTIKELGEQWKPYDIFKSHEINSNRKYKQQADFNGEVWTSNGWAKIKRVIRHKTVKKLYRVLTNTGCIDVTEDHSLLDTNKNIIKPIDCKIGTELLHGFPEINNNHNKLSLEIYKELDITSELFDCMIESNKKWNNEKMKACFIGSEYRKQNKNISNEILNCGKKIKKYFLLGYLGNDKEYITNNKINAQMVYYLMKCLGYNIVIDLIESSYKLCIVDNINKPYCINKIIQLQDTSINGEYVYDLETESGTFHAGIGELIVKN
>vDNApol_Megavirus_lba
SVTGDTPIMIKDKNNNINIVTIKELGEKWKPYDIFKSHEINSNRKYKQQADFNGEVWTSNGWAKIKRVIRHKTVKKLYRVLTNTGCIDVTEDHSLLDTNKNIIKPIDCKIGTELLHGFPEINNNHNKLSLEIYKELEITRMLFDCMIESNKKWNNEKMKAYFIGSEYRKQNKNISNEILNCSKKIKKYFLLGYLGNDKEYITNNKINAQIIYCLMKCLEYNIVIDLIESSYKLCIIDNINEPYCINKIIQLQDTSINGEYVYDLETESGTFHAGIGELIVKN
>vRNApol_Emiliania_huxleyi_virus_99B1
CLTADHEVLTKDGWKYINNVTPDDHALTYDPVSESISYEQVQETMTFSTNNTEMYNISNSSIDLTTTMEHKMYVQPRNSNKFQLLNASSIIGKRVRYKKACENGLSQTHFDSSIFNMPIYNNFETDILWLIGFFIGDGWTETGSYECPTRTKTTKRINICQVKPHTRQKCINICKRIGYNPIENGDKIHIYNITLYELLKPISIGAKNKYIPHWAKFLNIEQSRALLQGLIDSDGSVNSSNVPVYYTSSTRLRDDVMQLVLHAGYSSTYSVHTKAGTESVILGRKFISTAINWRVSVIQTKN
>vRNApol_Pandoravirus_inopinatum
SVVYEERLLLAGPAGALNILEIGDLVEEAIAHAEPHLVERDGAHDTTHVNVTSRGLTVPAVDEAGTVRWRRLLGVTRHPPNGALVRVTTRSGRSVTATLAKSFLTLREGRVVPIDGKDLVVGDVLPVNRCLPLWNLNDTIGHQDAKHDGNGDDDDENKGASKGSDEMIAVSQSASTGSSLFAALRSGCRKRARRCLDAVFAGRDRGEGIASPADPVETDLIMALASLAGGDEAVTADGARVLLGRAPAPHASPDGTDGETDSRVGDIFWDEIVRLDIVSDHGRDYVYDLTVEHDANFSLLSGLQMRD
>vDNApol_Pandoravirus_inopinatum
CVDVTEDHSLLDPNAEKVKPTEVTVGSALLHADLPAYECITASLKSHVPALTQDKTDDNGDDDGTTRVSTTLSATADSILVTAADKAHAWAMGMFFAEGSCNGYPRGNLQPYCWRIANKDMVLMRMALDGLEGRYPDVTFSINGPYADGMAYVVANGTGKMGLVANYRAAFYDPVHALKRVPTEILNAHVEIKRAFIRGYFAGDGNKTDCGSRCDGRGKIGMAGIYYLLSACGYLASINTCGGPERDTYRINFCDAATAKRTQRKPRDAIKKIIPLDAEAFDGAYVYDLETANHHFAAGVGRLVVHN
>PRP8iA_Fonsecaea_multimorphosa_ASCO_PEZIZO
CLANGTMLLRYDGSKVAVEDVQEGDLLLGPDGGPRRAFNKVTGSDRLYRIKFGKREDLVVTPNHILVLHRSLRKDLPKVTAADQWETETMTARDFASLEPSERGKYRLFRCAGFEYPEQDVPINPYLVGLWLGDVSCRHLSMYNGVRQRRNGKCPEMDAKHIPEVYMKNSRAVRLAVLAGIIDSDGSYHISGRSGTLRFAQSEKWHATLFWDVVTLARSLGFSVRTSRATKAERLLGSQTLPVSGMLTASISGDLHELPCLLARKKPLERSRAPCFNYAIRSIDLEAKSTKWSGFRVDKDQLYLRHDYVVLHN
>vRNApol_Pandoravirus_salinus
SVVYEERLLLAGPGGGVDISEIGDLVEEAITHANPCLVERDGAHDTTHVDVTARGLTVPAVDEAGTVRWRRLLGVTRHPPNGALVRVTTRSGRSVTATLAKSFLTLREGRVVPIDGKDLVVGDVLPVNRRLPLWDTARVADHRGGRDNDDESETDNDTEAESHNVESNGKSNGGDEAAGVSQPPRSSLFAALRSGCRKRARRCLDAMFAGRGR--GIALSADPVETDLVMALASLAGDDRAATVDGARVMLGPAPAPHALVDGSGAGADSHVGDIFWDEIVRLDVVSDHGRDYVYDLTVEHDANFSLLSGLQMRD
>vDNA_RNA_HEL_Skeletonema_virus_LDF-2015a
SLAPDTKVLRYDGKVVRADEVQVGDKLMGPDSKPRNVTNVNLQTGPMYRVTPTKGEPFECNADHILSLRHCSTGEVKNVVLTDYLNWSKNQKHLWKMWRTGVDPSWNSLTSPSMAYCIGAYLGDGREQGPEICMGKAKQPVIDYMISTELKPTRVKFDRGAYYIGFSKKSDLWCEVCDCLKPRKVPQYIKAGCKENRENILAGLLDTDGSLTNGGAEITQKSEQLADDICFIARSLGLAAYKKSKWVNGQEYFRVTISGDMTSIPCKRLKFKARKQVKNVLNVGFKVEPIGEGTYRGIALDGDHLFLLGDFTVTHN
>vDNApol_unknown_phycodnavirus
SVTPDTPLLIRQDGIVKTCRIDSLVNAYEVRDDGKEVATIDAEVWTEKGFTPIHQIVRHKTTKRIHRVLTHTGVVDVTEDHSLLLEDAKMITPKEVQLGTKLLHGSCVNAIIDGTSRVSVNEAKVMGFFFGDGSCGAYNGKYTWTLNNANIQYLDKMASLCPFETRIYATMESSGVYKLNAIGDVKTISLRYRSLFYNAAKEKVIPPCILNAPEEVVKAFVEGYYMADGDTRMDIKGKEGSMGMFILGKRLGYNVSINTRSDKPDIYRQTWTTYSQRKEPCAIKKLEFLEETDGYVYDLTTESHHFHVGPGELVVHN
>vRNApol_Pandoravirus_dulcis
SVVYEERLLLARPDGGVAVSEIGALVEEAIASADPRLVERDAAHDTTYVDVTARGLTVPAVDEAGAVRWRRLLGVTRHPPNGALVRVETRSGRSVTATLAKSFLTLREGRVVPIDGKDLVVGDVLPVNRRLPLWHTRADN--------------DGGG----DGDETALAVPTAPARPSLFAALRRGCRKRARRCLDRVFAGRGCGEGIASPTDPVETDLLMALASLAGGSHAAMVCDARVILGRAPAAHVARQSRGDDDDDGDDDGNANEDGAGDIFWDEIVALDVAADHGRDYVYDLTVEHDANFSLLSGLQMRD
>vDNApol_Ostreococcus_tauri_virus_1
SVTPDTPLLIRENGEVKTTRIDSLVDLYEVRDDGKEIAEIDAEVWTECGFTPIKQIVRHKTTKNIHRVLTHTGIVDVTEDHSLLLKNKEMIKPSEVCLGTELLHGNSLEAFGETHTDVTPEEAKVMGFFFGDGSCGHYDGKYTWALNNADMTFLEEMSELCPFETRVYDTIQSSGVYKLNAVGDVKSISVRYRSLFYNEHKEKVVPPCILGAPLHIVQSFWDGYYMADGDKDVHGYTRMDIKGKEGSMGMYILGRRLGYNVSMNTRTDKPDIFRQTWTTSSQRKNPIAIKKLELLGETEGYVYDLTTGSHHFHVGPGDLVVHN
>vDNApol_unknown_phycodnavirus
SVTPDTPLLLRIKGEVKTCRIDSLVESYEERDDGKEVAEIDAEVWTEKGFTPIQQIVRHKTTKNIHRVLTHTGVVDVTEDHSLLLENKQMIKPCEVSLGTNLLHGDCVYGLNWNDTTVSVNEAKVMGFFFGDGSCGHYGDKYTWALNNSNVDYLIEMQNLCPFETSIYDTIESSGVYKLNAKGDVKNICERYRSMFYNAHKEKIVPSCILNAPIEVVESFWEGYYMADGDKDVHGYTRMDIKGKEGSMGMFILGKRLNYNVSLNTRKDKPDVFRQTWTKSTQRKSPNAIKKLELVGETEGYVYDLTTESHHFHIGPGDLVVHN
>vRNR_Kurlavirus_BKC-1
CVAGDTKVMTREHGYVEIESIVDEQVHVWNGEEWSKTKIVKTAENQDLLCVELSNGVSLQCTPQHRFFVQNKYCGKVVEKRAQELEMGDKLEKWVLPEAFEFENSSEFKYPYTHGFFCGDGTYDRGYDKTKKYPKVTLYDEKMNLLSHIEHIRHGKECTGKLNVVLPRDLPLKFEVPMYSNVDTRLRWFEGYCDADGTVARNGNNESIQLASIEKEFLLDIRLMLQTLGVESKVVLRACAGVQTLPDGKGGKSQYECKDLWGLLVDSVNVQKLLTIGFSPKRLKLSKRTPQRSASHFVKVLSVSKGRENVDTFCFREEKKGKGMFEGLLLGN
>vRNR_Brazilian_marseillevirus
CVAGDTRILTREFGHVEIESVVNQNIHVWNGEKWSQTKIVKTAENQDLLCVEFSNGVTLQCTPQHRFFVQNKYGEEAVEKRAHELQPGDKLEKWDLPEAFEFDESLEFDHPYTHGFFCGDGTYEKGRDKTKRNPMVTLYHEKIGLLEHLEYTSHGKEHDKKLNVRLPRNLAPKFEVPMFSSVETRLRWFEGYCDADGTVSRNGNNESLQIASIEKDFLLDIRLMLQTLGVESKIVLAAFAGNRVLPDGKGGKMEYECKDLWRLLIGSVDVQKLVSLGFSPKRLRLSERTPQRSALRFVKVLSVSNGREGVDTFCFREEERGRGMFEGMLLGN
>vDNA_RNA_HEL_Yellowstone_lake_phycodnavirus_3
CLGKDTPVMMFDGTIKKVQDIRTGELIMGDDSMSRNVLSTCTGTEQLYKIVPTKGDPYIVNESHILSLKYVQRRNKKCGQVLDISVLDYLNTSSDFKHNEVRGYRVPISFPEKEVPLDPYMFGYWLGDGSSRAARITSQDSTVLHYFHKNLGKYDAYLDHISKYDYSIRSSRVNYFYKNLRELGVIGNKHIPPVYKCNSREVRLQVLAGLLDSDGSAIKGGWDFCQKNETLFDDVMFLARSLGFACYKQTCEKTCTNAPGGPKTGTYFRCSISGAGVEDVPCKVPRKKIEPREQNKNVLNVGIKVEKLEVGEYFGFEIDGNRRFVLGDFTVTHN
>vRNR_Faustovirus_1a
CFPPDATVFTIDGAKRIDQIVIGDVVTTHTGEQCVVMQTHKNKLGDRRWVKVKIAATPEFVCTEDHKFYTYGENSLGLSCRSWKRAIDLKPSDSMAIEVDKRENHKVIHWRNIIDIEGDLLPIKTRLSYTTTPRIEAQVEVLNSFPIDDNLLKLIACWLVADNSDPSRVVFKTKLNDVDINEYLIKLFSTQPTIIDTPVSRLYVIYNGSLHTMLSKLFSINDNYALGMISNDDLVKLCNYIAYTLHEPSIEKQRELFYLLRARGLSCAFDGVKLTIPHVEYKSLAGVRLYPVESVAVVDDYRINGHMTTPDTDVYTLGVEGKHSYMVNGVIAKN
>vRNR_Cafeteria_roenbergensis_virus_(strain_BV-PW1)_(CroV)
CFTPDTPIFTNDGFVSIENIKPHMKVMTSDGTFRNVNKIFKNNVNKNILKINTTHSLEEIKCTKEHDILIYQNINNESNYEQITHYIETNKYTPNFVKASELKVGDFMVIPKIQINKQTIYSEDDYYLLGLILGKGTIVLNKDYHLMECMLTLDTNSISYQFVKNYLTTKNICFSEINNNSIIEWNLPENFIIQYDDLYINDIKYFSSKFITGETNKLLKLIKGLIDSNGNIDREITVKASNKNMAYSIRYILMILGIPSSGHFTDNYIIKIPKTNMISNILNIEPDNTFNYIELETCILTKIENIDMCEYSGYVYDLNIEENHNYLTSSGIVHN
>vRNR_Acanthocystis_turfacea_Chlorella_virus_GM0701.1
CVSGDTKILTSTGYHSIRDLEGKQVKVWNGEEFSDTIVHKTGVDQKLVTVSVDNGTKLRCTPYHKFYVETGTRPAHKSRPIEVQACDLESGDRIIRFDLPTITHGERCASDKDAYTAGFFSADGYYDHKATSSFTNKISVHRDDKREALFKRANIINQWDVENRSTFAVPEHHVKFKVPMNDSIEYKVNWLAGFFDGDACVVRNDGIENIQVVSTNKDFLLDILLMLQTMGIHSTVNNARDGGKYMLPNGRGGLAEYECNPRFRLNVDSEGVRTLFSLGYEPSRLVFSGSRKRHHLTNKFARIISVIDNGDVEDTYCFNEPKRHMGVFNGIITGQ
>RNAPoli_Pyrenochaeta_sp._DS3sAY3a_ASCO_PEZIZO
CLSADHEVLTKAGWKALPEIQAADEVMTMNLQSGTQQWNAVQATTRLAHDGSLYRLKSGSMDAVCNETHRWYLNTKDQPTTYTAYTTQQMLDNQLIPLKNSSGKALGQWDRKSGTTTHINHKVPTVGHNANAMYAWPDCSWLPREFATDEACNLDWCRFIGLVMGDGGINRITDVQGQEYYNIQINQCATKPGALAYIGDLLGRLAAKLPGFVFNPPCVSGVEEKYTWTINHREIYHFFLPMIRGPQSYDPTDDEMCCNYQAPHHQALSSSENEPILPVPKDWETGNWWYLRRWMYYPWLYLLARDQARAIIKGLAAVSGEWGLSLEARSSTGGN
>vRNR_Paramecium_bursaria_Chlorella_virus_NY2A_(PBCV-NY2A)
CVAGDTKILTSSGYHPIKDMEGKQVRVWNGYEFSETIVHKTGVNQKLIMVSLDDGTELRCTPYHKFYIETGSRPADKSRVMEVRAGDLEKGDRIIRFELPTITVGETTMSDKEAYTKGFFSADGCVIKSKYGEDEYRISVKREDKIEALTKYVDVIKSHTNRFRTHFYVPDYVQNKFEVPINSMVNEKISWLAGFMDGDGCVIRYKDIENMQAVSINKSFLQDIRLMLQTIGIHSTINKFMPNRVMKMPDGRGGTDMYNGAESWRLQIDSEGVRKLFALGFTPRRLKMNGSRKRHHKTNKFTRVVSVTDHGDVEDTYCFNEPKRHMGVFNGVITGQ
>vRNR_Yellowstone_lake_phycodnavirus_2
CVAPETMILTKNGYQKISDLVGQVVDVWNGEEWSAVTISNTSNKSRLVRVNFSDGTFLECTEYHKFHLQIGYGSTTEIKPTTNLVPGDRLIKWTPPNPVEFTDPEDFSYPYTHGFFCGDGTYHSTYSGFKTIPAVSLYGEKKKLVEHLEVRTMSGEEDASGRLNVQLPYDLPNKFKVPLRGTVKTRLDWFAGLCDADGHTQGCPGNPSQKSISVGSIHMNFLRDIQLMLHTLGVSSVIGLLHEAGERELPDGKGGKKMFETQTCWRLVVSALGVETLINAGFVTHRLDLSDFTPVTRDVRQYVRVVSVEDNGRMDATYCFNEPKRHMGIFNGVITGN
>vRNR_Invertebrate_iridescent_virus_6_(IIV-6)
CVAPETMILTEDGQFPIKDLEGKIIKVWNGNEFSSVTVVKTGTEKELLEVELSNGCTLSCTPEHKFIIVKSYTEAKKQKTDDNAIANAERVDAQDLKPRMKLIKFDLPTLFGNSEHDIKYPYTHGFFCGDGTYTKYGKPQLSLYGDKKELLTYLDVRTMTGLEDASGRLNTWLPLDLAPKFDVPINSSLECRMEWLAGYLDADGCVFRNGTNESIQVSCIHLDFLKRIQLLLIGMGVTSKITKLHDEKITTMPDGKGGQKPYSCKPIWRLFISSSGLYHLSEQGFETRRLKWEPRQPQRNAERFVEVLKVNKTGRVDDTYCFTEPINHAGVFNGILTGQ
>vRNR_Chilo_iridescent_virus_(CIV)
CVAPETMILTEDGQFPIKDLEGKIIKVWNGNEFSSVTVVKTGTEKELLEVELSNGCTLSCTPEHKFIIVKSYTEAKKQKTDDNAIANAERVDAQDLKPRMKLIKFDLPTLFGNSEHDIKYPYTHGFFCGDGTYTKYGKPQLSLYGDKKELLTYLDVRTMTGLEDASGRLNTWLPLDLAPKFDVPINSSLECRMEWLAGYLDADGCVFRNGTNESIQVSCIHLDFLKRIQLLLIGMGVTSKITKLHDEKITTMPDGKGGQKPYSCKPIWRLFISSSGLYHLSEQGFETRRLKWEPRQPQRNAERFVEVLKVNKTGRVDDTYCFTEPINHAGVFNGILTGQ
>vRNR_Faustovirus_2a
CFPPDALVATVDGVKRIADIAIGDVVFTHNGIRSEVLQTHVNRLGDREFVSVKVAGTPAFVCTHDHKFRVRDVDRNGQVVYVWKRAIDLCTGADKMAIPIDTRASQRFIEWRTLVDINGVYENTHTRLDLITTPRIEDEVRVVNSIPVNVELMQLIASWLCADNTDPSRVVFKARMVDDQAVKRLILTIKKLFGATPTILGLTETKCLLVIYSGALHKLLCSLFAVNDAGVFGMLSNADIKQVCDQIAYTLSEPSAEIQRDLFYLTRARGVSCEFTDDGKFTIPHMEYECANNHRLYPVESVEILTDYKINNQTANAETLVYTLGVEESHSYMVNGVIAKN
>vDNApol_Mimivirus_Bus
SVTGDTPLIIRRNGSKDIKITTIENMSDIWENYDVFKAGDSNRKSKQQAYIDYQVWTDNGWAKIKRVIRHKTSKKIYRVLTHTGCVDVTEDHSLLDKNKNIIKPKDCTIGTELLHGFMEPRNIHENISIKEAFVWGFFMGDGSCGIYDYEYGTKYSWALNNQDLKILNKCKNYLEEVEDIKFKILDTMKSSGVYKLVPIKKSKNIVKKYRKIFYDSQKYKLVPTKILNSSSDIKQSFLNGYFEADGCRADKKNIGCLRCDIKGKISAQCLFYLIKSLGYNVSINTRSDKNQIYRLSYTKSSQRKSPIKIKKIEYLRDTFKDEYVYDLETESGTFHAGIGELIVKN
>vDNApol_Megavirus_courdo5
SVTGDTPLIIRRNGSKDIKITTIENMSDIWENYDVFKAGDSNRKSKQQAYIDYQVWTDNGWAKIKRVIRHKTSKKIYRVLTHTGCVDVTEDHSLLDKNKNIIKPKDCTIGTELLHGFMEPRNIHENISIKEAFVWGFFMGDGSCGIYDYEYGTKYSWALNNQDLKILNKCKNYLEEVEDIKFKILDTMKSSGVYKLVPIKKSKNIVKKYRKIFYDSQKYKLVPTKILNSSSDIKQSFLNGYFEADGCRADKKNIGCLRCDIKGKISAQCLFYLIKSLGYNVSINTRSDKNQIYRLSYTKSSQRKSPIKIKKIEYLRDTFKDEYVYDLETESGTFHAGIGELIVKN
>THRRSi_Candida_tropicalis_ASCO_SACCHARO threonyl-tRNA_synthetase
CLSEDMRVQTNKGFLGLDEVKDQWRDLKFANYNPETKQIQYLPASNFILKDAANHKMVEFSDYDINSDAHGSFSLFVTDNHDMYVQTGRVDKEAGDINRIVYEENLEFSKVEASQLVGSGKGIRFTTTAPNGIDIASVASYKQVVSENQQQTFLELYGYWVGNADKVGETGVTFTAANEANSAWLSKAISELEGKVDGTTITDSKLSALFNGSEQSFAEWVWDLAKDELRSVVHGFARASGDENKKIYTSSVILRDELVRVLLHAGYTSRFELNATKGWEITYVEDVAQCVNPVLYSDKNVKVVDDYFGRVWCVTVPTGLIIVQRVVKNAEDVVVKASRPTIVGN
>vDNApol_Cafeteria_roenbergensis_virus_(strain_BV-PW1)_(CroV)
SVIGDTPLLLKNKFTNEILINKIKDLSSNWSNYHNGKESCEIDTYQTWTETGWTDIKRVIRHKLESNKKLLKIQTHNGEVIVTDEHSLLNKNGKTINAKNVKVGDNILHSFPSYINNIDNTNSINYHNKFYNKKMCNELAYILGCFMKYGLCDSSKKCFTINNKDINLIESLKKMCENIFDEFKWKISSSSHLSDNIYKLVPFQNEIKLIDFIKYFTNKMYNNGEKKVPQCILNSSKEYIKIFLIGLYPEYKLENNQQFIYTCKNNEFSLGIYYLIKKLGYHVKLNSNDSSDSSDSIYTFEISHKLENNNNVITKITEWEHKETYVYDLTTENHHFHAGVGSIIVHN
>vDNApol_Megavirus_chiliensis
SVIGDTPLLLKNKFTNEILINKIKDLSSNWSNYHNGKESCEIDTYQTWTETGWTDIKRVIRHKLESNKKLLKIQTHNGEVIVTDEHSLLNKNGKTINAKNVKVGDNILHSFPSYINNIDNTNSINYHNKFYNKKMCNELAYILGCFMKYGLCDSSKKCFTINNKDINLIESLKKMCENIFDEFKWKISSSSHLSDNIYKLVPFQNEIKLIDFIKYFTNKMYNNGEKKVPQCILNSSKEYIKIFLIGLYPEYKLENNQQFIYTCKNNEFSLGIYYLIKKLGYHVKLNSNDSSDSSDSIYTFEISHKLENNNNVITKITEWEHKETYVYDLTTENHHFHAGVGSIIVHN
>vDNA_RNA_HEL_Phaeocystis_globosa_virus_14T
CHGINTPILMYDGDIKMVQDIKIGDQLMGDDSTPRNVLSLARGREMMYDIVPTKGDKYTINESHILSLKMSCPYNSKKYSHLKKDDVLDVCLMDYLNLPKGLIYNLKGFRVGVEFTHKEVDIEPYYLGLWLGDGTSRTTGITTIDDCVIDYINEYAERLNSRVSLCDSNGTRCCEYSIVSTSTDKNNNKLLKMLQNHKLILNKHIPKTYKCNSRKVRLELLAGLIDSDGSADHNSYDIIQKNETLMDDIIYLARSLGFAAYKKVCKKSCIYKGEKRDGTYYRTIIHGKGLEDIPVRCERKKVEPRTQIKDALNTGIKVEKKEIDNYYGFELDGNHRYLLGDYTVTHN
>vDNA_RNA_HEL_Phaeocystis_globosa_virus_12T
CHGINTPILMYDGDIKMVQDIKIGDQLMGDDSTPRNVLSLARGREMMYDIVPTKGDKYTINESHILSLKMSCPYNSKKYSHLKKDDVLDVCLMDYLNLPKGLIYNLKGFRVGVEFTHKEVDIEPYYLGLWLGDGTSRTTGITTIDDCVIDYINEYAERLNSRVSLCDSNGTRCCEYSIVSTSTDKNNNKLLKMLQNHKLILNKHIPKTYKCNSRKVRLELLAGLIDSDGSADHNSYDIIQKNETLMDDIIYLARSLGFAAYKKVCKKSCIYKGEKRDGTYYRTIIHGKGLEDIPVRCERKKVEPRTQIKDALNTGIKVEKKEIDNYYGFELDGNHRYLLGDYTVTHN
>chRNAPoli_Schizomeris_leibleinii_VIRIDIPL_CHLOROPH
CLTYDHDVLTSEGWIPLNQVKTSHFVATLQKDGQLVYQNPTEIYHYNNFKGELYHIKNTNVEFLVTLNHRMFVKKGNLEGESFEYYKLLPAKKLIGHYHKYLKTCKWNKEDYKFKFPNMIDTLNIISEKKLEMNAWLKFFGICLSESFYLNNTIQISQSKKHVFNFLKEVLLSLGYSYFVSNNKVIINDKQLVSYFKQFCLTEELKRLPSWIWEVSEKQAQLLLTTMIYVNGTSNNLSSCYYTRSNGLADDIMRLALHAGWSGNKFLHLAKGDISIFNGTKVINNNDLWGVSIIQNNTNQIINNQSTNKQYIPMERIIQYNGSVFCLSVPNQVFYVRCNGLTAWTGN
>vDNA_RNA_HEL_Phaeocystis_globosa_virus
CHGINTPILMYDGDIKMVQDIKIGDQLMGDDSTPRNVLSLARGREMMYDIVPTKGDKYTINESHILSLKMSCPYNSKKYSHLKKDDVLDVCLMDYLNLPKGLIYNLKGFRVGVEFTHKEVDIEPYYLGLWLGDGTSRTTGITTIDDCVIDYINEYAERLNSRVSLCDSNGTRCCEYSIVSTSTDKNNNKLLKMLQNHKLILNKHIPKTYKCNSRKVRLELLAGLIDSDGSADHNSYDIIQKNETLMDDIIYLARSLGFAAYKKVCKKSCIYKGEKRDGTYYRTIIHGKGLEDIPVRCERKKVEPRTQIKDALNTGIKVEKKEIDNYYGFELDGNHRYLLGDYTVTHN
>vDNApol_Mimivirus_fauteuil
SVTGDTPIITRHQNGDINITTIEELGSKWKPYEIFKAHEKNSNRKFKQQSQYPTDSEVWTAKGWAKIKRVIRHKTVKKIYRVLHTGCIDVTEDHSLLDPNQNIIKPINCQIGTELLHGFPESNNVYDNISEQEAYVWGFFMGDGSCGSYQTKNGIKYSWALNNQDLDVLNKCKKYLEETENIQFKILDTMKSSSVYKLVPIRKIKYMVNKYRKIFYDNKKYKLVPKEILNSTKDIKNSFLEGYYAADGSRKETENMGCRRCDIKGKISAQCLFYLLKSLGYNVSINIRSDKNQIYRLTFSNKKQRKNPIAIKKIQLMNETSNDHDGDYVYDLETESGSFHAGVGEMIVKN
>vDNApol_Mimivirus_battle27
SVTGDTPIITRHQNGDINITTIEELGSKWKPYEIFKAHEKNSNRKFKQQSQYPTDSEVWTAKGWAKIKRVIRHKTVKKIYRVLTHTGCIDVTEDHSLLDPNQNIIKPINCQIGTELLHGFPESNNVYDNISEQEAYVWGFFMGDGSCGSYQTKNGIKYSWALNNQDLDVLNKCKKYLEETENIQFKILDTMKSSSVYKLVPIRKIKYMVNKYRKIFYDNKKYKLVPKEILNSTKDIKNSFLEGYYAADGSRKETENMGCRRCDIKGKISAQCLFYLLKSLGYNVSINIRSDKNQIYRLTFSNKKQRKNPIAIKKIQLMNETSNDHDGDYVYDLETESGSFHAGVGEMIVKN
>vDNApol_Mimivirus_battle57
SVTGDTPIITRHQNGDINITTIEELGSKWKPYEIFKAHEKNSNRKFKQQSQYPTDSEVWTAKGWAKIKRVIRHKTVKKIYRVLTHTGCIDVTEDHSLLDPNQNIIKPINCQIGTELLHGFPESNNVYDNISEQEAYVWGFFMGDGSCGSYQTKNGIKYSWALNNQDLDVLNKCKKYLEETENIQFKILDTMKSSSVYKLVPIRKIKYMVNKYRKIFYDNKKYKLVPKEILNSTKDIKNSFLEGYYAADGSRKETENMGCRRCDIKGKISAQCLFYLLKSLGYNVSINIRSDKNQIYRLTFSNKKQRKNPIAIKKIQLMNETSNDHDGDYVYDLETESGSFHAGVGEMIVKN
>vDNApol_Mimivirus_huitre_A06
SVTGDTPIITRHQNGDINITTIEELGSKWKPYEIFKAHEKNSNRKFKQQSQYPTDSEVWTAKGWAKIKRVIRHKTVKKIYRVLTHTGCIDVTEDHSLLDPNQNIIKPINCQIGTELLHGFPESNNVYDNISEQEAYVWGFFMGDGSCGSYQTKNGIKYSWALNNQDLDVLNKCKKYLEETENIQFKILDTMKSSSVYKLVPIRKIKYMVNKYRKIFYDNKKYKLVPKEILNSTKDIKNSFLEGYYAADGSRKETENMGCRRCDIKGKISAQCLFYLLKSLGYNVSINIRSDKNQIYRLTFSNKKQRKNPIAIKKIQLMNETSNDHDGDYVYDLETESGSFHAGVGEMIVKN
>vDNApol_Mimivirus_amazonia
SVTGDTPIITRHQNGDINITTIEELGSKWKPYEIFKAHEKNSNRKFKQQSQYPTDSEVWTAKGWAKIKRVIRHKTVKKIYRVLTHTGCIDVTEDHSLLDPNQNIIKPINCQIGTELLHGFPESNNVYDNISEQEAYVWGFFMGDGSCGSYQTKNGIKYSWALNNQDLDVLNKCKKYLEETENIQFKILDTMKSSSVYKLVPIRKIKYMVNKYRKIFYDNKKYKLVPKEILNSTKDIKNSFLEGYYAADGSRKETENMGCRRCDIKGKISAQCLFYLLKSLGYNVSINIRSDKNQIYRLTFSNKKQRKNPIAIKKIQLMNETSNDHDGDYVYDLETESGSFHAGVGEMIVKN
>vDNApol_Mimivirus_T3
SVTGDTPIITRHQNGDINITTIEELGSKWKPYEIFKAHEKNSNRKFKQQSQYPTDSEVWTAKGWAKIKRVIRHKTVKKIYRVLTHTGCIDVTEDHSLLDPNQNIIKPINCQIGTELLHGFPESNNVYDNISEQEAYVWGFFMGDGSCGSYQTKNGIKYSWALNNQDLDVLNKCKKYLEETENIQFKILDTMKSSSVYKLVPIRKIKYMVNKYRKIFYDNKKYKLVPKEILNSTKDIKNSFLEGYYAADGSRKETENMGCRRCDIKGKISAQCLFYLLKSLGYNVSINIRSDKNQIYRLTFSNKKQRKNPIAIKKIQLMNETSNDHDGDYVYDLETESGSFHAGVGEMIVKN
>vDNApol_Mimivirus_battle19
SVTGDTPIITRHQNGDINITTIEELGSKWKPYEIFKAHEKNSNRKFKQQSQYPTDSEVWTAKGWAKIKRVIRHKTVKKIYRVLTHTGCIDVTEDHSLLDPNQNIIKPINCQIGTELLHGFPESNNVYDNISEQEAYVWGFFMGDGSCGSYQTKNGIKYSWALNNQDLDVLNKCKKYLEETENIQFKILDTMKSSSVYKLVPIRKIKYMVNKYRKIFYDNKKYKLVPKEILNSTKDIKNSFLEGYYAADGSRKETENMGCRRCDIKGKISAQCLFYLLKSLGYNVSINIRSDKNQIYRLTFSNKKQRKNPIAIKKIQLMNETSNDHDGDYVYDLETESGSFHAGVGEMIVKN
>vDNApol_Mimivirus_battle86
SVTGDTPIITRHQNGDINITTIEELGSKWKPYEIFKAHEKNSNRKFKQQSQYPTDSEVWTAKGWAKIKRVIRHKTVKKIYRVLTHTGCIDVTEDHSLLDPNQNIIKPINCQIGTELLHGFPESNNVYDNISEQEAYVWGFFMGDGSCGSYQTKNGIKYSWALNNQDLDVLNKCKKYLEETENIQFKILDTMKSSSVYKLVPIGKIKYMVNKYRKIFYDNKKYKLVPKEILNSTKDIKNSFLEGYYAADGSRKETENMGCRRCDIKGKISAQCLFYLLKSLGYNVSINIRSDKNQIYRLTFSNKKQRKNPIAIKKIQLMNETSNDHDGDYVYDLETESGSFHAGVGEMIVKN
>vDNApol_Mimivirus_battle7
SVTGDTPIITRHQNGDINITTIEELGSKWKPYEIFKAHEKNSNRKFKQQSQYPTDSEVWTAKGWAKIKRVIRHKTVKKIYRVLTHTGCIDVTEDHSLLDPNQNIIKPINCQIGTELLHGFPESNNVYDNISEQEAYVWGFFMGDGSCGSYQTKNGIKYSWALNNQDLDVLNKCKKYLEETENIQFKILDTMKSSSVYKLVPIRKIKYMVNKYRKIFYDNKKYKLVPKEILNSTKDIKNSFLEGYYAADGSRKETENMGCRRCDIKGKISAQCLFYLLKSLGYNVSINIRSDKNQIYRLTFSNKKQRKNPIAIKKIQLMNETSNDHDGDYVYDLETESGSFHAGVGEMIVKN
>vDNApol_Mimivirus_T2
SVTGDTPIITRHQNGDINITTIEELGSKWKPYEIFKAHEKNSNRKFKQQSQYPTDSEVWTAKGWAKIKRVIRHKTVKKIYRVLTHTGCIDVTEDHSLLDPNQNIIKPINCQIGTELLHGFPESNNVYDNISEQEAYVWGFFMGDGSCGSYQTKNGIKYSWALNNQDLDVLNKCKKYLEETENIQFKILDTMKSSSVYKLVPIRKIKYMVNKYRKIFYDNKKYKLVPKEILNSTKDIKNSFLEGYYAADGSRKETENMGCRRCDIKGKISAQCLFYLLKSLGYNVSINIRSDKNQIYRLTFSNKKQRKNPIAIKKIQLMNETSNDHDGDYVYDLETESGSFHAGVGEMIVKN
>vDNApol_Samba_virus
SVTGDTPIITRHQNGDINITTIEELGSKWKPYEIFKAHEKNSNRKFKQQSQYPTDSEVWTAKGWAKIKRVIRHKTVKKIYRVLTHTGCIDVTEDHSLLDPNQNIIKPINCQIGTELLHGFPESNNVYDNISEQEAYVWGFFMGDGSCGSYQTKNGIKYSWALNNQDLDVLNKCKKYLEETENIQFKILDTMKSSSVYKLVPIRKIKYMVNKYRKIFYDNKKYKLVPKEILNSTKDIKNSFLEGYYAADGSRKETENMGCRRCDIKGKISAQCLFYLLKSLGYNVSINIRSDKNQIYRLTFSNKKQRKNPIAIKKIQLMNETSNDHDGDYVYDLETESGSFHAGVGEMIVKN
>vDNApol_Mimivirus_battle6
SVTGDTPIITRHQNGDINITTIEELGSKWKPYEIFKAHEKNSNRKFKQQSQYPTDSEVWTAKGWAKIKRVIRHKTVKKIYRVLTHTGCIDVTEDHSLLDPNQNIIKPINCQIGTELLHGFPESNNVYDNISEQEAYVWGFFMGDGSCGSYQTKNGIKYSWALNNQDLDVLNKCKKYLEETENIQFKILDTMKSSSVYKLVPIRKIKYMVNKYRKIFYDNKKYKLVPKEILNSTKDIKNSFLEGYYAADGSRKETENMGCRRCDIKGKISAQCLFYLLKSLGYNVSINIRSDKNQIYRLTFSNKKQRKNPIAIKKIQLMNETSNDHDGDYVYDLETESGSFHAGVGEMIVKN
>vDNApol_Mimivirus_battle66
SVTGDTPIITRHQNGDINITTIEELGSKWKPYEIFKAHEKNSNRKFKQQSQYPTDSEVWTAKGWAKIKRVIRHKTVKKIYRVLTHTGCIDVTEDHSLLDPNQNIIKPINCQIGTELLHGFPESNNVYDNISEQEAYVWGFFMGDGSCGSYQTKNGIKYSWALNNQDLDVLNKCKKYLEETENIQFKILDTMKSSSVYKLVPIRKIKYMVNKYRKIFYDNKKYKLVPKEILNSTKDIKNSFLEGYYAADGSRKETENMGCRRCDIKGKISAQCLFYLLKSLGYNVSINIRSDKNQIYRLTFSNKKQRKNPIAIKKIQLMNETSNDHDGDYVYDLETESGSFHAGVGEMIVKN
>vDNApol_Mimivirus_dakar4
SVTGDTPIITRHQNGDINITTIEELGSKWKPYEIFKAHEKNSNRKFKQQSQYPTDSEVWTAKGWAKIKRVIRHKTVKKIYRVLTHTGCIDVTEDHSLLDPNQNIIKPINCQIGTELLHGFPESNNVYDNISEQEAYVWGFFMGDGSCGSYQTKNGIKYSWALNNQDLDVLNKCKKYLEETENIQFKILDTMKSSSVYKLVPIRKIKYMVNKYRKIFYDNKKYKLVPKEILNSTKDIKNSFLEGYYAADGSRKETENMGCRRCDIKGKISAQCLFYLLKSLGYNVSINIRSDKNQIYRLTFSNKKQRKNPIAIKKIQLMNETSNDHDGDYVYDLETESGSFHAGVGEMIVKN
>vDNApol_Mimivirus_Bombay
SVTGDTPIITRHQNGDINITTIEELGSKWKPYEIFKAHEKNSNRKFKQQSQYPTDSEVWTAKGWAKIKRVIRHKTVKKIYRVLTHTGCIDVTEDHSLLDPNQNIIKPINCQIGTELLHGFPESNNVYDNISEQEAYVWGFFMGDGSCGSYQTKNGIKYSWALNNQDLDVLNKCKKYLEETENIQFKILDTMKSSSVYKLVPIRKIKYMVNKYRKIFYDNKKYKLVPKEILNSTKDIKNSFLEGYYAADGSRKETENMGCRRCDIKGKISAQCLFYLLKSLGYNVSINIRSDKNQIYRLTFSNKKQRKNPIAIKKIQLMNETSNDHDGDYVYDLETESGSFHAGVGEMIVKN
>vDNApol_Mimivirus_battle83
SVTGDTPIITRHQNGDINITTIEELGSKWKPYEIFKAHEKNSNRKFKQQSQYPTDSEVWTAKGWAKIKRVIRHKTVKKIYRVLTHTGCIDVTEDHSLLDPNQNIIKPINCQIGTELLHGFPESNNVYDNISEQEAYVWGFFMGDGSCGSYQTKNGIKYSWALNNQDLDVLNKCKKYLEETENIQFKILDTMKSSSVYKLVPIRKIKYMVNKYRKIFYDNKKYKLVPKEILNSTKDIKNSFLEGYYAADGSRKETENMGCRRCDIKGKISAQCLFYLLKSLGYNVSINIRSDKNQIYRLTFSNKKQRKNPIAIKKIQLMNETSNDHDGDYVYDLETESGSFHAGVGEMIVKN
>vDNApol_Acanthamoeba_castellanii_mimivirus
SVTGDTPIITRHQNGDINITTIEELGSKWKPYEIFKAHEKNSNRKFKQQSQYPTDSEVWTAKGWAKIKRVIRHKTVKKIYRVLTHTGCIDVTEDHSLLDPNQNIIKPINCQIGTELLHGFPESNNVYDNISEQEAYVWGFFMGDGSCGSYQTKNGIKYSWALNNQDLDVLNKCKKYLEETENIQFKILDTMKSSSVYKLVPIRKIKYMVNKYRKIFYDNKKYKLVPKEILNSTKDIKNSFLEGYYAADGSRKETENMGCRRCDIKGKISAQCLFYLLKSLGYNVSINIRSDKNQIYRLTFSNKKQRKNPIAIKKIQLMNETSNDHDGDYVYDLETESGSFHAGVGEMIVKN
>vDNApol_Acanthamoeba_polyphaga_mimivirus_(APMV)
SVTGDTPIITRHQNGDINITTIEELGSKWKPYEIFKAHEKNSNRKFKQQSQYPTDSEVWTAKGWAKIKRVIRHKTVKKIYRVLTHTGCIDVTEDHSLLDPNQNIIKPINCQIGTELLHGFPESNNVYDNISEQEAYVWGFFMGDGSCGSYQTKNGIKYSWALNNQDLDVLNKCKKYLEETENIQFKILDTMKSSSVYKLVPIRKIKYMVNKYRKIFYDNKKYKLVPKEILNSTKDIKNSFLEGYYAADGSRKETENMGCRRCDIKGKISAQCLFYLLKSLGYNVSINIRSDKNQIYRLTFSNKKQRKNPIAIKKIQLMNETSNDHDGDYVYDLETESGSFHAGVGEMIVKN
>vDNApol_Terra_virus_2_TAO-TJA
SVTGDTPIITRHQNGDINITTIEELGSKWKPYEIFKAHEKNSNRKFKQQSQYPTDSEVWTAKGWAKIKRVIRHKTVKKIYRVLTHTGCIDVTEDHSLLDPNQNIIKPINCQIGTELLHGFPESNNVYDNISEQEAYVWGFFMGDGSCGSYQTKNGIKYSWALNNQDLDVLNKCKKYLEETENIQFKILDTMKSSSVYKLVPIGKIKYMVNKYRKIFYDNKKYKLVPKEILNSTKDIKNSFLEGYYAADGSRKETENMGCRRCDVKGKISAQCLFYLLKSLGYNVSINIRSDKNQIYRLTFSNKKQRKNPIAIKKIQLMNETSNDHDGDYVYDLETESGSFHAGVGEMIVKN
>vDNApol_Pandoravirus_salinus
CLARPVEVWTERGWTAVNRVIRHRAGKKMFRVLTHTGCVDVTEDHSLLDPNAEKVKPTEVSVGSALLHADLPTHECATASLKSRVPMSTQDITDDDGDDDSAKVSAASSTSADGSVLVSAADKAHAWAMGMFFAEGSCNEHPRDNCTQYCWRIANKDMALVRMAFDGLEGRYPGVTFSISGPCTDGMAYVVANGPGKMGLVANYRTAFYDPVYALKRVPTEILNAHVEIKRAFIRGYFAGDGNKKLYGADGTYCGSRCGGKGKIGMAGIYYLLSACGYLASVDTCGGPERDTYRINFCDAATARRTQRKPADTVKKIIPLDSAAFDGAYVYDLETANHHFAAGIGRLVVHN
>vDNApol_Hirudovirus_strain_Sangsue
SVTGDTPIITRHQNGDINITTIEELGSKWKPYEIFKAHEKNSNRKFKQQSQYPTDSEVWTAKGWAKIKRVIRHKTVKKIYRVLTHTGCIDVTEDHSLLDPNQNIIKPINCQIGTELLHGFPESNNVYDNISEQEAYVWGFFMGDGSCGSYQTKNGIKYSWALNNQDLDVLNKCKKYLEETENIQFKILDTMKSSSVYKLVPIRKIKYMVNKYRKIFYDNKKYKLVPKEILNSTKDIKNSFLEGYYAADGSRKETENMGCRRCDIKGKISAQCLFYLLKSLGYNVSINIRSDKNQIYRLTFSNKKQRKNPIAIKKIQLMNETSNDHDGDYVYDLETESGSFHAGVGEMIVKN
>vDNApol_Acanthamoeba_polyphaga_lentillevirus
SVTGDTPIITRHQNGDINITTIEELGSKWKPYEIFKAHEKNSNRKFKQQSQYPTDSEVWTAKGWAKIKRVIRHKTVKKIYRVLTHTGCIDVTEDHSLLDPNQNIIKPINCQIGTELLHGFPESNNVYDNISEQEAYVWGFFMGDGSCGSYQTKNGIKYSWALNNQDLDVLNKCKKYLEETENIQFKILDTMKSSSVYKLVPIRKIKYMVNKYRKIFYDNKKYKLVPKEILNSTKDIKNSFLEGYYAADGSRKETENMGCRRCDIKGKISAQCLFYLLKSLGYNVSINIRSDKNQIYRLTFSNKKQRKNPIAIKKIQLMNETSNDHDGDYVYDLETESGSFHAGVGEMIVKN
>vDNApol_Powai_lake_megavirus
SVTGDTPIITRHQNGDINITTIEELGSKWKPYEIFKAHEKNSNRKFKQQSQYPTDSEVWTAKGWAKIKRVIRHKTVKKIYRVLTHTGCIDVTEDHSLLDPNQNIIKPINCQIGTELLHGFPESNNVYDNISEQEAYVWGFFMGDGSCGSYQTKNGIKYSWALNNQDLDVLNKCKKYLEETENIQFKILDTMKSSSVYKLVPIRKIKYMVNKYRKIFYDNKKYKLVPKEILNSTKDIKNSFLEGYYAADGSRKETENMGCRRCDIKGKISAQCLFYLLKSLGYNVSINIRSDKNQIYRLTFSNKKQRKNPIAIKKIQLMNETSNDHDGDYVYDLETESGSFHAGVGEMIVKN
>vDNApol_Mimivirus_Cher
SVTGDTPIITRHQNGDINITTIEELGSKWKPYEIFKAHEKNSNRKFKQQSQYPTDSEVWTAKGWAKIKRVIRHKTVKKIYRVLTHTGCIDVTEDHSLLDPNQNIIKPINCQIGTELLHGFPESNNVYDNISEQEAYVWGFFMGDGSCGSYQTKNGIKYSWALNNQDLDVLNKCKKYLEETENIQFKILDTMKSSSVYKLVPIGKIKYMVNKYRKIFYDNKKYKLVPKEILNSTKDIKNSFLEGYYAADGSRKETENMGCRRCDVKGKISAQCLFYLLKSLGYNVSINIRSDKNQIYRLTFSNKKQRKNPIAIKKIQLMNETSNDHDGDYVYDLETESGSFHAGVKEMNVKN
>vDNApol_Mamavirus_AC-2012
SVTGDTPIITRHQNGDINITTIEELGSKWKPYEIFKAHEKNSNRKFKQQSQYPTDSEVWTAKGWAKIKRVIRHKTVKKIYRVLTHTGCIDVTEDHSLLDPNQNIIKPINCQIGTELLHGFPESNNVYDNISEQEAYVWGFFMGDGSCGSYQTKNGIKYSWALNNQDLDVLNKCKKYLEETENIQFKILDTMKSSSVYKLVPIRKIKYMVNKYRKIFYDNKKYKLVPKEILNSTKDIKNSFLEGYYAADGSRKETENMGCRRCDIKGKISAQCLFYLLKSLGYNVSINIRSDKNQIYRLTFSNKKQRKNPIAIKKIQLMNETSNDHDGDYVYDLETESGSFHAGVGEMIVKN
>vDNApol_Mimivirus_lactour
SVTGDTPIITRHQNGDINITTIEELGSKWKPYEIFKAHEKNSNRKFKQQSQYPTDSEVWTAKGWAKIKRVIRHKTVKKIYRVLTHTGCIDVTEDHSLLDPNQNIIKPINCQIGTELLHGFPESNNVYDNISEQEAYVWGFFMGDGSCGSYQTKNGIKYSWALNNQDLDVLNKCKKYLEETENIQFKILDTMKSSSVYKLVPIRKIKYMVNKYRKIFYDNKKYKLVPKEILNSTKDIKNSFLEGYYAADGSRKETENMGCRRCDIKGKISAQCLFYLLKSLGYNVSINIRSDKNQIYRLTFSNKKQRKNPIAIKKIQLMNETSNDHDGDYVYDLETESGSFHAGVGEMIVKN
>vDNApol_Mimivirus_lentille
SVTGDTPIITRHQNGDINITTIEELGSKWKPYEIFKAHEKNSNRKFKQQSQYPTDSEVWTAKGWAKIKRVIRHKTVKKIYRVLTHTGCIDVTEDHSLLDPNQNIIKPINCQIGTELLHGFPESNNVYDNISEQEAYVWGFFMGDGSCGSYQTKNGIKYSWALNNQDLDVLNKCKKYLEETENIQFKILDTMKSSSVYKLVPIRKIKYMVNKYRKIFYDNKKYKLVPKEILNSTKDIKNSFLEGYYAADGSRKETENMGCRRCDIKGKISAQCLFYLLKSLGYNVSINIRSDKNQIYRLTFSNKKQRKNPIAIKKIQLMNETSNDHDGDYVYDLETESGSFHAGVGEMIVKN
>vDNApol_Mimivirus_longchamps
SVTGDTPIITRHQNGDINITTIEELGSKWKPYEIFKAHEKNSNRKFKQQSQYPTDSEVWTAKGWAKIKRVIRHKTVKKIYRVLTHTGCIDVTEDHSLLDPNQNIIKPINCQIGTELLHGFPESNNVYDNISEQEAYVWGFFMGDGSCGSYQTKNGIKYSWALNNQDLDVLNKCKKYLEETENIQFKILDTMKSSSVYKLVPIRKIKYMVNKYRKIFYDNKKYKLVPKEILNSTKDIKNSFLEGYYAADGSRKETENMGCRRCDIKGKISAQCLFYLLKSLGYNVSINIRSDKNQIYRLTFSNKKQRKNPIAIKKIQLMNETSNDHDGDYVYDLETESGSFHAGVGEMIVKN
>vDNApol_Mimivirus_pointerouge1
SVTGDTPIITRHQNGDINITTIEELGSKWKPYEIFKAHEKNSNRKFKQQSQYPTDSEVWTAKGWAKIKRVIRHKTVKKIYRVLTHTGCIDVTEDHSLLDPNQNIIKPINCQIGTELLHGFPESNNVYDNISEQEAYVWGFFMGDGSCGSYQTKNGIKYSWALNNQDLDVLNKCKKYLEETENIQFKILDTMKSSSVYKLVPIRKIKYMVNKYRKIFYDNKKYKLVPKEILNSTKDIKNSFLEGYYAADGSRKETENRGCRRCDIKGKISAQCLFYLLKSLGYNVSINIRSDKNQIYRLTFSNKKQRKNPIAIKKIQLMNETSNDHDGDYVYDLETESGSFHAGVGEMIVKN
>vDNApol_Mimivirus_terra2
SVTGDTPIITRHQNGDINITTIEELGSKWKPYEIFKAHEKNSNRKFKQQSQYPTDSEVWTAKGWAKIKRVIRHKTVKKIYRVLTHTGCIDVTEDHSLLDPNQNIIKPINCQIGTELLHGFPESNNVYDNISEQEAYVWGFFMGDGSCGSYQTKNGIKYSWALNNQDLDVLNKCKKYLEETENIQFKILDTMKSSSVYKLVPIGKIKYMVNKYRKIFYDNKKYKLVPKEILNSTKDIKNSFLEGYYAADGSRKETENMGCRRCDVKGKISAQCLFYLLKSLGYNVSINIRSDKNQIYRLTFSNKKQRKNPIAIKKIQLMNETSNDHDGDYVYDLETESGSFHAGVGEMIVKN
>vDNApol_Mimivirus_marais
SVTGDTPIITRHQNGDINITTIEELGSKWKPYEIFKAHEKNSNRKFKQQSQYPTDSEVWTAKGWAKIKRVIRHKTVKKIYRVLTHTGCIDVTEDHSLLDPNQNIIKPINCQIGTELLHGFPESNNVYDNISEQEAYVWGFFMGDGSCGSYQTKNGIKYSWALNNQDLDVLNKCKKYLEETENIQFKILDTMKSSSVYKLVPIRKIKYMVNKYRKIFYDNKKYKLVPKEILNSTKDIKNSFLEGYYAADGSRKETENMGCRRCDIKGKISAQCLFYLLKSLGYNVSINIRSDKNQIYRLTFSNKKQRKNPIAIKKIQLMNETSNDHDGDYVYDLETESGSFHAGVGEMIVKN
>vDNApol_Acanthamoeba_castellanii_mamavirus
SVTGDTPIITRHQNGDINITTIEELGSKWKPYEIFKAHEKNSNRKFKQQSQYPTDSEVWTAKGWAKIKRVIRHKTVKKIYRVLTHTGCIDVTEDHSLLDPNQNIIKPINCQIGTELLHGFPESNNVYDNISEQEAYVWGFFMGDGSCGSYQTKNGIKYSWALNNQDLDVLNKCKKYLEETENIQFKILDTMKSSSVYKLVPIRKIKYMVNKYRKIFYDNKKYKLVPKEILNSTKDIKNSFLEGYYAADGSRKETENMGCRRCDIKGKISAQCLFYLLKSLGYNVSINIRSDKNQIYRLTFSNKKQRKNPIAIKKIQLMNETSNDHDGDYVYDLETESGSFHAGVGEMIVKN
>vDNApol_Mimivirus_pointerouge2
SVTGDTPIITRHQNGDINITTIEELGSKWKPYEIFKAHEKNSNRKFKQQSQYPTDSEVWTAKGWAKIKRVIRHKTVKKIYRVLTHTGCIDVTEDHSLLDPNQNIIKPINCQIGTELLHGFPESNNVYDNISEQEAYVWGFFMGDGSCGSYQTKNGIKYSWALNNQDLDVLNKCKKYLEETENIQFKILDTMKSSSVYKLVPIGKIKYMVNKYRKIFYDNKKYKLVPKEILNSTKDIKNSFLEGYYAADGSRKETENMGCRRCDVKGKISAQCLFYLLKSLGYNVSINIRSDKNQIYRLTFSNKKQRKNPIAIKKIQLMNETSNDHDGDYVYDLETESGSFHAGVGEMIVKN
>chRNAPoli_Oogamochlamys_gigantea_VIRIDIPL_CHLOROPH
CLTPDHDVLTNIGWLPINRITMNREIATLTPNGELVYQLPLYVFKYFNYKGPLYHIKNTNLDLLVTPNHRMFVQSGQISDAPFEGYELIEANKIIGQHKKYLKNANWTKPDYQFILPSLLNSSSSEITPAKTVEMKSWLKFFGLWITEGSVSTNIVPKKNGVYQIQVLQNKPHPVKIIIEALTKLGYNYTIIDNKLTIRNKQLWFYLRPYSIGALKKKLPDWVWDLSQSQARILLYAMCLGSGFCRGSSINYYTSSTKLADDFMRLALHAGWSADKILDNKNSVVQGYKVLSKHNVWRLSVIKSKKSTTWTELKQNAQTEEIIPLYHGPIFCLSISNEVFYVRRQGLPVWTGN
>RNAPoli_Spiromyces_aspiralis_ZOOPAGO
CLTPDHEVLTERGWRPIADLALDDRVATLQEGVRLSYEQPRKLFAYDYVGPMYHIENDHVSLITTPNHRMWTSISAAPGDKCQFGLRRADEIIGKQVRYQKDVSSWDQSDYQLLDALGVGVDPTDRSVMTVIGGCLLGRGLATYPLVAVEVAGPPQGLAILAEAARKLGLQAETTADGALAVRGAEALLDLCKNALVEDAGARQFPHWVWKLSSSQCRQLLDGICIVHGKRLYGSGNDAAMTTYVPVASKHLADDIQRLCLHAASGVIANIKPLSLPAASQGAAETPGQQPQLWTVEIATGFEKCLPEFNQADIEQRESQVELLEMYAGKVHCIEVPGHVFYVRHNGKAVWTGN
>FtsHi_Pleodorina_starrii_VIRIDIPL_CHLOROPH
CLTPDHDVLTTNGWIPINQVTTDHTVATFNRKTGELSYQKPTKVYHYDHKGPLYHVRNEQIDLVTTLNHRMLVRNGHIPGNSLTNYNLVPAKDIIGKRVKYLKTANWNKEDYQFVLPSVTLYLNCIEPPKIVDMEAWLTFFGLWMAEGCVTKNNIRYEVIITQKKKNAAKIIQEVIQNLGYTYNKSKFNFRVQNKQLYKYLEPLSVRAPQKQLPWWVWELSQKQARVLLEGMFLGDGSFCSSGKTRVYYTSSVKLADDVMRLALHAGWSGNKYLSVSKGTVSYIDGKKITAKYDNWSISIIKSRNNPTVNHRHSKEQGFQIEELIQYEGSVHCLSVPNETFYVRRNNLPVWTGN
>chRNAPoli_Pleodorina_starrii_VIRIDIPL_CHLOROPH
CLTPDHDVLTTEGWIPIKDVTLNHKIATFNRNTGELEYQKPTNLFHYHNYKGKLYHIKNNKIDLLTTLNHRMLVKNANHNVDNSLINYTLIPAKDIIGKRYMYLKTANWTKKNYQFVLPSVQSGNSIIPEKIVNMEAWLTFFGLWVAEGCLENNNDSENYPVLIPQKKKRVVEIIKKAIFQLGYCYTTSGICFKIYDQQLYKYLKPWSTGSVNMSLPPWVWELSQDQARTLLCSMVLGDGNYSGESMFYFTSSAKLADDVMRLALHAGWSATKSLKMAKSTVSYIDGRKVVAQYDNWSLSIIKKNNSIVNHGYTEKGKAQTEEMLDYEGSVYCLSVPNEVFYVRRNGFTVWTGN
>vOther_Chrysochromulina_ericina_virus_(CeV01)
CHIKDTPIMLSNGKIKMVQNITLEDKLMGDDSTPRNVLALGNGIEKMYRIEQIKGDDYIVNESHILSLKMTKAGKKGDKHQTILGRRYFKGDIVDICIKDYQSLPKYLQECLKGYKVGLDFCEQEIDLEPYALGYWLGDGSSDSFRITTIEKRVVDYFKEYALNNNLQVTQGKGEKNEISYHITTGYTGGRADKNKLLNYLKNHKLINNKHIPEIYKCNSRENRLKLLAGLIDSDGYCNKVNNSLEITQKNKKLADDILFLVRSLGFCGTMKECTKSCMYKGEKRCGQYYRIIISGSGREEIPTLLERKRPKEHKQIKDGLNTGIRIVPLEEDKYYGFQIDGNSRFLLGDFTVTHN
>vRNR_Micromonas_pusilla_virus_PL1
CVAPETKILTSEGQRVISELKDQEVEVWNGEEFSNTTIRQTGENQKLLTVNTSRGLSLRCTPYHKFWIVGHDEPIEAQNLKKDMKIIKHSLPVIKSNEKYMNYAYTHGLFCADGTTSSSGDPKRCSYTAKENGLCMRHQLNEKEYENDGTCQANSHSEQKWLDLYHEKKELMKFTEYDYASTNDMCKRVRLRLPKDIDEKFVVPINYSLNTKLEWLAGLMDGDGCVTRHQGGRGISIQIGSIHYDFIRDVLLMLQTMGVNSRINTARDETSRDMPGGRYTCKKLWRLLIPSGGVELLKTIGLQTKRLNLDTQQQPNRQALHFEKIVSVEDLGDIADTFCFNEPLEHRGVFNGILTGN
>vDNApol_Invertebrate_iridescent_virus_30
CVASNTPLLIYYKNKIFYKTVDEISQGDWKPINPNKEISTPKEGYKVWSDQGFTKIVNIVRCKPIESLSQITTHIGTVVCSDNHSLLTDTLECVTPQEVNIGDNLCVTGLPLPKDTPDKPLYPNKLSSLVIQDYKIPQFEFEGITSNLAFIWGLFMADGSAGIYNYKKRAVLYSWAINKADTDLLERVRQLCEEEYKQDFQILDTIESTGCYKLVQCKPNEEIVEDYIDLFYTKDKLKKIPDIILQAPFQIRQAFFMGFYAGDGSKKDPSICITFKGQIGSAQLYYLMKSIGYQVSINVRNDKPDIYKLTGSSPIKKMRKIPNAIKKKSAYLSPVDYIYDIQTSNHHFAAGIGQIIVHN
>vRNApol_Megavirus_lba
CLSTDHEVLTLNGWKYNHQLSMNDKIATLVNKELVYQNPIKILDYPNYKGDMYHIKNQQIDLMVTPNHRMWVSKRFGRKNEWLDHDFESAEDIIGKRRKYKKDANWNAIDYQFKLPSIICNNGIVYPEKDVDMDSWLKFFGIWIAEGWTTSTPDNRWPNSKSHRVEICQCKKRVIKELVPAIKKLGYHYRQYKDKFIINNKQLFNYMKQFSVGASNKFLPDWVWCLSSRQAIILLESMILGDGSYHGSSVVYYTSSIKLADNVMQLALHCGWSSNKWLHLKAGNETIIEGRNVKSNHDIWRLAIIKSKNNPEVNHGHTKEQNAQTEEIIKDYNKPVFCLEVPGGVFYVRKNGKSVWTGN
>vDNApol_Invertebrate_iridescent_virus_22
CVLGSTPILINCDGKIFYKTVDEISQGDWKHINLNKEISTPKKGYKVWSDQGFTKIENIVRCKPIESLSQITTHIGTVVCSDNHSLLTDTLKCVTPQEVDIGDNLCVTELPLPKDTPDKPLYPNKLSSAVIQDYKIPQFEFESITSNLAFIWGLFMADGSSGIYNVSKKYKKYSWAINKADTDLLERVRQLCEEEYKRDFQILDTIESGKCYKLVQCKCDNNMVKNYRQLFYTKDKLKKIPNIILQAPFQIRQAFFMGFYAGDGSKKDPSISITFKGQIGSSQLYYLMKSIGYQVSINVRNDKPDIYKLTGSSPIKKMRKVPSAIKKKSAYLSPVDYIYDIQTSNHHFAAGIGQIVVHN
>vDNApol_Invertebrate_iridovirus_22
CVLGSTPILINCDGKIFYKTVDEISQGDWKHINLNKEISTPKKGYKVWSDQGFTKIENIVRCKPIESLSQITTHIGTVVCSDNHSLLTDTLKCVTPQEVDIGDNLCVTELPLPKDTPDKPLYPNKLSSAVIQDYKIPQFEFESITSNLAFIWGLFMADGSSGIYNVSKKYKKYSWAINKADTDLLERVRQLCEEEYKRDFQILDTIESGKCYKLVQCKCDNNMVKNYRQLFYTKDKLKKIPNIILQAPFQIRQAFFMGFYAGDGSKKDPSISITFKGQIGSSQLYYLMKSIGYQVSINVRNDKPDIYKLTGSSPIKKMRKVPSAIKKKSAYLSPVDYIYDIQTSNHHFAAGIGQIVVHN
>vRNApol_Megavirus_chiliensis
CLSTDHEVLTLNGWKYNHQLSMNDKIATLVNKELVYQNPIKILDYPNYKGDMYHIKNQQIDLMVTPNHRMWVSKRFGRKNEWLDHDFESAEDIIGKRRKYKKDANWNAIDYQFKLPSIICNNGIVYPEKDVDMDSWLKFFGIWIAEGWTTSTPDNRWPNSKSHRVEICQCKKRVIKELVPAIKKLGYHYRQYKDKFIINNKQLFNYMKQFSVGASNKFLPDWVWCLSSRQAIILLESMILGDGSYHGSSVVYYTSSIKLADNVMQLALHCGWSSNKWLHLKAGNETIIEGRNVKSNHDIWRLAIIKSKNNPEVNHGHTKEQNAQTEEIIKDYNKPVFCLEVPGGVFYVRKNGKSVWTGN
>vRNR_Faustovirus_2b
CVAPETMILTDRGYFPIKSLAGQHVNVWNGDEFTDALVAKTSENQPLIRVSLSNGVDIDCTPYHKFILPDGTEIEASQLQPGNKLIKYELPTIREGIEFPYAYTHGVFCGDGTYENSGEPKPCEFNSLNGEGYCNRHIDYKKQGDLPSAKCQAISNMKLPRITLYDEKRVLEPILAKRIPSCFEENGRINVKLPIDIAQKYFVPINYNLASKVAWFAGLCDADGCVVKQGASCAIQLSSVELNFLREIKLMLQTIGIDSKITKMHDAKMQMMPDGHGGQKEYMRQTCYRLLISSKPTQKLLDLGFNPRRLVINRDNRNTPNTSQYIKITQVVDLGRRDDTYCFNEPKLHRGMFNGVLAGN
>vDNApol_Armadillidium_vulgare_iridescent_virus
CLCRTTPVLIRKDDSDVFFTTVDELSKNDWEYINPNKDISSPKENYEIWSDTGFTKIENVVRCKIDEPLKRVTTHVGSVICSDNHSLLTENLTGVTPNDVVIGDRLCVRELPLPQDTPQVPIYINRLTAERIQMYEIPEVSYLNVSAKMAFVWGLFFADGGAGIYKQSKSNCLSNFTWAINKADIALLERARELLEGETNNKFKILDTIESSKCYKLVFCHLDRKMVEEYIEMFYDKDKNKTIPHIILQAPFLIRQAFFMGYYAGDGSKKDPAICLSNKGQLGSAQLFYLMRSIGYNVSVNVREDKPHIYKLTGSTPECKQRKIPNAIKKITSFSNDGYIYDIQTENHHFAAGVGQLVVHN
>vDNApol_Invertebrate_iridescent_virus_31
CLCRTTPVLIRKDDSDVFFTTVDELSKNDWEYINPNKDISSPKENYEIWSDTGFTKIENVVRCKIDEPLKRVTTHVGSVICSDNHSLLTENLTGVTPNDVVIGDRLCVRELPLPQDTPQVPIYINRLTAERIQMYEIPEVSYLNVSAKMAFVWGLFFADGGAGIYKQSKSNCLSNFTWAINKADIALLERARELLEGETNNKFKILDTIESSKCYKLVFCHLDRKMVEEYIEMFYDKDKNKTIPHIILQAPFLIRQAFFMGYYAGDGSKKDPAICLSNKGQLGSAQLFYLMRSIGYNVSVNVREDKPHIYKLTGSTPECKQRKIPNAIKKITSFSNDGYIYDIQTENHHFAAGVGQLVVHN
>RNAPoli_Coelomomyces_stegomyiae_BLASTO
CLTPSHEVLTENGWKFIDQIQKVDRVATLSKTGHLVYQSPISVFHYPDYSGTLYSVETPEIELQVTQEHYMWVAPSLLSTHANIPSKKDIFPPPESFKLVKAETLMGESVYYQSHAKWGPLQEHDQAHAQQLNELEGSDLEAWLTLFGLFLSESFIHLVSPTLLLTSASWMLMSPSETVLQTIITSTSKLNYRLDVSADNKHVELLNDTFCSFVLAFSSSPRKNLPDFIWSLSEHQAQVLFHAALLQGQSPKTDAPSLSNFTLPNSSFADDFQRLALHAGYVLTILPSSSTPKETTLSTFSNSFPVNVHVQWEPALHYPCTHQHTPTKECMVPYTGSVHCVEVPEPHLFYVRQGGKGVWTGN
>PRP8iA_Mortierella_elongata_MUCORO
CFSADTRLLRADGTPVSAPDICVGDALLGDDGTPRTVNKIVIGQDQLYEIRIRGDVKPLTVTNNHILCFKTSSSLSESAAIEYANGADSLTKEQIVEMTVDEYLALPESSQKMLLLYHASSIPFQSPDDDNLDIEPYFLGLWLGDGIRSSATIVNDHEGPIVSYLEDYASRLGLQLTNSPGHLASSLVDKSGPSNPLLDMLRAHSLLPTPGLSPEAGRKHIPRAYMMASEQARLQLLAGLMDTDGCLITESLEIRFNQSKRWHERLSQDVMWLARSLGFRVSSSLLPGDAGSSTGTQSALTMSGDTSRIPTLLPLKQAHERVYCSVDWHLSAIASVERKAEPEAYFGFLVDGNQRFLRDDFLVVHN
>IF2i_Rhizophagus_irregularis_FNG_MUCOR
CFGKGTPILMYDGSVHAVETIQTGDQVMGDDSTPRNVSGVTSGKGLLYKIIPINNSSAQPFVCNDAHILVLRITSSPYIQHQKRKGQFCLNYFIYNNNTNLVKKTNIFYKYPTSQFQTKYHAKRAAIKSLEMLNSDKIPNLFYQSVNSNADLKIIRGDFIWQPSVTQFLNCSSEVQSAANMFTPNKVRFSVREGTFAKIIERIIGSPITNNIIKFYAWLIGYWIGTDFVMSNDNHDIVASLFGELGILRRKDIPEIMMYEDIDLVRLPLLAGIIDSKGLCIPQEDVIELTLTDVCNAKNFVKISRSCGLQASISDPQNKCILHKASIIPSVLFRSNCKINDHKHDQLWGFQIKELGVGEYFGFVVDGNH
>vRNR_Aureococcus_anophagefferens_virus
CVVPNTMVLTKNGYFPIKDIEGEEVEVWNGKEWSTTKPFKTSDNQKIITIKFSNYLEINCTEYHKFYVETASRPADKSKPVIVEAKDLEKGMRIIRCDFELGNQSNLHMKYPYSSGIFAADGTYLKHNETPTRCLNNCVDGELFCKRHLNNNIQRYYDINDTCKANSYEVRPLLRLYADKKKLIEHINYKRKTSSGKTIDLELPMDIEQKFTVPINYSLDTKLKWLAGLLDGDGCVIKCNGLKNLQLASIHKNFLQDIIFMLQTIGINANLMAGNKEGGRMLPDGQGNLKEYDCKETLRLNIDSSNLIKLIDLGFETKRLDIKNSRVPHHKTNKFITVASIEDNNETSDTYCFDEPIEHKGVFNGILTGQ
>vDNApol_Chrysochromulina_ericina_virus_(CeV01)
SVASYTPIYVRYNKSIIDICSVEELAEKYGNGWHLESPKEYCELNNIESWTENGWTECHRVIRHRLAPYKKMVRILTHTGLVDVTDDHSLVKNTGEEISPKDVSIGTKLLHCTMSENESNIESDISIDEARIMGFFFGDGSCGIYDCPSGHKASWALNNSNKELIEKYYNLCKSVYPEFEWKVYDTLNSSGVYKICFNKKSGSKSKIQFIEKYRSMLYNKKSKIIPSEIINGSIELRKSFWEGLYDADGDKDKNGYTRIDQKSQISAAYICWLANSIGYKTSLNIRDDKTDIYRITATKNKQRRDGDKIKKIVNIQNSANIQNSANIQNSVNIQNSVNIQNSKDNQDYVYDLTTENHHHFAAGIGNMIVHN
>vRNR_Powai_lake_megavirus
CVTGDTMILTSKGYQTIKSLENKKVDVWNGEEFSNVTVKKTGINQEIMQIEFSNGSIIKCTPYHKFYLPSGSKNKTMIKTEAKKLNIGDKLIRTSYPIIKKGSDKFKYPYTHGLFTADGTYSKSKLDEKQCSFNQLPGEKYCKRHIDHHQIINKHIILDENKCQASSYCKHPMISLYDEKKKLLKYLNYPDYYNLNENGNKITVNLYHDIAEKYIVPINYNIDIKLKWLAGLLDGDGCVIKNGDNISLQIASVNKDLLNDVKYMLQTLGCDPKVSLASDRNECLLPDGKGSKKLCKVNTVYRLLINSNDTYNLVNLGLKTHRLDLAEVNKPQRLASHFIKVTGIKKLKNLKTTYCFTEPKRNMGIFNGIITGN
>vRNApol_Acanthamoeba_polyphaga_moumouvirus
CYDTKTEVLTDKGWLYFKDLTENHKIATLIDGEKLVYEYPEAIQKYNYKGKMYKIKTNQVNLCVTPNHKMWVAPRGTTTNMKKYKLERADEIFGKRRFYLKNIKKLENKLENKVFIIPGAKNLPEIKLDMKSWLTFFGIWIAEGCIKDNWAITFATHKERVKEKLKKVCDKMNMEIKYAYDKKGDKEKGITNIWHIPDKRLVNFMEKYNVGAVNKYLPDWTWELTTNQCKWLINGMMLGDGHWMKNGTMRYDTSSLKLANDFQKLCLHAGWSTNIKIKSKKGYTTYIEGRKVVSTTDAYRLTIINKQNNPKVNKTTQQDKWVDYNDNVYCCTVSSGVIYVRRNGIAVFSGNSRAGSFEPESMQTHWLVRETVGN
>chRNAPoli_Floydiella_terrestris_VIRIDIPL_CHLOROPH
CLTPDHDVLTAEGWLPIQKVSLSNKIATLDKNGELVYQNPTKLHHYEDFCGPLYFITNKNLSLLVTLNHRMYVKKGEIPGASFDGFELIEAKNLVGKHFKYLKKATWGKEDFNFFLPSLKSYSFFFPNIQVDMNAWLTFFGLWVTKGRVVNKIRISSSTLEISTKKTLLERICQVELTLTKPRIVNSLENSVQKLGYSYKIQKKKFIIRNKQLWTYLKPLSVGGLKKSLPPWAWELSQKQARLLLEAMCLGSGTLHFSFQKEGERNSLSYHTKSIKLADDVMRLALHAGWSANKSLFRKKGTKGKLRNGRVILSKFDLWCLSILKEKNTPAVNSGQKEEKKDQIEQVLQYKGKVFCLSVPNEVFYVRRIGLPVWTGN
>vRNR_Pandoravirus_salinus_intein2
CLSGDTLITTDKGLVRLDACDGANVLVPFKTDEDLVDAPRYERACLIDNDIKPVFRIETKNGAPFEATADHKVLIVTGRDYYAKQNKYHWVRVDQLQPGDKIATSMPTVSPQFGIDRSTDDKHKAHLAAGWCLGDGWCLNVGDTSHRVFGVCFGPTEEVAQAVVLDQLATIYNTTKPNPNYPKHHGVPRTHTQPNGVVQWQASRDSFVSMMSDKFGFSAGRGPTKRVGAPILTALAEEQAAFLSGLFCADGTVGLTCRSPYVGLSSASRGLLEDVQLMLRCFGIAGKVNWTTIASRGTQQGSLDIRGKESIRAFHRYIGFRLSPQKQAKLETALGFAYKVSSGNRAYEVVKSITAAGDKHVYDLSVPSGHHFVANGKVVHN
>vRNR_Chrysochromulina_ericina_virus_(CeV01)
CVAPETLILTKNGQEKIEDLKDKETEVWNGKTFSKTTVYQTSESSELIEVHTSDGCILSCTKYHKFYIQIKYEKNKKGDIIDSEYVKIVEAKDLKEGMKIIKSEYPVIDNKEKVLEDAYSNGFFSGDGTYANITDNEIRLCSFKCSQNEQFCKRHIHNKKIENSELRNDNLCNAYSYEKKPHVTLYGEKIKLLENLSYISKGEIKNNKLNVTLVPTLEEKFFVPNNYCIKSKIDWFSGYCDADGSISRNGKNQSLQISSIHKEFLINIKLMLQTCGISSVVSLNMDKRKVYLPKNDGSNEYKEYDCKKLWRLLIASNQLQKLLELGFSPKRLIIEQCNYQRSANKFITISKVVDNNRVDKTYCFNEPIRHTGIFNGIITSQ
>IF2i_Anthurium_amnicola_VIRIDIPL_STREPTO
CFGKGTPVLMYDGSICAVETIQAGDQVMGDDSTPRNVSGVTSGKGLLYKIIPTNNPSAQPFVCNDAHILVLKITSLPYIQHQEIKGQFCLNYFIYNKNTNLIKKANKFYTYPTSQFQTKYHAKMAANKDLKLLNSDKNQNLFCPSISGDAGLEIVRTDFIWQPSITQFLSCSSEVQSAVNMFTPNRVRFSIREGAFAKIIERIIGSPITNNIIKFYAWLTGYWIGTNFVMFNTKTESDSQDVVVSLFDELGILRRKDIPEIMMYEDLDLVRLPMLAGIINSKGLYNSQDDVIKLTLMDDNNAKNFVKISRSCGLRASISDPQNTCIIYKASTIPSVFYRSNCKINDHKQNQSWGFQIKELGVGEYFGFVVDGNHRFLLGDFTVTHN
>VMAi_Eremothecium_sinecaudum_ASCO_SACCHARO
CFAKGTDVLMSDGAVKAIEDINIGDFVMGKDGNPREVTALPRGREMMYRVGDENSEFEFVCNGAHKLVVETPRSVRVTRNGPKHTVNYLGMCYEQTKDGRVIELCKQISKDFETAEEFMSFTAEMPKDKIQWTIEARDVQLIEPAVRELTTQIISPINYEGRKLVEYLSNLKVDSPVELPFIVAYFLGLWFSNSSETLTVGAELFSRISKSAQMLGLAAERKSNQLVDINIKNSILSDVISEFGFENGATKQIPDFLRTELVLVREYFLAGIVDCLGSIEDVAEGYVLKIDIPKTSLGTALIPLLRSLGLNTHLADSTLNVSGKSSLESLLSLSGNTNIARPYNVTRESQNFKFFLEEQGENDYYGITLPEDSDRQFLLSNQVLVHN
>vOther_Cafeteria_roenbergensis_virus_(strain_BV-PW1)_(CroV)
CISSDTNVLIWNSKISKKAKDIQIGDILVGDDGNKRNVIDVSFGKGQMYKIIQSKGENYSVNNNHTLTLMMPLHKVISNSNNKLKLLWWDNVYKIIKSKPIDVQENKISDDEILLNSVYHDRTKHYRKVRKESQIYTLAEIDQLNLSDEIKKEIIDLCNTIPDENVFDINIQDYMNLDKTTQTYLIGVSGKCINYPYKSVNIDPYLLGLWIGEDCSHNSKIYLNNRVNLNMYKLKSKGIPDDYLYNNKYIRESVLAGIIDKKGSVVRNGTKIIIEQKLSNKELINDIIYLAQSLGFVCSTANINKTITTTGVTHSDNIKTIYITGNLASIPVLREKNKCINPTNFNILDSPGYITVEKDGIGDYVSITVDTTTNQRFLINDFTVTHN
>vDNA_RNA_HEL_Chrysochromulina_ericina_virus_(CeV01)
CLKIDTEIIMFDGSIKKVQDVKVGDKLMGDDSTERNVLGLARGIEPMYEIKLSDGDSFTCNESHILCLKYNVKPSIRNNKNSNRFEVNWFDNKEIKMKSKSFNYKNNDKERCFNEANILLEEKLLKQESDFNISVKDFLTLSKYLQRNSLSYKVGIEFNERNIQLDPYILGLWLGDGHSSSARITNQDATILKYLNENLIKYDCFLKFISNYEYSFHTLKEYTRNGRKNNITTILQNYNLLNNKHIPDDYKINSRENRLKLLAGLIDSDGYYQCKNYEISQKNNSLAKDIVYLAKSLGFACTCKKVIKSCMYKNVKREGEYNRITIFGDGLTDIPVLCKRKKCEEERIIKKPALEYFFKIEAKGIDNYYGFELDGNHKFILGNFIVTHN
>chRNAPoli_Stigeoclonium_helveticum_VIRIDIPL_CHLOROPH
CLTVDHEVLTTKGWIPLNKVKTSHFVATLKKNGQLVYQNPTNIYHYPEFKGELYHIKNVNLDLLVTLNHRMYVKNGIIEATSSVDYQLIPAKDIVGQHKKYCKTAFWDKENYQFILPSVISNSIVIPEKTMNMEAWLQFFGIWIAEGWALTNTISNNNVTNFNQSSSSPYVVQISIKKKKVLEILNNVIPILGYSFNYYDNNITICDKQLWAYLRPLSLGNPYRKLPIWVWDLSQDQARVLLLAMITVFKNGTNSKWEKAASLSSRLSLASVFPEFLKKRIDKGLSYYTSSVELADDISRLALHAGWSGNNYLLKKKGSISSFDGKQIICQFDIWRISIIQSKNQPAVNHGYHSKGKEEVLPYQGAVYCLSVPNEIFYVRRNGLSVWTGN
>chRNAPoli_Stigeoclonium_helveticum_VIRIDIPL_CHLOROPH
CLTVDHEVLTTKGWIPLNKVKTSHFVATLKKNGQLVYQNPTNIYHYPEFKGELYHIKNVNLDLLVTLNHRMYVKNGIIEATSSVDYQLIPAKDIVGQHKKYCKTAFWDKENYQFILPSVISNSIVIPEKTMNMEAWLQFFGIWIAEGWALTNTISNNNVTNFNQSSSSPYVVQISIKKKKVLEILNNVIPILGYSFNYYDNNITICDKQLWAYLRPLSLGNPYRKLPIWVWDLSQDQARVLLLAMITVFKNGTNSKWEKAASLSSRLSLASVFPEFLKKRIDKGLSYYTSSVELADDISRLALHAGWSGNNYLLKKKGSISSFDGKQIICQFDIWRISIIQSKNQPAVNHGYHSKGKEEVLPYQGAVYCLSVPNEIFYVRRNGLSVWTGN
>VMAi_Debaryomyces_fabryi_ASCO_SACCHARO
CFAKGTEVLMADGSNKNIEDVQIGESVLGKDGEARNVVALPRGHETMYEIKESSPEEEADIARIAFTCNAKHELVVSTKQDIAIDQNCVTYFALESVTDEGREFSMVKSHTKSFDDNLMAKKFANTISKNSINWTIEARDVNRMSHDVRYATQQSWAPVLTSKEVLAPAVQEAGFDVSTASKVSYLLGLWVGSGYSDRVQYLIDGKNTGLVDRIREYDEAIENTSQTSNKTVDFLWNVINSMGFTDSKSGKAIPSFLRTESFEVREQFLAGLIDSDGTVKKNPLSALVKTEHSKVGEGVIAVSRSLGICTSVKTEGESYIVEMTGNAALESVLGKCALAEKTTPLPSHLTRTGQNFDFSVKEIEAADYYGVTLPENSDHQFMLANQAVVHN
>vDNA_RNA_HEL_Paramecium_bursaria_Chlorella_virus_NY2A_(PBCV-NY2A)
CLHPETDVITFSGTVIKAKDLRPGMQLMGLDSTPRRVLDIGRGREMMYEIVPIKGEPWKCNETHVLSLIYNEHGSIQKTKSNTYFVKFHEYTSDGRGVFKYPTVKTLKEAQDIVARLNPNHIVDIPLNEYLNLPKHVKNSLKLFRSGPITFPNKPEPKFHPYILGAWLGDGKSSTAEITIDVKEKPLLNHVSNLLRPLGMIASKRTGASSLKRTDHYRIQYPDNNSRKGKSNPFMDALKSYDLISNKHIPDDIKCGSLNVRLQILAGLLDTDGYLGGNCFEITQKNKRLSEDIAFVARSLGYAAYLKMVKKSCTYKGEKKCGTYYKVSISGEGLEKIPTILERKCAKPRQQVKDARRTGFTVRKLSVGDYVGPVLDKDHRYLLGDFTVTHN
>vDNA_RNA_HEL_Acanthocystis turfacea Chlorella virus NTS-1
CLHPETDVLTYSGDIIKAKDLRRGMELMGLDSTPRRVLDVGRGRETMYEIIPVKGDPWKCNETHVLSLIYNDQGRIQKTKYNTYFVKYHEYTADGRGVFKHPTVKTLKEAEAIVSRLNPNHIVDIPLNEYLTLPKHVKDALKLFRSGPITFPRKTDPLFDPYVIGAWLGDGSSRGTSITIDKKETVLVSEIARRVGKYGLVPRKTELKNKTKCDSYYITRPDENANKGRRGSNVFLNALTAYDLLKNKHIPQDIKTGTIQSRLQVLAGLLDTDGYMGGNCFEITQKNKRLSQDIAFVARSLGFAAYLKEVTKSCMYKGEKKCGTYYKVSISGEGLEKIPTVLERKCAKPREQVKDARRTGFSVKKLGVGEYVGPVLDKDHRYLLGDFTVTHN
>VMAi_Debaryomyces_hansenii_ASCO_SACCHARO
CFAKGTEVLMADGSNKNIEEVQIGESVLGKDGEARNVVALPRGNETMYEINESTPEEEADLARIAFTCNAKHELVVNTKQDIAVEQNCVTYFALESVTDEANGREFSVVKSQTKTFEESSMAKEFASTISKNSIDWTIEARDVGHMSDDVRCATQQSWAPVLASKEVLAPVVQEAGFDATIAPYVSYLLGLWIGNGYSDRVQYLIDGKNTELINRVREYDEAIENNNQTSAKTVDFLWDVINSMSFKVEGKSGKAIPSFLRTESFEVREQFLAGLIDSDGIVTKNPLSASVRTNSSKVGEGVIAVSRSLGICTSVKAENESYIISMTRNSALESVLSKCALAEKTTSVPSHITRTGQNFDFSVKKIEAADYYGVTLPDNSDHQFMLANQAVVHN
>RNAPoli-2_Dictyostelium_lacteum_AMOEB_MYCETO
CLHPDTLIQLVDGSQVAIKDIQDGDEILTVDPVTMEISSTRIYNHFIKSSKSYGKPLLKITLINGHEIICTDDHRFLTSRGTWELSKNLNTTSNTQLFYFNSSLKSNNQIVTVDYQNEFLQLLQQDIVHDQSKLVNLTRVFGYIDQMNQNNVIQFKFKSPSDQNRFLIDLSQLGFSNIQNEEETEEENTFTGLSVIKNEILNQLLSVYIENKSEFRDFIMDPKSSCKKLKSSYLSGYLSKLNMQVHITNENMVQLKMELPAEGNACVLSLIDLKTLMSQSFGIQAFINTQQNLLILNQQQSIKKFMELVGLRYSLDVSNRLSLIQEYIKIKSRNNHKNMSCEEWVNFNQSNTSNNKNGFLMMGIESIDALDYEECPEICDFTTESDYHSMISNGMVTHN
>RNAPoli_Dictyostelium_fasciculatum_AMOEB_MYCETO
CLSIDEQVTMADGSKRAIKDVKVGEYVVTFHPQTMVQSTTRVVNQYVRPTDKPIRRITTVSGRAITATHDHLFMTERGWTPVHKFDRQTTTLAISLLNQSSKYNDSQHQQIDASHLVSAKNNVLAKQLKSMGLLPLSGQKLEIVAKMYGYMTSTKQVSSSEQPIIFSSKMSAIEFKNDLINLDLIQEKNNSNNNCTLKKLKEGKLKGLWSLEFENQSTLINLLSSLQDGSSQQQQVPQWISNSSSKSIKSSYLSALQAGGESGTLYTTDNQHYIKQIESLYKDLSIQVEITESQQQYQIKLKLQPQNIINYFTTISTAYNYNKLIEIGLTSEYLRYQQFNSNNKSSVVSLSEWKSTVQVKGYSVFVPIASIDEMDNCLIADITTESENHSFIGGDNFLVHN
>RNAPoli_Tilletia_walkeri_BASIDIO_USTILAGINO
CLTADHEVLTRSGWKEIAMVNAEDEVMTMNVEKGVQEWQVPTELHAYAYDGPLYRLRAGGMDAVCNGSHRWYLNSEEAPSEWKAYTADEMKALPMEGRQIPVTGRNVNELYSWSDALPEGVAADVDSNLAFCTFVGFVLRYADVLELRQTSASLGIKQGAPAELAQLLVRFGTTLHEMFDVATSQASHVTLRHSQLADFVGGLLSVAQSDASAPAPAWVTKLCVDQAQAVIGGCAMSVSTAAQSGAGSSSYKRRRLSVDSFSSYGSDSAMETISQSSIETEATSVGEAEDSLRDGDADVALVPESSAALTQWLTVLGVAAESHPLVTANRGSDRGSLSYTVRFDLKTGARTIDAPIPELYVNPRHDGSIYCLTVPNSAFMARRSAGPAESHGASLPYFTGN
>RNAPoli_Tilletia_indica_BASIDIO_USTILAGINO
CLTADHEVLTRSGWKEIAMVNAEDEVMTMNVEKGVQEWQVPTELHAYAYDGPLYRLRAGGMDAVCNGSHRWYLNSEEAPSEWKAYTADEMKALPMEGRQIPVTGRNVNELYSWSDALPEGVAADVDSNLVFCTFVGFVLRYADVLELRPTSASAASLGIKQGAPAELAQLLGRFGTTLHEMFDVATSQASHVTLRHSQLADFVGGLLSVAQSDASAPAPAWVTKLCVDQAQAVIGGCAMSGSTAAQSGAGSSSYKRRRLSVDSFSSYGSDSAMETTSQTSFETEATSVGEAEELLRDGDADVALVPQSSAALTQWLTVLGVAAESHPLVTASRGSDKGTLSWTVRFDLKTGPRTVDAPVPELYVNPRHDGSIYCLTVPNSAFMARRSAGPAESHGASLPYFTGN
>RNAPoli-1_Dictyostelium_lacteum_AMOEB_MYCETO
CLSGDSRISMKHYSVRLDSLINSFIQRSLYSFRQSIKPSEEGIVSDSIVAFKSKGNLPAYRIHLEDGTFVDATHDHPFLCQDGQWRQVNDLIGSRLVKSIEQPLINIQDEMLQTDAKSIKDFELESAKYRLLGYSFGGSSTSTIYSTHSLDVKDIIDDMKLVSPECSPTSLYSDSKYQITIPLDISKSLNTLNQQGLRNCPKPFLREFVAALFGSSGCAPNLTSDNERLTSIGFSQSENVDMKDLKEMLVTLGIEANAITLNDKYTMNIDTNETIKFHNLIGFRYSYIKTLCLEAAVSYYRNCENAYKHTDCHINQCCEEYSLETSIDIPNCKDSCTPNLHAMKYFESIGSDKFFREKSLPCHSSDALPVFYLKVIDIKPIGVLPMFDIQVHNNENFVANGIVAHN
>vRNApol_Chrysochromulina_ericina_virus_(CeV01)
CFDPETPIMMWSGEIKLAKNIIIGDILIDDLGNPTKVRTTCFGVKNMYDIIPDKSNFIKHRVTDNHILTLYIRQHKIIILCNKKDREERYNVKFFNRETNKIQQKSFKSYDEVENYIHSFNDDNTIDITIEDYLKLDNYTKKHLVLYKTNSIKWETKKVEMDPYLLGMWLGDGLSCGTGFALNYKTDFELLDYWKMWAETNEALINKDERYKYKICSKKNKEAYDKGFCNRVEEAPLKKYLKKYNLINNKHIPNDYIVNDKNIRLKLLAGIIDTDGHVRDNGREIRICQGPKNYKIIDDIHKIAISLGFSCNVKEGISQWTDKKTNNKKYSSYKEIRITGNNIHEIPTLLPRKKLHKYTDKTLIMRNNSFMSSPFILKETGVGKYVGWQLEDKKGRFLLDGGLVVHN
>RNAPoli_Tilletia_caries_BASIDIO_USTILAGINO
CLTADHEVLTRLGGWKPIADVTAADEVMTMNVETEAQEWQVPTAVHSYAYDGPLYRMKAGGMDAVCNGGHRWYLNSDGAPREWKAHTTDELRALPAAATGVRQIPTTGRNANELYLWAGVLPFDVATDADSNLAFCTFVGFVLRHADCLGVDMSSLGVKDGAVATCEQLELSQVLGQFATVLQGVVAPTTSGPLTFRNPELVAFIDELLRVARSDASDPAPVWLAKLSVEQAQAVIEGCAMSVAKAAQPDERSSSFKRRRLSVSSSSSYYSDAATDSGSLGSVDTEATSVGEAEEELGGGGSADVVQVSASPAVLAQWLTLLGVAAESHAHVAVNKGSDERALSWDVRFDFKTAARTIAAPVPELYVDPRHDGSIYCLTVPNCAFMARRSAGQTGSDVASLPYFTGN
>RNAPoli_Tilletia_controversa_BASIDIO_USTILAGINO
CLTADHEVLTRLGGWKPIADVTAADEVMTMNVETEAQEWQVPTAVHSYAYDGPLYRMKAGGMDAVCNGGHRWYLNSDGAPREWKAHTTDELRALPAAATGVRQIPTTGRNANELYLWAGVLPFDVATDADSNLAFCTFVGFVLRHADCLGVDMSSLGVKDGAVATCEQLELSQVLGQFATVLQGVVAPTTSGPLTFRNPELVAFIDELLRVARSDASDPAPVWLAKLSVEQAQAVIEGCAMSVAKAAQPDERSSSFKRRRLSVSSSSSYYSDAATDSGSLGSVDTEATSVGEAEEELGGGGSADVVQVSASPAVLAQWLTLLGVAAESHAHVAVNKGSDERALSWDVRFDFKTAPRTIAAPVPELYVDPRHDGSIYCLTVPNCAFMARRSAGQTGSDVASLPYFTGN
>chRNAPoli_Jenufa_perforata_VIRIDIPL_CHLOROPH
CLTPDHDVLTERGWIPIPNVKITDKVATLNPQNKLTYTCPKTVWHYDNYESELYHVETPQLHLTVTLNHSMWTSTVDTPTKSWSNYKFEKAQDLVGKHSKYLKSAEWIKPDFEFSLPNSDFRIPMNEWLLFFGLWISKGWTIKIKNRIDMDYGLIQISQIKSQICEIFKNTIQVLGFKYQINKNKFTFNYQPLYQYLKNYTIETTQNNPSNQSNNFKPIQNQMDLDMEAIFDSEQVEYSDIANKSFTPFHNKKLPHWVWKCSQRQCRILLKGLILGNYSIHEKKNFYYTTSPKLADDIMRLTLHAGWNSNIYDYYYVDSVLNTLKFIHQKKSPKKNISQYLSHLFQNNKKIKKKKCYCIHVNKAKTYLDKKTENIELVYPYQGPVYCLEVPNNIFMVRNKGKNVWTGN
>VMAi_Hanseniaspora_valbyensis_ASCO_SACCHARO
CFSKGTDVLMADGASKKIEQVQIGDLVAGQDGQPRLVVNLPRGKEQMYHVKEDNKAEDLKYTCNGSHELVLRTDSSVSINSESFEVSYLAIDEQKSIDGDNAVVRQFVQTFATLKEAEVFAESLTSSGPINWKIQAAYYNLIEQNVQEATKQICGPVKLSNNKLKEFMQDSEFAGKAESVQSLAYLTGLWIGEGSTENPTFSVDSENTVLIGSLKECSTSLGLDCSFQENVSNNTTEVTLSSKTSSSENKFWSAIKSLNFLNEENISIRERFVAGLVDSKFGSVQNGEATIKTDSLSIKAGVTDLLHSLGLEVSISREQSQTDLSKIAYAILAKGSNLALSLRHSVSPSKTLSGNAKQQYQDLLFNFKVVTVEANDSFDVLPFDDYFGISLEKDSDHKFLLANGTLVHN
>VMAi_Kluyveromyces_lactis_ASCO_SACCHARO
CFSKGTEVMMGDGKDELIENIQVGDEVMGRDGLPRQVVGLPRGHDDMYQVTEKSEDNETAKISFQCNSSHKLVLVTPQDIRLTESKEKVTVAFNRLADISVGNGTESRTVRLVERAEKSFANAESNQAIINAAEFVTTIDTTSIEWTLEARDMLLVDSSIREVTQQLINPVLLEKEHLAGVLKSNDFQSSLAPQFSYLLGAFVGSSGKDNSEYLQQLSAQFDKKIVAEKSIDVQSNGKTVGTASIVISQEPVQENKRRKVAQVSLVSKIVQESFSSGIPSFMMSENINVRESFLAGIVDSQNQKLDDTVALKTLSVKTHDGIARLARSLGIRVSGKKQNQEYTLTLSGDALKSVSNWTSTSNIEKVDVIHKAQPISFDLEKIESADYFGVTLAEESDHKFLLSNMTLVHN
>vOther_Acanthamoeba_polyphaga_moumouvirus
SKNTNTGVVNTHNGKMNKKARCLHPDTDVMMFDGRIKKAKEIVKDDMLMGDDSEPRYVLETCKGEDEMYKIVPMKGEPYIVNGSHILCLKSSGYKSVCWAGDKKNMYQAMWMENHVNRSKSFNVKKYGTKEKAEQAAREFLETVKSDKGKILHISVDDYLKKPSHWRINYYTYHVGVDFIEQEVDVDPYIIGHWLGDGTSASTSFTSADQEIVDYYEKYFNNTGISVKKCKEYRYDISTGSKKGGKYKNWYLNALNKYNLINNKHIPEEYLLNSRQVRLAVLAGLIDSDGSNCKNRGIDIIQKNERLADDIVYLARSLGFWCDKKQCTKTCTNGKNGPVTGTYYRIYIYGNDFSELPLLLEYKRPHPEEKTHKLDHLISSFKIEKLGKGKYCGFELDGNHRFLLGDFTVTHN
>RNAPoli-1_Polysphondylium_pallidum_AMOEB_MYCETO
CLWEEEPVLMADGRTKPIKDVVVGDQVVTFHPQTMRQSISKVVNQYTRPTDKKIMKIITESGRQLIATEDHLFMTSEGWVPLAKIKDRSTVLQVAVSVRHNQNYFESHPSDTEQVISDDIINQHLDTAQVNSQAHQRNIKHLNSIGLLNSQAVDKQRLARLFGFVSSSPSLSKNNSEINMTFESKQSAIEYKEDLIQLGLGDCKLVKNGSEFNIVHQATDAAATLFIGLGAFSDSIPLWIMNGSRLVQSQYLSSLQFKTTQISTKSQSFIYTAPTTSQVSKLEQMVELYKGLDIETNGIYRSSSSTGILISLKNQQNLVNYHERIGVNYNQRKQREIASTAEYIRYQARQRELGSTTVKSQAQWQSRLKAHGDALYVPIESVVDCANCIIGDITTESENHSFVGGQGFFIHN
>vOther_Moumouvirus_Monve
SENTNISNTNTNTNNSKMNKKARCLHPDTDVMMFDGRIKKAKEIIKDDMLMGDDSEPRYVLETCKGEDEMYKIIPMKGEPYIVNGSHILCLKSSGYKSVCWAGDKCQYYRAVWMENHVQRIKNFSVKKYETKEKAEQAAREFLETVKSDKGKILHISVDDYLKKPSHWRINYYTYHVGVDFIEQEVDVDPYIIGHWLGDGTSASTSFTSADQEIVDYYEKYFNDTGISVKKCKGYRYDISTGSKNGGKYKNWYLNALNKYNLINNKHIPEEYLLNSRQVRLAVLAGLIDSDGSNHENRGIDIIQKNEKLADDIVYLARSLGFWCDKKQCTKTCTNGKNGPVSGTYYRMYISGNDFSELPLLLEYKRPHPEEKTHKLDHLISSFKIEKLGKGQYCGFELDGNHRFLLGDFTVTHN
>VMAi_Saccharomyces_unisporus_ASCO_SACCHARO
CFEKGTEVLMADGTDKVIEDITIGEQVMGKDGQPREVVGLPRGKMTMYQVCHKATEQNEIALMDYVCSGNHKFVLVTPQNVKITEHMLRGKMYTSVNYFVANDFENGQVVKLRTKTFQHDIHGGADGAKVEAQKFASTIDLSPISWEIEASKYVELDVNVRNATTQLINPVFYESGKLASRLQTKNIDQTSADKLAYVMGSWVGAGSMDQPTFAGNQLDEEFVSRLTEYGSGLDLTKNNSVWDIINESGLRTLNANGEATKTIPKELVSDSISVREHFIAGLVDTQGNVKRASTGAVETASISTVYERISNDLVKLARSLGIKASVSQQEEHVDAKGVDQQQTYNIKLTGSALNGVVRLSALSKNRDEPVSFERLPVPFHFTLLEKAEDNYYGVTLPDATDKQYLLSSLALVHN
>VMAi_Candida_glabrata_ASCO_SACCHARO
CFAKGTQVLMADGSNQSIENIKIGDKVMGQDGKPRNVTALPRGYDDMYNVELDGETDLSYTCNSNHTLVLKTEQNVLLAGNTVSYFALGALIDETNGRAVEIVQEVQETFESNISASDFAANINREPISWTLEIRDIDYLSERVRMFTKQSVNPVLLETPTLAKQLESNESTATNLAYLLGTWIASKATTAGTISVPTTKADLLSKVKSALSSLSIDYSSESINSVSTYRRTQSIPLMENGKHVGNANITAEQEIEETMEVLSLNVTNHSSKLFHDLALSMINQDGSRSIPSAFTHEQLCVRESFVAGILDMQGCNIENGVEIDSSINGLAKLSRSLGLRCNKSSNLLKLSGNMSNISAQSTNNWTSTEDNSSAYKAQLMDFSVQKLPKDNYYGVTLDDDSDHQFLLSNLVLVHN
>RNAPoli-2_Polysphondylium_pallidum_AMOEB_MYCETO
CVSGDTRIASTHYTVRLDSLWKSYKNTSLYSFNEDVSGVHNDQIVAFADKGTLPAYRIFLEDGSHVDATEDHPFLCQDGQWRSTLELVGHSLTKSIEQPLINIEEEMSEASLGSIKEFEVECAKYRLLGRTLTSGHFHERDDSSVIYASHLLDVRSIIADMKLVVPNCNPSYTAHSNSAKFHISTPNAVSRQLCALAADIPLGRRVGTAGSWPTFKNTSKALLREFVAALFGGDGQSPALSNRDGLGGVKFSQTKVEKHVDSLKSMMSELKNMLVTLGIASQSITLQGPSKAENHTVEEKVYECTLHIASSETIKFHDLIGFRYCHSKILRLEAATSYFRLCNNVTKNNIPTASDYLKSIGANKLFNHGLEISAKVLPVFHHKVTDVKNIGESPMFDIQVNQNQNFIANGIVAHN
>chRNAPoli_Tetrabaena_socialis_VIRIDIPL_CHLOROPH
CLTPDHDVLTTEGWIPINEVTLNHEVATFNRNTGELQYQKPTNLFHYHNYKGKLYHIKTNKIDLLTTLNHRMLVKNHFNVVTNSLTDYSLIPAKDIIGQRYMYLKTANWTKKEYEFRLPSVQSGNSIIPEKRVDMEAWLTFFGLWIAEGCVETNNGTRNYPVLIAQKKKHIVEILKKAILQLGYKYTTSGISFKIYNKQLYKYLEPWSTGKPPASKDDTVLYGAKPPYKTHTLSLDAGRRVVNKSLPPWVWELNQDQARTLLCSMVLGNGNSCGSSMFYFTSSVKLADDVMRLALHAGWSATKSLKVSKGTVNYEPKNRQVVTKYDHWSLSIIKKNNPVVNRHGAKAPVTNNILVYKNNPATPKGVTGERAPGVKNHYKKGNGQTEEILDYEGSVYCLSVPNEVFYVRRNGCTVWTGN
>IF2i_Batrachochytrium_dendrobatidis_FNG_CHYTRIDIO
CFGRDTPLLMADGTTKFVQDIKALDQLMGDDCTPRIVQERSLVHESGALYRVVPKNANGHDAFVCNKEHILVMVNVKQPWVSQTVIDGVDQFHVSEVVCIGNIPTVRSSGNFASAVEATKALPAWTLLIWEISVLEYLAVDADLRQHFMIYKPAGGIEYPTTTNLDIVQHFGAESVPNLEHAVMWCIGLWILLGDVDTAGNPVLILSGIDHLHPLIKTLHSHSQKLSISFTNQLDEGVADISKPTIIALGDKFGLLFKSLGIESAECIPDALLRSSKLHRAALLAGLVEGSNAFSIVKDTPKHWDISCKNNMIFENIKRLSSSLGLCVDTVTPATITQQVSVKTLQIRISGPRMHYVSELISNDSLKTTSVVSIDSWLNVKSNACEFEIESIGCGEYFGFTVMGPNSRFLLGDFTVTHN
>VMAi_Lodderomyces_elongisporus_ASCO_SACCHARO
CFTKGTQVMMADGKDKSIEDVQLGELVMGKDGDARKVVGLPRGFDTMYKVEQIGHDDSLNFTVSADHKLVLKTEQRIEVTTRKFAGKNYAAVNYFAMGKTKKSAGGKDGVEIVRVKSKVFAHHIHGKEVAESKALEFAASVDMSAIEWVVEAKDYYEQVEDTVKQNSTQLINPVFYESNAIGKWLADNGETKPSSASELAYLMGAAFNESRESISDAATNTKRTLENVEFDDLKSVDSSLDLSMDDGYETDNTSIHSVNEKESVNVARLLKQALDHFGFSTGSNKVIPSSIAVENIEVRESFLAGFVDASQTELKQDSAIINIGASNKSIIANIVKLARSLGIKAACKDDGLNRITLEGPALAGVLSKCSSSSVDAKSFARDAVPFNFNLLRSAKEDYYGITLSETSDHMFLLSNLALVHN
>IF2i_Batrachochytrium_salamandrivorans_FNG_CHYTRIDIO
CFGRDTPLIMADGSSRVVQDIKASDELMGDDCTPRIVQEGSLVHEYGMLYRVTPDINAGHESFVCNGEHILVLINVKQPWISTTTTSDHVNTYHACNLAINKENRPYHEISGDYTSIDEAQISLPPWAPLLWEVSVLDYMTVDAEIRENFMIYKPMEGIEYPASASNLSHIIQQECTLSSKSDGAAMWCLGLWLAMGSTDANGKPVVPLANVGGISSNNSIVTALRAHSENLEMIFPTSIDEGVADITNDDCVVFGDRLGKLVDSVSVFGYKGIPNVLMRASKMHRSALLAGLMEGTGQANVAKSVVSAWNLYSKNQELISDIKRLASSLGLGVGAISHTSDADEFQDYHVCIHGPRLDLINSWISNPLYHSDTTASSKPWDVATSNSCSFQISNIGQGEYFGFTVQGPNSRFLLGDFTVTHN
>PRP8iA_Cladophialophora_psammophila_ASCO_PEZIZO
CLANGTMLLRYDGSRIAVEDVVEGDLLLGPDGGPRRAFNIVNGTDRLYRIKIASRKEDLVVTPNHILVLHRKKDDPEDNVFDTVEMTARDFASLDRMERTKYRLFGSPGFELPEQAPPVNAYFLGLWLGDGSRSEPTVYSDHETEIREFLASHVAELDLHFVGKTRVGAPSLPLMNGDCSSDDDSVESIPDSDFSCDDDSVESITDDYHGRASRFQCQRVIRLEAGHRTYGELQPEEEEELADRIVGNSNKSFAINTLLNALRELGVLAEGATDSEAGKKRIPEVFVKNTRAVRLAVLAGLLDGDGWYVDSEKMFCFQRSERRHSRLFWDVVTLARSLGFSVSTERIMKCNPNHTQQLPQLVAQISGNLAEIPCLASKKPVERFIPQAHSFMIEDVSLEAEPTKWAGFRVDKDQLYLRHDYLVLHN
>PRP8iA_Cladophialophora_bantiana_ASCO_PEZIZO
CLANGTMLLRYDGSRVAVEDVVEGDLLLGPDGGPRRAFNIVNGKDRLYRIKIGSRKEDLVVTPNHILVLHRKKDAAEDDVFDTVEMTAREFASLERMERTRYRLFRSPGFELPEQTPPVNAYFLGLWLGDGSRSEPTVYSDHETEIREFLASYAAELDLHFVGKTRVGARPLPLTNADCSSDDDSVDSISDSDFSGDDDSVESVTDDYHDRASLFQRQRVTRSEAGRWAYGDLPPEEEEELADRIVGNSNKSSGVNTLLNALRGLGILTEGGTDPEAGKKRIPEVFMKNTRAVRLAVLAGLLDSDGWYVDSEKMFCFQRSERWHSHLFWDVVALARSLGFSVLTERIMKCNPNHTQQLPQLIAQIFGNLAEIPCLLASKKPVERFIPQAHSFMIEDVSLEAEPTKWAGFRVDKDQLYLRHDYLVLHN
>chRNAPoli_Chlamydomonas_reinhardtii_VIRIDIPL_CHLOROPH
CLSEEHQVLTNEGFLFLHEIEARKRDPALLFAGYDPAAEKIVYEPMDELIVKAAKTQTMVEFTQAAKSSRWADNDHSSGLSLVVTPGHDMYLRQGQAQNHWKSPFQKVKARDVLAAQETHDCVKFLSCAKNGVSVSDDLPKPLADLDLDAAELTALLELYGYWLGDGSLTFQGNCGRDTVLFSPVKPQDHVWLEQRFRSLGFTLGVQYTRSNENGRGEIKYDIIEPRIVALFHNEYRHKYDSGDQQLVELELEEAEAEDQERDFVGIATANSSVMSKEGLESAKWFAGWVWLLGKDYLRAILVGLSFADGAEAAQVGIIHTSSARFRDDTVRLALHAGYAATFDLMYKEGTSRGIVRGKEIIATQDAWTVTYKDNPTYSEPMLSVKESVREIEYTGRTWCVSLPHTYIVTRRAHQMDGVVTKASLPTILGN
>chRNAPoli_Chlamydomonas_nivalis_VIRIDIPL_CHLOROPH
CLTPDHRVLTDKGFIPIQEVTLNHKVATLKNNEELVYEYPTKVHKYDHDGLVYEVNVPGVSLKTTQNHRMFVQLKTDIRIKVRPFALIPASDLLNKKVRYKKNALWTAPDYQFILPGIPAHSPKEYSEWLKGLCNSTKTTTFHIHQGWKHALSEKIMPMDAWLIFMGFFISEVGNLNHGAEGPDTKVMYKIVLSQKKPNQCAIIEKILPELNMVYYKEPSGSRCFNYNIYDKQLWAYLRAYSSGASKKALPEWVWNLSRRQCNILLAALISDDENVCKISEAYLKGHLSVGRSPFINIKGQSPFSCYYSNSDQLINDVSRLILHAGYVAFIRKNHAMHYPTDNKLIRATTPDWSVNVLSSFFSPFVNTLRSFPPMLRTHPPKVELADVDGWERGQPVDDQLVYYKGPVYCLTVPNEVFYVERQGKAVWTGN
>VMAi_Vanderwaltozyma_polyspora_ASCO_SACCHARO
CFAKGTEVMMADSSIKNIEDIEIGDLVMGQDGQPREVTQLPRGSDKMYKVNEINENSTSELFSFVCNATHQLIVRTPRNIKVQTRIIDGIECNEIVYTDLFKEITEDARIIELIKEVSKIYPVSEGMDDVQEFVSQYNKSLEDYFQWTVEPRDINRLTESIREATYQVYAPVLYECENLLQYLKNTKYNLNEKSPTALAYLLGLWTGSGMTRRAGLSVSTTDESLMNNIVAAADLLNLKSEFKQERTTTRVGNVNFYGNSTSTNQNVDNLLWDAIQELGFIQDGNKTVPSFLSSDLIEIRETFLAGLIDSNGSVDNNKQDISCTIELEDNKVMSGIVSLIRSLGLKADVTQSSGKLNDVCYNVTVKGGELLKSVLSRCSAINYTKCESRDLLREPVEFYFELQELEEAEYYGITLPEYSDHQFMLSNQVVVHN
>SRP-alpha_Ni_Rhizophagus_irregularis_FNG_MUCORO
CFAKGTKILMYDGTHQNVEELNVGNQIMGDDDNPRTIQSTTKGEGIMYRIIPNDKGPAKFFECNDQHILVLKFAAEPYMRSEEIPIINRSPRIRLFWYEYDTQNNMIVKKNDSFYYGPGEDYPKKEVAKRAAIREMARRPNLVSSDFIWEIPIKDFLTASDEIQRSCLMFKPNQVIFKSVQGRFRVILSKILGVSPTNSQISAASWLVGVWIGGGIVKSPIIYVNENEKEILRAIEQYSEMLNWRYMKELHKAKLDDSEWKISFMSDNDIENGFYVLLQTLDILDTKKVTPVIMTDELDQVRLPLLAGILDISSHLLEENRNYRYVYRSLHERCEQICNLANLSGFYSTNIVSNMKECSDNITTPSCCTIISGNKLEKLPLVISRKKVFRNRDHPKFNRDMVWGFKVEKVGLGSYYGFKVDKNERILLADLTVSHN
>VMAi_Geotrichum_candidum_ASCO_SACCHARO
CFSKGTKVFMADGTQNSIEDIEVGDEVLGPDSKPRSVVDLPRGTDDMFVVSEETQHEADSEVHDSRSFTCNASHQIVVQTPRNIRVTEHELCGKKQSSVVTFVKKDLQVNGRVIDMVSAEVKNFQHSALPNAAELAREYADSLPRDPIDWVIEARDYELMEQDVRNATVQRSSPILIENNAIDAFLITQGYEGHGAELSYLMGLSAGDAYSKSAVFSIHEEDVQLHKRIADYGNALDLDCTIVKHQDELENSISLRSREVCGNGLGRHLNTNNPFFAALKHFGLSDSKNVPEFLVTEKIAYREHFLAGLVDSDGYVKKEPMPCATIKTIHESVRDGVIAVARSLGIRASVDTTKSTAIQNGPAKEYSLNLSGDCLASVLSKCTLDSKQVPAPSTVTREGESFSFNVAKTEPAEYFGLTLSGDSDHLFLLANGVVVHN
>RNAPoli_Dictyostelium_purpureum_AMOEB_MYCETO
CLDPNTIIQLSNGKSKLIKELVDGDEIITVDPITMEQHTTRIYSHFIKKSKDYGKQLLKITTITGKEIICTEDHRFLTNQGSWKHSKDLINDEIYILSQPLAEISNNNQDTFEILNEHILQENQISNEIIQDLKNKKLLPLLNSNLNQLLIISRILGSIDKFGQDARQQLPIIQFQFNSMQDFNRLLQDINTLGFDNPTYTLNLEEITLNSNNNNNKNVIIDFIGTSFVYFIKSLLQLEKGWIEKLNNQLITQEFLSSFISNPNRIHFNFELNENNQFKLLLNYKQQQQQQPQPQQQPQPNNEIFNIKLLNQLLNQLNIQSNEIENSIIIQENQDIMKFVNIFNFKYNAKENTNLIQIREYLNYLNYQNMKHSQHSQLSTERIIDFNSYFKKLKVRNNCLAILIDRIEPLNFEQYPEISDFTTESDYHSMISNGFITHN
>PRP8iE_Auxenochlorella_protothecoides_CHLOROPH
CFAPDTPVRMADGRVKPAAEVRVGDRVLGAGGEALAVRRTIRGRDAMFAVGVLPGNAREAKALAGEGWALLDRGFVCNSRHDLVLTWAAAPRVVCGGDRGSAWAVEHAEVREYTGPACGVERSLQATRTEFASADEARAHAAALAAASPLLWTVPAAAYAAWAACHPGDAACVRMLRVGCDQLPVPPAVNMACALRDAGLFGAAPEDAAYLAGCLAGAGLEEPLAFAAVGEAGAVVCDHVSRLAERLGAMLERDARGYPLWRLVSRDGALECALGELTGPSLARNLLTQAPALRRAALAGLLDGDAAAHGGADAAAQALGLAGVSCRRRHEAGLLLAQDLARSLGLACDLYRRAGPAGDASPTTVVAPGSEGGLRLCMSGPGLELLPRKVADAVAALGADAADARLVRFTIARVDEDGEYVGFELEGSPLFLLDTWIVAHN
>THRRSi_Candida_maltosa_ASCO_SACCHARO threonyl-tRNA_synthetase
CLSEDMRVQTDRGFLSLDEVKDQWQDLKFANYNPETEQIQYLSASNFILKDAANHKMVEFSDYDIEAGPGRVGGRDISILVTDEHDMYVQKGRTTKNGSGSIRVTYEKGNNGEVLPPAKFAAASLIQDNLGIRFTTAAANGIDVSEYSPSPCKELLGLSDEQYNVFLELYGYWLGDGSMSHNLTSGSKLVFAARKPNDIEWLSEAFDKFEFDDEDFRERERTANMTEFRVSDPKWVDLFKEYTAKYKFSGSYDAEAHMDTPKSGKWIADWAWELNQDELRLVIAGVLRADGDFSDGNKTIYTSSVRFRDQLMSVLLHAGYTAKFNLKYPKGTIRNYCHVDQAFDGKVLTVAKYNALTSEEKLNYKPIVAKYDNWRICYAEDGSPSGKQCVRPVLYSEKSVRAIDNYNGRVWCVTVPTGLIIVQRVVKNDEGIVIRGSRPTVIGN
>VMAi_Pichia_stipitis_ASCO_SACCHARO
CFAKGTKVLMANGDDKNIEDIAVGEEVLGKDGLPREVVALPRGRETMYEVSEKTQHRAETVFGTASYTCNATHKLVLQTNQRVNITNHVLRGESQTSVTYFQMKTAVADGREIELPKLCTKSFQHSSHGRENAWKKAEVFASTISRDPIDWTAEARDISRLGYHVRRATRQLWSPVLVEKEVLAPMIAKRGFDESIAPYMAYLVGLWVGDGYSDRATFSIDIQDVEIHERIKDFASHAGLTPRIACYKKSRDATISLHNSETRGKNVRQNLNTGNLLWSLLAEICGKKENEMLFKLVPSFLRSESIAVREYFISGLVDSDGHVKRDEADKCYSATVKTIYPAVRDGLVSVARSLIQTSVSVEEAKEVNSVKHQESYAIYMANSSALDSVLSKCAAPRKRAEEPVCVNREPHPYTFHMVEKEEDDFYGITLSEDSDHQFLLSNLALVHN
>CLPPi_Lobochlamys_segnis_VIRIDIPL_CHLOROPH
CLTPDHEVLTDKGWLPIPLVTLEHKVAVLNLAGELEYQHPIKLHKSLHEGQMYKVKNSDVDLLVTLNHRMLVATTNLDQPNLKYCFKEAREIKGQTVRYKKTASWEKEAYQVVIPAYGDGSLGGQSPEKKPPMESFLCLLGLWLSIGHINLDKLIITHKKPEIHKLIEKTLDELGYDYSTNSIHDESIEKTKEAAVGDTIQYYFGDFQLVEFFKAFNFNSKNKRLPSFVWELNKEQCNVLLDSLLLGAKGFPFGKRSSLAKARKAREAGEAYNTFSLEFARDISRLILHCGYAASITLNIPLGSDALTKQPYNPCFPHRKGEGSSLYGEGSSLLTPAKPVARTIKVSASLREGRGEALAGAASSLGTAEQDDKDLRKTEINSNSENGSSMYWVNIISEEEKTQPYANSPKRNEKFDDSFVEYSGDIYCLTVPYGIFYVQRNGYPVWTGN
>vOther_Chrysochromulina_ericina_virus_(CeV01)
TLAGFMPVIFKQNNIINIKPICEVVKNHTKYDSILVDEKINHYQEGEVETELFIWDNNDWTKVKFASGYPHDQKDNKNPRFIISKNASYMITSNHVAIMEDDSEVECKNLKLGDKLKLVKFPKINDYDNINKSLYKFNKPVISNIECCYCNHIFARKSNYDKHIDKCKINREFYNNKINRYEAEFLGLIVGDGSFGNNVRFTNKSKELHNYVIDLWEKIGKFNNKECTYRISEIRSGFNPNEIIFQLNLNGFNDFFKKYEIYNEDKTKRVPVIILNSPQNIQEKFLEGYNKADGLKSNKCVYKFKNFKTNSATLAQGLIYLLENTTGQKYNINVESIFKFNKHRLYYSINVLSNTIYSLDKTKEKSELIKEMHSSNISQREIHRRINISRSLIRKVVNTGYEGGLNHHNSKQDNEIKKIINMDNYNGWFYDLETESGKFQAGIGKGRIHN
>VMAi_Zygosaccharomyces_bisporus_ASCO_SACCHARO
CFAKGTEVMMSDASVKTVESVKVGEQVMGKDGKPRKVVATPSGCEKMYKVTQKVAHKRTHTLNEPRGLSEYTCNATHKLVVRTPRICRSVIRKFKGTNYIDVIFFNKVKGSVEDGRVIDIVQEASMSYPAVEGPERALRAIKEYAEADGAREFFEWTIEARDISLLDENVRAATYQLRAPVLLQNDFFSQYVSNSKFASGTEATRALSYFLGLWIGGGLTDKTTLSVDSEDTSLFDRINQFAEILGLSAEQEAKEESKRAKKVNLHPKTNGAEDADRSLNIGNPLWNAIVDLEYLKDGSKNVPAYLSSDCFENREMFLAGLVDSEGHVRGEVATINTCHHSVMTGVVAVARSLGITVTVNTKGEKFGNIGANQDSGYVIQLSSCDALLSVLANCGAVDKRREAPAHGVIRELNKVYFEMRELGEDEYYGLTLSNDSDHQFLLANQLVVHN
>VMAi_Zygosaccharomyces_rouxii_ASCO_SACCHARO
CFAKGTEVMMSDGSIKEVEGIEVGQEVMGKDGKPREVVGTPSGREKMYKVSHKTAHRAHKSDSTSERFGLFEYTCNATHKLVVRTSRSCRPLVRNIQGTDYVEVCLFNMTKKTLEDGRVIDIVEETSDFYPAVEGPEKALRILKEYAEADGGKEYFEWTIEARDVALLSAQVRKATYQLSAPVLLENNHFSHYLKDSNSAVGNDTVRALSYFLGLWIGDGMLNNAATFSVDSQNASLLNRINEFAEVLGLSAEYKDSQEPKRAKTVNLYAKAIRDEGVRKNLDTHNLLWDAIVDLGYLKDDSKNVPGYICSDSFQHREVFLAGIIDSTGYVSDETATVKTIDQSVMTGTVAVARSLGINVSVDVEVDEDGVDRSFVYAIYMDRSDALLAVLANCASNNKQIEAPPHGVIREFNKAYFEMEELEEDEYYGLTLSNESDHQFLLANQLVVHN
>VMAi_Saccharomyces_cariocanus_ASCO_SACCHARO
CFAKGTTVLMADGSIECIENIKIGDKVMGKDGKPREVIKLPRGNETMYSVVQKSQHRAHKTDSSREVPDLLKFTCNSTHELVVRTPRSVRRVSRTMKGVEYFEVISFEMVQKKVPDGRIIELVKEVSKSYPASEGPERADELVESYRKASTKPYFEWTVEARDLSLLGSHVRKATYQTYAPILYENDYFFNYMENSKFHPTIEAPKVLAYFLGLWIGDGLTDRTTFSIDSRDTSLMERVTEYAEKLDLCAEYKDRKEPKVAKTVNLYSKSVRXNGIRNNLNTENPLWDAIVGLGFLKDGVKNIPSFLSTDNIGTRETFLAGLIDSDGYVTDEHGITATVKTIHTSVRDGLVSVARSLGLVISVNAEPAKIDMSGTSHKMCYAIYMSGGDILLNVLSKCASFKKFRPAPVAPPVRECRGFYFELQELEEDDYYGITLSDDSDHQFLLANQVVVHN
>vDNA_RNA_HEL_Tokyovirus_A1
CVHGSTLVSVNGKYRDIEGIWKSYGVGPPKVDAEGGEWKVPSSKLFTHSFDEQTKKMCRSQISKLYRQRVRERLNVITIPGGTKLRMTKAHRVLTERGWTNDFSKCNFVAVPKALRCEQQTQKVPLEFAVWFTTYGNFLRNQDPRNFGLGSSPVSQNPLLQKDNGKFLWTFSSMGGYMLFEKFINNFLMENNIATDREIRPQKTTMRKDGSEEDIFCCAFRSGSLERFLATYEFDFTFSSGLSPWFAECEQKEFIGFLESYLSESSRVGGDGSILVRFQNRSCCLDFSSLLLRFGVQMSVHGNVGKIHRRYALRLEEKIHFPLLTAKSIQKPTTKSTSESEPFPYPEFLQKISQKLGVQSSCLLPDKRNIESMTDARQVLLSLVRARQGENPQLESASKTDVRLFSEELSRVLEQELVFVPISSFEEEEHDGYVYDFEVQKHHNYLAEGIVCHN
>vDNA_RNA_HEL_Melbournevirus
CVHGSTLVSVNGKYRDIEGVWKNYGSGQSKVDPEGGEWKTPTAKLFTHSFDEQTKKMCRSQISKLYRQRVRERLNVITIPGGTRLRMTKAHRILTERGWTNEFSKCKFVAVPKALRHEQQAQKIPLDFAVWFTTFGNFLRNQDPRNFGLGSSPISQNPLLQKDNGKFLWTFSSMGDYMIFEKFINNFLMENNVTTDREIRPQKTTMRKDGVEEDIFCCSFRSGSLERLLATYEFDFTFSSGLSPWFADCDQKEFLKFLETYLSESCRVERDGSVLVRFQNRACCLDFSSLLLRLGVQMSVYGNVGKIHRRYALRLEEKIHFPLLTAKCIHKPTTKSTTEAEPFPYPDFLQRVSQKLGVQSTCLLSEKRNIESMTDARQVLLSLIRARQGESPQLDGASKTDVRLFSEELSKILEQELVFVPIVSFEEEEHDGYVFDFEVQKHHNYLAEGIICHN
>vDNA_RNA_HEL_Marseillevirus_marseillevirus_(GBM)
CVHGSTLVSVNGKYRDIEGVWKNYGSGQSKVDPEGGEWKTPTAKLFTHSFDEQTKKMCRSQISKLYRQRVRERLNVITIPGGTRLRMTKAHRILTERGWTNEFSKCKFVAVPKALRHEQQAQKIPLDFAVWFTTFGNFLRNQDPRNFGLGSSPISQNPLLQKDNGKFLWTFSSMGDYMIFEKFINNFLMENNVTTDREIRPQKTTMRKDGVEEDIFCCSFRSGSLERLLATYEFDFTFSSGLSPWFADCDQKEFLKFLETYLSESCRVERDGSVLVRFQNRACCLDFSSLLLRLGVQMSVYGNVGKIHRRYALRLEEKIHFPLLSAKCIHKPTTKSTTEAEPFPYPDFLQRVSQKLGVQSTCLLSEKRNIESMTDARQVLLSLIRARQGESPQLDGASKTDVRLFSEELSKILEQELVFVPIVSFEEEEHDGYVFDFEVQKHHNYLAEGIICHN
>vDNA_RNA_HEL_Cannes_8_virus
CVHGSTLVSVNGKYRDIEGVWKNYGSGQSKVDPEGGEWKTPTAKLFTHSFDEQTKKMCRSQISKLYRQRVRERLNVITIPGGTRLRMTKAHRILTERGWTNEFSKCKFVAVPKALRHEQQAQKIPLDFAVWFTTFGNFLRNQDPRNFGLGSSPISQNPLLQKDNGKFLWTFSSMGDYMIFEKFINNFLMENNVTTDREIRPQKTTMRKDGVEEDIFCCSFRSGSLERLLATYEFDFTFSSGLSPWFADCDQKEFLKFLETYLSESCRVERDGSVLVRFQNRACCLDFSSLLLRLGVQMSVYGNVGKIHRRYALRLEEKIHFPLLTAKCIHKPTTKSTTEAEPFPYPDFLQRVSQKLGVQSTCLLSEKRNIESMTDARQVLLSLIRARQGESPQLDGASKTDVRLFSEELSKILEQELVFVPIVSFEEEEHDGYVFDFEVQKHHNYLAEGIICHN
>VMAi_Saccharomyces_pastorianus_ASCO_SACCHARO
CFAKGTNVLMADGSIECIENIEVGNKVMGKDGRPREVIKLPRGSETMYSVVQKSQHRAHKSDSSREMPELLKFTCNATHELVVRTPRSVRRLSRTIKGVEYFEVITFEMGQKKAPDGRIVELVKEVSKSYPVSEGPERANELVESYRKASNKAYFEWTIEARDLSLLGSHVRKATYQTYAPILYENDHFFDYMQKSKFHLTIEGPKVLAYLLGLWIGDGLSDRATFSVDSRDTSLMERVTEYAEKLNLCAEYKDRKEPQVAKTVNLYSKVVRGNGVRNNLNTENPLWDAIIGLGFLKDGVKNIPSFLSTDNIGTRETFLAGLIDSDGYVTDEHGIKATIKTIHTSVRDGLVSLARSLGLVASVNAEPAKVDMNGTKHKISYAIYMSGGDVLLNVLSKCAGSKKFRPAPVATFVRECQGFYFELQELKENDYYGITLSDDSDHQFLLANQVVVHN
>VMAi_Saccharomyces_cerevisiae_ASCO_SACCHARO
CFAKGTNVLMADGSIECIENIEVGNKVMGKDGRPREVIKLPRGRETMYSVVQKSQHRAHKSDSSREVPELLKFTCNATHELVVRTPRSVRRLSRTIKGVEYFEVITFEMGQKKAPDGRIVELVKEVSKSYPISEGPERANELVESYRKASNKAYFEWTIEARDLSLLGSHVRKATYQTYAPILYENDHFFDYMQKSKFHLTIEGPKVLAYLLGLWIGDGLSDRATFSVDSRDTSLMERVTEYAEKLNLCAEYKDRKEPQVAKTVNLYSKVVRGNGIRNNLNTENPLWDAIVGLGFLKDGVKNIPSFLSTDNIGTRETFLAGLIDSDGYVTDEHGIKATIKTIHTSVRDGLVSLARSLGLVVSVNAEPAKVDMNGTKHKISYAIYMSGGDVLLNVLSKCAGSKKFRPAPAAAFARECRGFYFELQELKEDDYYGITLSDDSDHQFLLANQVVVHN
>VMAi_Torulaspora_pretoriensis_ASCO_SACCHARO
CFAKGTKVLLHDGSLRAIESIEVGEDVMGVDGERRKVVGLPRGREVMYKVSQKTTNRAHETAETRSEPLGLFEYTCNATHKLVVRTPRSCRLLTRNENGADYYDVAFFDLVKTKLKDGREIEIVKEMSNSYLATEGPEKAAQMVKEYQEASEGKEFFEWTIEARDVAVLGADVREATYQVYSPVLYESDFFSQYVKDSKFGLTSEAPLALAYLLGLWAGDVSSEETVFSVNSEDGSLYERITQFADILGLSAEFKDREAPKQGKTVYLHPKAIGGNDIQENSNNDNPLRNAIVDLGYLTDGVKNVPTYLLSDAIPHREIFLAGLIDSDGFVRSEDGCSATIKTTLKTVMAGTVAVARSLGLNVSVNTEEAKVDNGVDQRLSYAISISVSDALLSVLAKCAGAEMFRELPASEVVRKMNKVYFEMEELEEDDYYGLTLANGTDHQFMLANQLVVHN
>CLPPi_Chlamydomonas_eugametos_VIRIDIPL_CHLOROPH
CLTSDHTVLTTRGWIPIADVTLDDKVAVLDNNTGEMSYQNPQKVHKYDYEGPMYEVKTAGVDLFVTPNHRMYVNTTNNTTNQNYNLVEASSIFGKKVRYKNDAIWNKTDYQFILPETATLTGHTNKISSTPAIQPEMNAWLTFFGLWIANGHTTKIAEKTAENNQQKQRYKVILTQVKEDVCDIIEQTLNKLGFNFIRSGKDYTIENKQLWSYLNPFDNGALNKYLPDWVWELSSQQCKILLNSLCLGNCLFTKNDDTLHYFSTSERFANDVSRLALHAGTTSTIQLEAAPSNLYDTIIGLPVEVNTTLWRVIINQSSFYSYSTDKSSALNLSNNVACYVNAQSALTLEQNSQKINKNTLVLTKNNVKSQTMHSQRAERVDTALLTQKELDNSLNHEILINKNPGTSQLECVVNPEVNNTSTNDRFVYYKGPVYCLTGPNNVFYVQRNGKAVWTGN
>CLPPi_Chlamydomonas_moewusii_VIRIDIPL_CHLOROPH
CLTSDHTVLTTRGWIPIADVTLDDKVAVLDNNTGEMSYQNPQKVHKYDYEGPMYEVKTAGVDLFVTPNHRMYVNTTNNTTNQNYNLVEASSIFGKKVRYKNDAIWNKTDYQFILPETATLTGHTNKISSTPAIQPEMNAWLTFFGLWIANGHTTKIAEKTAENNQQKQRYKVILTQVKEDVCDIIEQTLNKLGFNFIRSGKDYTIENKQLWSYLNPFDNGALNKYLPDWVWELSSQQCKILLNSLCLGNCRFTKNDDTLHYFSTSERFANDVSRLALHAGTTSTIQLEAAPSNLYDTIIGLPVEVNTTLWRVIINQSSFYSYSTDKSSALNLSNNVACYVNAQSALTLEQNSQKINKNTLVLTKNNVKSQTMHSQRAERVDTALLTQKELDNSLNHEILINKNPGTSQLECVVNPEVNNTSTNDRFVYYKGPVYCLTVPNSVFYVQRNGKAVWTGN
>VMAi_Zygosaccharomyces_bailii_ASCO_SACCHARO
CFAKGTEVMMHDGSVKAIETIEAGEAVMGTDGQPRKVVGLPRGREVMYKVSQKTAHRVHKTDETRAAPVALFEYNCNATHKLVVRTPRSCRSITRKMQGVDYNEVIFFDLKKKKLEDGREIEIVKEVSRSYPAAEGAEKAAQMVKDYYDAARGKEFFEWTIEARDVXELGAHVRKATHQVYAPVLYESDFFFHYVKNSKFALRSEASTALAYLLGLWVGDGLSDRAVLSVDSEDSSLLERITGYADILDLSAEYKDREIPKRAKTVCLYPKTIRGNDIRRNLNTDNPVWNAIVDLGYLKDGVKNVPSYLFSDSICHREVFLAGLIDSDGHVRGDDGLSVTIKTIHKTVMEGTVAVARSLGLIVSVNTEEAKIDKNDVNHRFVYAIYISGGDALLSVLAHCAAAKKFRAPPSNEVVRGLKKVFFEMEELKEDDYYGITLAKESDHQFLLANQLVVHN
>RNAPoli_Parastagonospora_nodorum_ASCO_PEZIZO
CLSADHEVLTSTGWKALPAIKDADQVMTLDLQTGTQQWNSVQATTRFAREGSLYRLKSDDMDAVCNESHRWYLNTKDQPTTYTAFTTQQMLDNQLVALRNSSGKATDQWNHESGTTTHTNHNIPTVGHNGNVMFSWPDCPWLPREFVADEACNLDWCRFIGLVMGDGSIDHVTDAQGQEHYSIQIHQRAGNPASNANTEDVLERLAAKLPNFVVHPSCVSGAEEKHTWTINHRDMYHFFLPMMRGPQSYDPLDNAMCRTYQAPDYQALSRSDNEPIIPVPADWKTGNWWHLRRWINYPWLFSLAQSQARAMIKGMAAANGDWSLSLKARLDTGDSGVVRVFSNSIPLMHDMSVLGLLADTRVNIGVDHKKGQMQLQVPVTMPALLAWCISFSFANSDLAVAAPKPEAYDNPRHDGFVYCLTVPNGNFLARRTVEYSDNDKIQEVIDAAQKPFFTGN
>VMAi_Torulaspora_globosa_ASCO_SACCHARO
CFAKGTPVMMHDGSVKAIETINVGEEVMGADGLGRKIVGLPRGREVMYKVSQKTEHRAYETDETRSAPVGLFEYTCNATHKLVVRTPRSCRTLNRTMKGVEYYEVVFFDLAKEKLKDGREIEVVKEISRSYPVTEGPERAAEIMKEYQEAGAGKQFFEWTIEARDVGALGAHVRKATHQVYAPVLYESDFFFHYVKDSKFCLKSEAPFALAYLLGLWVGDGLSDRAVFSVDSEDTTLFDRIIDFADILDLSAEYKDREIPKRAKTVGLFPKTIRGNDIGRNLNTDNPLWNAIVDLGYLKGGVKHVPSYLLTDSIPHREVFLAGLIDSDGYVRGEEAPAATIKTIHKTVMEGTVAVARSLGLTVSVNIEEAKVDKDGVNHRPAYAIYISGGDALLSVLANCASAKKHRAAPTKEVVRGLNEVYFEMKELQEDDYYGITLSENSDHQFMLANQLVVHN
>vDNA_RNA_HEL_Insectomime_virus
CVHPSTLVNVNGSNKEIESVWRIFGLGGPKIDNEGGEWKLPSMKLSVISFDESSKKMCRSTISKLYRQRVREKLNVLELPGGTRLRMTKAHRVLTERGWTNDFSKSSYVAVPKAVRPEKNSRKIPASLMDMIIWFSVYGTFLRNQDPRNFGLGTSPISLSPLSLKDRGKFLFTFRSMREYMNFESFANNFLMENSIGTDRELRPQKTTIRNGDGNDADVICCGFRSGPLERFFSVHEFDYEMRGLSSVFADCSQKDFQKFVELYVAEHSKVDREGSMLLRFYNRTCCLDFSSFLLRFGVRMTVHGSVGKICRRFALRLEEKIDMPLFTVKSIQKRTSKSSEESDPFPLPDFLTRAVQKLGVSSSDLLPAKRNIENMSDARQVLLSLVRARQGDDFCPELENASKTDVRLLSEELSQILEQEILFVPIVSVSEEEFDGYVYDFEVQKNHNYLAEGVITHN
>vDNA_RNA_HEL_Brazilian_marseillevirus
CVHPSTLVNINGCNKEIESVWKSYGMGAPKFDNEGGEWKLPSAKLSVFSLDESSKKMCKSTISKLYRQRVRERLNVLELPGGTRLRMTKAHRVLTERGWTNDFSKVSYVAVPKAIRPEQNTRKVSSSLLEMIIWYSVYGTFLRNQDPRNFGLGTSPVSLSPLAQKDRGKFLFTFRTMREYMNFVSFANNFLMENNIGTDRELRPQKTTIRNPDGGDADVVCCGFRSGPLERFFSMHEFDYEMRGFSGAFADCPQKDFQKFVEMYISEHSKVDREGSMLLRFYNRACCLDFSAFLLRFGVKMTVYGSIGKICRRYALRLEEKIDMPLLTVKSIQKRTTKSAIESDPFPLPDFLARASQKLGVNASDLLAGKRNIENMSDARQVLLSLLRARQGDDFCPALEEASKTEVRLLSEELSQILEQEVIFVPIVSVSEEEHDGYVYDFEVQKNHNYLAEGIITHN
>vDNA_RNA_HEL_Lausannevirus
CVHGSTLVNVNGSNKEIESVWKAYSSGGPKFDNEGGEWKLPSARLSVISFDESTKKICKSTISKLYRQRVRERLNIIEIAGGTRLRMTKAHKILTERGWTNDFSKVSYVAVPKVVRPELAKRKLPPSLLDMIIYHSVYGTFLRNQDPRNFGLGTSPVSLSPLAQKDRGKFLYTFRTMGDYMNFVAVANNFLMENSLGTDRELRPQKTTVRNAEGREVDVFCCGFRSGPLERFFSAYEFDYDLRGLSGILSDCGQKEFQKFVEMYITEHSKVDAEGAMLIRFYNRTCCLDFSSFLLRYGVRMTVRGSIGKIHRRYALRLEEKIDLPLYTVKTIQKRTNKSLEEPEPFPFPDFLSKASQKLGVSPDDLLHKKRNIESMSDARQVLLSLLRARQGDDFCPALEAANKSDVRLLSEELSQILEQEVVYVPIVSVGEEDFEGYVYDFEVQDKHNYLAEGIITHN
>vDNA_RNA_HEL_Port-miou_virus
CVHGSTLVNVNGSNKEIESVWKAYSSGGPKFDNEGGEWKLPSARLSVISFDESTKKICKSTISKLYRQRVRERLNIIEIAGGTRLRMTKAHKILTERGWTNDFSKVSYVAVPKVVRPELAKRKLPPSLLDMIIYHSVYGTFLRNQDPRNFGLGTSPVSLSPLAQKDRGKFLYTFRTMGDYMNFVAVANNFLMENSLGTDRELRPQKTTVRNAEGREVDVFCCGFRSGPLERFFSAYEFDYDLRGLSGILSDCGQKEFQKFVEMYITEHSKVDAEGAMLIRFYNRTCCLDFSSFLLRYGVRMTVHGSIGKIHRRYALRLEEKIDLPLYTVKTIQKRTNKSLEEPEPFPFPDFLSKASQKLGVSPDDLLHKKRNIESMSDARQVLLSLLRARQGDDFCPALEAANKSDVRLLSEELSQILEQEVVYVPIVSVGEEDFEGYVYDFEVQDKHNYLAEGIITHN
>vDNA_RNA_HEL_Tunisvirus_fontaine2
CVHPSTLVNVNGSNKEIESVWRIFGLGGPKIDNEGGEWKLPSMKLSVISFDESSKKMCRSTISKLYRQRVREKLNVLELPGGTRLRMTKAHRVLTERGWTNDFSKSSYVAVPKAVRPEKNSRKIPASLMDMIIWFSVYGTFLRNQDPRNFGLGTSPISLSPLSLKDRGKFLFTFRSMREYMNFESFANNFLMENSIGTDRELRPQKTTIRNGDGNDADVICCGFRSGPLERFFSVHEFDYEMRGLSSVFADCSQKDFQKFVELYVAEHSKVDREGSMLLRFYNRTCCLDFSSFLLRFGVRMTVHGSVGKICRRFALRLEEKIDMPLFTVKSIQKRTSKSSEESDPFPLPDFLTRAVQKLGVSSSDLLPAKRNIENMSDARQVLLSLVRARQGDDFCPELENASKTDVRLLSEELSQILEQEILFVPIVSVSEEEFDGYVYDFEVQKNHNYLAEGVITHN
>vDNA_RNA_HEL_Noumeavirus
CVHGSTLVNVNGSNKEIESVWKAYSSGGPKFDNEGGEWKLPSTRLSVISFDENTKKICKSTISKLYRQRVRERLNTIEIGGGTRLRMTKAHKVLTERGWTNDFSKVSYVAVPKALRPEISKRKLPPSLLDMIIYHSVYGTFLRNQDPRNFGLGTSPVSLSPLAQKDRGKFLYTFRTMGEYMNFVGVANNFLMENSLGTDRELRPQKTTIRNAEGREVDVFCCGFRSGPLERFFSAYEFDYDLRGFSGILSDCGQKEFQKFVEMYITEHSKVDAEGAMLIRFYNRTCCLDFSSFLLRYGVRMTVHGSIGKIHRRYALRLEEKIDLPLYTVKTIQKRTNKSLEEPEPFPFPDFLAKASQKLGVSSDDLLHKKRNIESMSDARQVLLSLLRARQGDDFCPSLEAANKSDVRLLSEELSQVLEQEVVYVPIVSVGEEDFEGYVYDFEVQDKHNYLAEGIITHN
>vDNA_RNA_HEL_Kurlavirus BKC-1
CVHGSTLVNVNGSNKEIESVWKAYSSGGPKFDNEGGEWKLPSTRLSVISFDENTKKICKSTISKLYRQRVRERLNTIEIGGGTRLRMTKAHKILTERGWTNDFSKVSYVAVPKALRPEISKRKLPPSLLDMIIYHSVYGTFLRNQDPRNFGLGTSPVSLSPLAQKDRGKFLYTFRTMGEYMNFVGVANNFLMENSLGTDRELRPQKTTIRNAEGREVDVFCCGFRSGPLERFFSAYEFDYDLRGFSGILSDCGQKEFQKFVEMYITEHSKVDAEGAMLIRFYNRTCCLDFSSFLLRYGVRMTVHGSIGKIHRRYALRLEEKIDLPLYTVKTIQKRTNKSLEEPEPFPFPDFLAKASQKLGVSSDDLLHKKRNIESMSDARQVLLSLLRARQGDDFCPSLEAANKSDVRLLSEELSQVLEQEVVYVPIVSVGEEDFEGYVYDFEVQDKHNYLAEGIITHN
>PRP8iA2_Rhizopus_microsporus_v2_MUCORO
CFDGETPLMLSDGSIKLAKNITTMDTLMGDDGKPRQIVETVEGIAPLYELPNNKGETLVVTGNHILCLKSSTHACSTWSADEQCWTVYWFDRDHSSCSKQFVYKESTDSCYKTPEAAEAAANDFMVSLENDESCLPKGAIIETTVREFLDLPQSAKTMWFLYRTGLNFPKREVIVDPYYLGLWLADGERRNAIATNDHEKEVVEFLSCYADKLSMKLVGKDCSIVNRKVKEDKLEDTTADLSVLYTDMTEAEKQQYDSLRELFKDQETLELALQESIVSDKGSDLLLGALKKLGVPASLSGCDNYSKRIPKEYLLNSRQVRLQVLAGLLDSNGTYNNGSHEFCFTQSKRWHEQLFNDFVWLSRSLGFHTTCSSTVQTHKLPNGEYYTGEYLQAYISGCVDEIPCLIPREQSSECVTKADPMASSIILENVTITAPKKYYGFKVDGNQRFLREDFMVLHN
>PRP8iA1_Rhizopus_microsporus_v1_MUCORO
CFDGETPLMLSDGSIKLAKDITTMDTLMGDDGKPRQIVETVEGIAPLYELPNNKGETLVVTGNHILCLKSSTHACSTWSADEQCWTVYWFDRDHSSCSKQFVYKESTDSCYKTPEAAEAAANDFMVSLENDESCLPKGAIIETTVREFLDLPQSAKTMWFLYRTGLDFPKREVIVDPYYLGLWLADGERRNAIATNDHEKEVVEFLSCYADKLSMKLVGKDCSIVNRKVKEGKLEDTTADLSVFYMDMTEAEKQQYDSLRESFKDQETLELALQESIVSDKGSDLLLDAFKKLGVPASLSGCDNYSKRIPKEYLLNSRQVRLQVLAGLLDSNGTYNNGSHEFCFTQSKRWHEQLFNDFVWLSRSLGFHTTCSSTVQTHKLPNGEYYTGEYLQAYISGCVDEIPCLIPREQSSECVTKADPMASSIILENVTITAPKKYYGFKVDGNQRFLREDFMVLHN
>VMAi_Mixia_osmundae_BASIDIO_PUCCINIO
CFAKDTAVLMADGTEKPIQDVAIEDEVMGKDGCGRVVVGLPRGVETMYDVAAIGQHHNQAENGLLNFTCNASHKLVVCTPQHVRLTDHMLGQKMQTSVSYFVMGQERVSADRVISAVTLRMRSWQHELHGGHRAARVKAEAFKASIDKDEIFNWTIEAQHVAALNMHVRKATQQTISPVLHENHRFGDILSQHGLDPQLDARVAYLVGLWLGSGSSDEPALTIASNDAKTVERIDSLCSALGLVASVSDEHHRAKIARVQENVAHSAATADDQKLHRDLHIKIVADGGETSHNVFWTTLSENGFRGASAKEPKAVPSWVASEPFGVREAFVAGMVDSAGQVKASKDRAMRRNVDILTGHASVCDGLVRVARSLGIRVSASMQAVNAYAVFLSGGEVIQSMLSLCAVECNRAARPEGPVKRPGQSFNFTVTKTDQAPYYGITLADDTDHKFLLGNLALVHN
>RNAPoli_Dictyostelium_discoideum_AMOEB_MYCETO
CLHPDTIITMSNGQQKPIRQLKDGDSIITLDPITMEAHSTRIYSHFIKSSSQYGKQLLKITTITGKEIICTNDHRFLTSNGNWKQSKDLLLNDKLFLISSSNQLEFNNNNNENNNENNNDIIEILNENQLINQGVVPIKIIQELKSIELLPLLNNNEKLITISRIIGSIDKIGSNKQNEPIIQYQFNLISDFDQFLKDLQYLGFINPIYKLNEEQQQQQQQKIDHQQQQQQQVEQQQKSIIIDFIGSSFGYFIQSLLNEKNWIEKSNNQFVKKEFLSSFISNVNRIQFNIIEEINQQNNDSNFKILLNYKQQKQQQNEKEERAVVDHDNEIFNIKSLQILLNQFNVISSIDFEESNLIIINSSLKKFIDLINIKFNQKLNNQIIQIREYLNYINYNNNNNNNEEINIKKKDFGYFKKLKIKRNSFEIEIEKIEQLNYQDCPEISDFTTESDYHSMISNGFVSHN
>PRP8iA_Batrachochytrium_dendrobatidis_CHYTRIDIO
CFAGHTSLLLADGTTKHASDITTNDQLMGDDGKPRLIREVVNGISPMYHITPKDGDELVVTGNHILCLVATSRACLSWSDASSTFSVFWFDGVYQTKQFKVTTSTCAGDFASATAACDAAYQFYSSLRACSFIPIKDYRIEITVREYLALPFAEQKVWHLHRTILDCPSSPVTVDPYFVGLWLGEYVQNRVALQTFYPLETHIIDLIARESVALDTNLGVSLPAPLAINTNAVEEVFIMNTHFNQVDDSYSVDVISLQNTALTDADYLPCLQTEMEADSFMSSSDKTVCVDEMIFRILNHKTNTTSICCHLATQLILLGVAPAFNCIKDIKSFIPRIPSAYKFNSIDVRMRLLAGYASCFVFENKPSAVSFTDLHDTDLAPLFGDLETVSRGCGLNLSDLSLCAESFARQLYKNCSTFTAISRNAGSLATPIVSVKYNCAPQPYYGFKVDGNQRFLGSDFMVLHN
>VMAi_Metschnikowia_bicuspidata_var._bicuspidata_ASCO_SACCHARO
CFAKGTDVFMADGAEQPIESIKVGDEVLGKDGQPRLVVGLPRGNDQMYEVVQTSTESAHGKIKYTCNSNHELVVVTSQKILTTEDADKSVSVSYFALAATKTDDGRSIKMAQQATRVYQDNSDAQRFVQSLSKEDLHWTIEARDVSLLTGSARESTYQLINPVLVEKPTLAPLIEKYGGDVDAVNEMSYLLGVWTGSGRSDASCISVDSADSGLIDRLEAFSEKLGLSVECSKNHKRARLDAPLSPAGRENIVVNETDSGYFSLPLSPGSPAATPRANDENEASELLVVICNGNMRGKGVRQTLEDENIFWKMIAAFKVADTVKSVPNSLASESISVREYFIAGLVDSEGRVAHNKETDAFTATIRTSNLKVRDGLVKASRSLGIRASVKEDTAMSFAVSLSGNALTGVLSKCASFSKKAPVSSKTERLPEAFSFDIKKTSVDDYYGITLEEGSDHQFLLANCALVHN
>VMAi_Candida_tropicalis_ASCO_SACCHARO
CFTKGTQVMMADGADKSIESIEVGDKVMGKDGMPREVVGLPRGYDDMYKVRQLSSTRRNAKSEGLMDFTVSADHKLILKTKQDVKIATRKIGGNTYTGVTFYVLEKTKTGIELVKAKTKVFGHHIHGQNGAEEKAATFAAGIDSKEYIDWIIEARDYVQVDEIVKTSTTQMINPVHFESGKLGNWLHEHKQNKSLAPQLGYLLGTWAGIGNVKSSAFTMNSKDDVKLATRIMNYSSKLGMTCSSTESGELNVAENEEEFFNNLGAEKDEAGDFTFDEFTDAMDELTINVHGAAASKKNNLLWNALKSLGFRAKSTDIVKSIPQHIAVDDIVVRESLIAGLVDAAGNVETKSNGSIEAVVRTSFRHVARGLVKIAHSLGIESSINIKDTHIDAAGVRQEFACIVNLTGAPLAGVLSKCALARNQTPVVKFTRDPVLFNFDLIKSAKENYYGITLAEETDHQFLLSNMALVHN
>PRP8iB_Spizellomyces_punctatus_CHYTRIDIO
CLAAGTKVMVVRNGCLLNVKVDELVQGDVLLDERGGATRINTPVVSGNRPLLRVSGRTHGLVSQEYTVTEGHLLSLRCESEPYVFTTGYPSGTVRFQYAAYKNDGSVEWQSAEFKHNKDGQLVRISEMDQEVGLPTSEQKDIKIQILDWWKQQADRVELRATVNITALEYMHLDADHPLKTKFGGYRGRVNDGWPVELSRSSSGVTTVLDPYFLGIWLGNGSTSANSVRVSISKDDVDIVDKLRSIFLPQGFTIMVAGASTTAYDVDICDPISQSNRLKDALFEAGLIGEGSAKHIPVGYMHAGKDVRQRLLAGLIDANGVQSTRTDNGSLEHVMQGMEHMPSEHIERIIKNHQPLNVWIFGQRQMEERLFEDVVQLARSLEMMQTVSPDKLPKSNNTDSHKQIILSGYDQEEVSSHVALKHKQLGPYCLLKGLDQNRIALTVERAEAGTYFRFSVDGYQSRFLLADWTVVHN
>VMAi_Schizosaccharomyces_japonicus_ASCO_TAPHRINO
CFAKGTEVLMANGADKKIEDVVIGDKVMGKDGRPRDVVALPRGFDTMYTVSQKISRKGAKSSNNLSYTCNATHKLVLKTPQQISLVEQVVRGKKQSSVSFLRLADVVVGSSRGGDRRRIQIVKKVTKSFQHEPRGVEKARELAMEFLSTIGDDDIYWTIEARDYTLVSQEVRELTQQMISPVLFEKADLQNRLVKRGISAKYASEAAYLLGVWVGAGFSRSSAFSLYEEDSELVSRIISFGKALGLKAVTAEHNPRTVKIVRGELGVDGTFTSEVEDLVEVVDFQEGSEIPAWEQRGNLSVSFEGNTDNVFWKLISDLGFSGAVKSIPSHFAYESFPVREAFLAGLIDADGSVKHGDLSSAHLSTTSPKVRDGTVRIARSLGISAYVSTKSEQIVDGVYYPETYTIELEGNEALQSVLSKSALSSNVAPAPGSFERKAVPMYFDLGITTPANYYGVTLAEDSDHQFLLSNLTLVHN
>VMAi_Fonsecaea_nubica_ASCO_PEZIZO
CFAAGTPVMMADGTNMNIEDITVGDSVMGKDGKARVVKALPRGEETMYEIGIKTQHQDETFREVSYTCNAMHLLVLQTPQRVSIFDHHLEGKMQSSVSFFAFDTRQAATEDGVNVVRELKQYTKSFQHDSHGGSERARSLAEDFAASIPRDDFHWAIEARDIDFVDVHVREATQQLISPIFLQNETLNSHLVQKGFDGHLAPQMAYLLGSWVGNGHHADSRMSVDPEDTELVDRLEEYGKMFDLESDLVTFAPGKRTVLGEIHVKHSRPANSISAALEVAKNLGFNFHEGDDLAVELRGKGMNTGSTKGLNTNNVFWDMVLATGVRGSSDDRLKMVPLWLSSESFEVREHFLAGLIDSQGQVELNDREQSATVKTVYPAVCEGLVRVARSLGLCVSVFTEEEKAFCVYMTATGILESVLSKCALSSNRTAAPTSVERKAQPVYFDVVEKPAAPYYGITLPDDSDHQFLLGNLMLVHN
>VMAi_Fonsecaea_monophora_ASCO_PEZIZO
CFAAGTPVMMADGTNMNIEDIAVGDSVMGKDGKARVVKALPRGEETMYEIGIKTQHQNETFREVSYTCNAMHLLVLQTPQRVNIVDHHLEGKMQSSVSFFAFDTRQAATEDGVNVVRELKQYTKSFQHDSHGGSERARSLAEDFAASIPRDDFHWAIEARDIDYVDVHVREATQQLISPIFLQNETLNSRLAQKGFDGHLAPQMAYLLGSWVGNGHHADSRMSVDPEDAELVDRLEEYGKMFDLESELVTFAPGKRTVLGEVNVNHSRPANSISAALEVAKNLGFNFHEGDDLAVELRGKGMNTSSTKGLNTNNVFWDMVLATGVRGSSDDQLKMVPLWLSSESFEVREHFLAGLIDSQGQVELNDREQSATVKTVYPGVCEGLVRVARSLGLCVSVSTEEEKAFCVYMTATGILESVLSKCALSSNRTAAPTSVERKAQPVYFDVVKKPAAPYYGITLPDDSDHQFLLGNLMLVHN
>PRP8iB_Capsaspora_owczarzaki_B_ICHTHYOSP
CFSPETPVRMADGSVKRADAIAQNDRVLGADGRSLPVKRTMAGRDAMYKISIVTPPESKAQRKDAEWQPSESGFTCNSRHDLVLACPHIDTVHVHHDAASRTFTVRHAALRKYSGPVKGLETSMQQVSSTFSYSATFVAAENDRRFATETAARDAATTFANECRAAQPVLWTVGTAAFVRFAAAHPTQAGHMRMIRSGCIEWPVPASVDLSQVIEQVVPAISSNEPRPTPETLGYLLGLHLADGSAERASFFVGHAESSLLAYLDEVAPQFGLVSHRVSQPDMYEVSLTRALGSEKQNPLLAAFRGLGYLRKPVKDISASFVRNVLTQSVSVRRAVLAGFLDGEGSLVACNSCGSACAYSAVQAVGAARSAHHGDILRLIQHVARSLGLLCNVYARKTASFTASSQALRRLTCRLSGDGIHLLPCKQKPMMAEHTCAEARERRFVKFTVSRVSESGPYVGFELDGSPLFLLDNWLVVHN
>VMAi_Hyphopichia_burtonii_ASCO_SACCHARO
CFAKGTKVLMADGTDKVIENITVGENVMGKDGNAREVVALPRGTETMYEVKQETQHKHEDHASVGYTCNAKHILVLKTKQHVKMTDDIVGGKAQTSVVYFAMETVITEDKREFRLVKEKTRSFQHSTWGGKENAHAEAEKFMSTIPRDDIDWTLEVRDLERLNVHARKATQQLISPVLHENDIFAENMKAIGADASVRDQLSYLLGLWVGDGYSDRSSFSIDPADVDLIERISQYASDLDLVSDADPYKRARNEVVEEANVEDPEFADQEDRAEASASFDDEEVTLVGEDISQEKTHKGGDITVNVRAPVTRGNTGNALWEAVKTFGVKGEKCKAVPYSLASAPFTVRENFLAGIIDSDGHVKRDDVSATVKTIYPEVRDGLTRLARSLGIRVSVNKEIASVYKGVSHEESYAVYMSGGDVLKSVLSKCSLDRKRFEAPATFTRSAQAFNFTVKELPRADYYGISLPSESDHQFLLSNLALVHN
>PRP8iA_Sphaerulina_musiva_ASCO_PEZIZO
CLAFGTEVLRLDHSRVKVEDVKDGDLLLGPDGQPRRVYNTVSGEERLYRISISEDFEDLVCTSNHILVLYHVKTDHGKDIAGPSEDPEGETVYMTAKEFAGLPESDRSRYRVLRPAGHELPEQDVSVTPYFLGMWIGNGNHTDTTNTDDHEEHIRDFIVAHAAELDLHITNHGCLGSKVRESRDTIYARRLADGWKNEGRFCLPPSDQPNDLNDTNKHVRGSTTPSSPPPTRRLRPGTIDTSVDAVQDPVDSPMDMSLPALNGNGKDSEEGFVISSDCEIIRMETGKAAYGELIQDEEDLLVGDALGQSQPKNVNSLLVAMRSLGILTPNEADGHDGRKRIPTMYMRNSRDVRLRVLAGFIDSNGWYAHSQNHIAFAQSERCDKDLFWEVVYLARSLGFGVSVKPENCLASSGQHEIPQLRATITGNLMEIPCLLPLKQAGAHVQTCRNTFTIKDIKLEAQSTKWAGFKVDKDQTYLRHDYLVLHN
>VMAi_Sporothrix_insectorum_ASCO_PEZIZO
CFAAGTPVMMADGSIQAIETINIGDQVMGKDGTPRGVVGLPRGTETMYHVSVKTQHRNENARDASFSCNASHLLVVVTPQHIRVTNHTIRGKKQTSVTWFDWHVTQAEDGRSIRLVKLFTKSWDHQTHGGEKSAAALADAFKDTLRTKDFEWTIEARDVSLLGSHVRKATQQMLNPVYLEVERLSSLLDGYGYKTFAPQMAYLLGFWVGDGYYDRAAFSIDSRDTAIKDQFREYGSLFDLEVDTREYKKYEYSSSPRQTRKALGELQVNVTKNLTDSPPMLKKGFTAIGDETIFLRPSTSFAGTGKRKPLNTGNVFWEMVNATGVRGPDGQHAKIIPDFLAHESFEVREHFLAGLIDSDGHVKPDEPSATIKTIYPAICDGIVKIARSLGVRVSVCVESAKIVRGVSHKTSYAVYMSDPDNSGVLVSILSGCSLERKKFNIPIHIERKAQSIYFDIKEQPAAQYYGITLADDTDHQFLLGNMLLVHN
>vRNR_Pandoravirus_dulcis
CFSGDTLVLTAERGPVPIGLLYREAAASVDNAVGSGSDGLDRAPATTVAPTTGVRVLSDDGRWCLLQSVVRHAPSAKSTYLIGAGTTFVPHWAMPPVDALRFGHGVRVTAQHQVQVLCDLLDDGRPVVIADDPDGDDHATTQTEDGLAEPSTTLEATTASTSAPKAELDTDENGNDNNGGGGDEDSDEDDVDTDPKETERRSGDTLGPRLASLCERINLGHVAPRMIDAEDLVPGAVLCVPIPPEPTDTSSAGSSTRTSDWRMAGIVHAAIVHGAVQIGAHVDTRTATFVNTYLAVADPDCASAGRPKNGICRWRIAHPGFDVARSLAARDVLASAPTSAVEAFVRGVCEGLDGNGASAHLVDTLRWLSLRLTRRAASFSPSAEAIAAGKAAILSCRTAPSPLSTAPTTDGTPRVAVQPWSIVHGDVVHVPVESIDMIVSDPERGDGADGAMPTGTSGAEGDDGALYDLEVDDANHTYSVLGLGACHN
>RNAPoli_Batrachochytrium_dendrobatidis_CHYTRIDIO
CLSGDTEVVLGNGMDVVLLTDLVDGACVSTIEPRTGVVSPSLIDHYFAKDATRVLKITLDDGRVIKADPEHPLFAAKVDETTRGLTGQWLRVEELTVGHHALLVSPQQAYCTSEQWTLTLSEKEVCTASTAQLAKQLSEIGLVGVPIPLSKVKSAARLFGLVLSAGDFSGKLYVEKDEDVTAVNSDLTALGFSPAHWVRYQDDQQKWFKCDDSNGKAICITLVPTANALLQTLGAHDAEKQHRYCLLPKWLLDAPTSIKREFLGALFGGNGAHITISCNEGKWEPTMSALTQHTDADHLESTVVYLKQVATLLGMLNICSSVSSEKHITAEKTGYAVHLHVDNTAENLVRFYEQVGYRYCFNKTSQSSAPVQWIKGSLFFIEQHRSKCQHAFELLHTGLGTKAAVSAEINMPHHNPSHMLNVKEIPTAPADEYITWIEFKDRYVHKESPRFVWVTIHSIEEAPAERLYDFNTVSQNHSFFANSIVSHN
>PRP8iA_Arthroderma_gypseum_ASCO_PEZIZO
CLANGTMLLRYDHSQVAVEDVKEGDLLLGPDGEPRRAFNIVSGKDRLYRIKIGSRKEDLVVTTNHILVLYKEKSGSNKLEANIDSSENKVEDTIVTLASQEASASEQYETVEMTADEFYALKPEERCKYRLFNSPGFDLPEQSVPCSPYFLGLWLGDNSRRTATTHDHSQEAGIRGFLVRHAAELDLHSQLGPQKTGATGTESIISQRLAAGWTFQTGVWEPPTTISIPNSAPPQANSNNQSVGLVEDPKAAKEGDLDSYLDILGTVSEIDDGQFDNSPRAKQSVRLQTGHSAYGTLREEEQEQLLQQVLGKSPNSSGVDSLLRVLHGVGAAADSRSTSLETDHKRIPSVFLNNSRAVRLAVLAGLLDSEGWYIHPENMFGFSSEQCHSALFWDTVALARSLGFGVSTTQKTMWNSTRTAQCPQQFAQISGNLKEIPCLLSRKKALDQFIPQSHSFVIEDITLEPEATGWAGFRVDKDQLYLRHDYLVLHN
>RNAPoli_Pseudocercospora_musae_ASCO_PEZIZO
CLTIDHEVLTDMGWKGISTVEVGDWVMTLDLSTGLQQWDRVEATTRSPHTGPLYRLHSGGLDVVCNDRHRWYLNTKDLPGVFTPFTTQQMRDNQLIPLKDSKGANKGQWDRKSGTTTHINHKIPTVGHNGNTMYEWPECSWLPREFVKDEACNLDWCTFIGFMLGDGGIHHEVNAEGRCYYYIRVWQSTSKPEAMVYIEELLQRLAAKIPGFVVPTPSVTGQLYQWTIPHRGMYDFFLPMIRGPQSYDPLNDEMCKAYSAPHYRERSISKADHEPGSILPVPAGWKKGNWWYLRRWIYYYWLFLLSRNQARTMIKGIAAADGAWSTVARARSDTCGTGRGGGGAKRFKSSLDSGHLDNVQPERKEVPLAKMEHVTVFNSSIPLMHDLSVLGHLADTRVSFGLMHKKGEWMPSIGAKANANGWRISFAFAESELTVAAPKPELYQNPRHDGYVYCLTVPNGNFLARRSIEYSDNDNAQEILHIRQQPFFTGN
>PRP8iA_Verticillium_longisporum_ASCO_PEZIZO
CLAKGTMLLRYDSTKVAVEDVKEGDLLLGPDGGPRRAFNIVSGNDRLYRIEVGGSKEDLVVTPNHILVLHRESLKGNVQGSATERYDTVEMTATEFASLDPTEQGKHRLFRSPGFELPERKVPVDPYFLGLWLGDGNRSSDTSYSNQEAEVRQFLVRHASDLDLHLVWHDQLGHTTVSRTRPAEPTLPQVNKAAQPDRPLKRLARQTIMKQRLTAGWTVQPHRAPGEARVWTAPQAALCVGNDRKHALDPVSGSELDDVELDLLEIDDEAPSGQNSDRQNSGRKCIRLRMGRASYGDIQEEEQNQLLDDIVDRPPGKSGINTLRHALNELGLLSRGETGPQADRKRIPSEYMQNSRAVRLAVLAGLLDTDGWYVCSENVFGFAQSKRQHSTLFWDAVALARSLGFGVWTKERMVWNPERTAQFPQFFAQISGNLTEIPCLLLRKQTCERFIPQTHSFAIKSISLEAEDTEWAGFRVDQDQLYLRHDYFVLHN
>VMAi_Kazachstania_africana_ASCO_SACCHARO
CFAKGTKVLMADGSDRAIEDISINEKVMGKDGTPRTVIGLPRGRETMYQVRHMTSKRSSDEAFGSMDYVCSANHKLVLRTPQRVILDSYELNNQKYTTVTYFTLENTRYGQIVKRMTKSFQHPASEIDGQSTRNARTFAATIDRAPIDWDIEARDYEKLGYHVKEASYQLINPVFQESGIFAAKLNNFGFAKKIAPEMAWLLGFWVGAGDMEQFSFSIAGTETELISHIVKCANLVGLTITSTEICNSFKRDQGYEEAKLAGMAKGIPEEAGVVVFEDDKDGQPAENVLVALDKSSVQPFDIHSTPSESKNNLLLSLESEDKGAFFNKLVDTLHLRVKSSNANGSSYVKNVPLDLSSDDIVIREQFLAGLLDSRKCSTDFITYSPKISMGVIRLARSLGIKAAVNDGNSDYGSVRGDSLPPKYKIQLGGTAIHGVYQYSFYKGFPSVEPFERKGIPFFFTLQEKPEDDYYGITLPDATDKQYLLSSLALVHN
>vOther_Pandoravirus_salinus
CFVAGTPVSLANGMSVPIEQVRPGTAVMGWDSRCGGLVAAPTTYLKHKAQQACVRVVLQDGRSITCTPDHRFLAHDGKWVEASNIVPGTTRVTMGLDYPITSAEMLSGTWSAPLGKYGTVDLQSTPAKALALARLAGYIITDGSVAVTKHGGVCMSCYMGTVIGKERMLDDIELLCGKRPRTGKGNYSVALPDPLSRAIHALDPVAFAPGARIRREFAWPALFIDDDGAVPLVVLREFLGGVYGGDGHAPRLTHRTGTLKLASVAFSQTKKPAQIASLRVGLERLMKALCRFGIDGLISERAKPGGDSRDVILTMSGPASIVRFNDLIGFRYDQHKAVRLSVAAAYYRERMLRQQSHDDFVREIYSLKRAEPDRFWRCLREDVAADRAKKADYWADPIAPTYQVCRRGAKRTRLSPVKPNALADWLSTTGTHRYFSDDEHGSPSYAVKREAECVPTYHLAVVSVEPAGMHDVYDLSVADPINSYVVNGSVVHN
>VMAi_Rhinocladiella_mackenziei_ASCO_PEZIZO
CFAAGTPVMMANGTDKNIEEIAVGDCVMGKDGDGREVVALPRGTDTMYEIGVTTQHHNETYREVLYTCNASHQLVVYTPQHVRITDRHIRGQRQTSVTYFDFQTVTVATEAEGHYRVVRLLKQCTKSWPHDHHGGRERARGLAETFASNIPRTGFDWTIEARDVALLDAQVREATQQMFNPVLLENETLKTRLVHRGFDGSLAPQMAYLLGSWVGDGSYTRSILSMDPNDDELVDRITSYGKLFDLETATVEYHHHRNKVTGGERHALGEIDGNRSGPTLSSPEESNVPKRTRLDYDQRGDLSVELRGGSVRGKGIHKNQNAHNLFWDMVLETGVRGPSSKEAKAVPMYLASEAIEVREHFLAGLIDSDGHVKLGEGSATVKTIYPAVCEGLARLARSLGIRVSISVEAAKVVNGVSHQKSYAVCMSGTDPVASVLSKCALERKKLTAGNCVRREPQPVYFDAIKKPAAPFYGITLADDTDHQFLLGNMMRVHN
>VMAi_Sporothrix_schenckii_ASCO_PEZIZO
CFAAGTPVMMSDGTIQPVETIDLGDHVMGKDGTPRMVMGLPRGTETMYKVSMKTQHRNEIARLASFVCNASHLLVVVTPQHIRKTTHVLRGKKMTSVCWFDWHTAQAEDGRPVRLVKLFTKSWDHDTHGGEAAADAKAAAFRSELPSGDFEWSIEARDVSLLGTHVRKATQQLINPVLFQAGHLSQVLERHGYESGALEMAYLLGFWVGDGYYDRAAFAVDARDTAIKGRMQEYGSMFDLVVDTREYKKYMYSNQADDKADPTDDSPAKEARKVLGDLEVNATLNRDETSPTVKKGFTGIGDETIFLRSSGTFAGAGKRKPLNTGNVFWAVANAMGVRGPDGQHAKVVPDVLMCEPFEVREQFLAGLIDSDGHVKHGPPSATIKTIYTAICDGVIKIARSLGVRVSVSTEAATVVRGVSHKKAYAVFLSDPENTGVLASILSRCALERKKLPAPAAVNRKGQAMYFDLEKQAPAKYYGVTLADNTDHQFLLGNMMLVHN
>VMAi_Sporothrix_brasiliensis_ASCO_PEZIZO
CFAAGTPVMMSNGTIQPVETIDLGDHVMGKDGKPRMVMGLPRGTETMYKVSMKTQHSNENARLASFVCNASHLLVVVTPQHIRKTTHVLRGKKMTSVCWFDWDTAQAEDGRPVRLVKLFTKSWNHDAHGGEAAADAKAAAFRSELPAGDFEWSIEARDVSLLGTDVRKATQQLINPVLFQAGHLSQVLERHGYESGAPEMAYLLGSWVGGGYDDRAAFAVDARDTAIKGRMQEYGSLFDLTVDSREYKKDMYSNQADAKTNPPDDSPAKKARKILGDIQVNATLNRDETSPTVKKGFTGIGDETVVLRPSGTVAGAGKTKPLNTGNAFWAVANAMGVRGPGGQHAKVIPDVLMCEPFEVREQFLAGLVDSDGHVKHSPPSATIKTIDTAICEGVIKIARSLGVRVSVSTEAASVIRGVSHKKAYAVFLSDPENTGVLASILSRCALERKKLPAPAAVDRKGQAMYFDLEKQAPAEYYGVTLADNTDHQFLLGNMTLVHN
>VMAi_Saccharomyces_exiguus_ASCO_SACCHARO
CFAKGTQVMMADGSDKSIEDIQLGENVMGKDGTPRTVISLPRGKETMYEVCHSSTKGTTKDTLMNYVCSGNHKIVMQTPQQIGITEHGIDGKTYTSVSYFALRDSQHGYPIVKKLTKSFEHQQHGGKEQTLITVNNFVSSLKSEPINWDVEAKHYESLGHYVKKCSYQLINPVFHQSGKLAQEIASLNYSKDKAPLLAWLIGFWVGNGAMRHSQFVVESQDIELVNRIQDIAGLLNLSATTACYYSGSKDDEAKLAKLNSSSAEGFEDDLEGNPSVKELADMDRLSESKTATLPTAFGVENIDELIISLGEGRGNGNVFAQVIGSFGIDLADKDTLVTKIAHELAGDAFEVREQFVAGLVDAAGYVRKDVYDHASEATISTESKSTVLGLVKIARSLGIKITVTSDDSDDSDEHDHAHCGHDHGSSSSYTAVMTGDALTNSMRFCAIGRNRVAAKEFMRQAVPFYFSLEKKSEDDYYGITVPDNTDKQYLLSSMALVHN
>PRP8iA_Trichophyton_verrucosum_ASCO_PEZIZO
CLAKGTMLLRYDHSQVAVEDVKEGDLLLGPDGGPRRAFNIVSGEDRLYRIKFGDRKDDLVVTANHILVLHKEKSRTDEYEANIDPLEKDAEEFVVAPASQEAPTPERYETVEMTAAEFYALKHEERCKYMLFNSPGFDLAEQSVPCNPYFLGLWLGDEKRRSAPIHDYSHEADVRGFLVRHAAELDLHGQLGLQTTEAPRTNAEGHTPRQSIISRRLAAGWTFQTGIWEPPTENPTYRGVSSQARPDDKPMGLIKDPETVKKGDLDSYLDILGTVNETDDSQLDGNLPQTQRSVRLQTGLSAYGTLQEEEQDQLLEQVTGKSQGNPGVNSLLQALRGVGVIAEPESIGPKDGRKRIPAVYINNSRAVRLAVLAGLLDSDGWLIYPENMFGFSQSEQCNSALFWDTVALARSLGFSVSTTRRMMWNSTHAMQRPQLFAEISGNLKEIPCLLSRKMAMDLVIPQNYSFIIKDITLEREITGWAGFRVDKDQLYLRHDYLVLHN
>VMAi_Saccharomyces_dairenensis_ASCO_SACCHARO
CFAKGTQVMMADGSDKSIEEIQIGEQVMGKDGNPRTVIALPRGKETMYEVCHITPHRTTSGENFGVMDYVCSGNHKLVLRTPQNVTLTTHELDGQTYTNVSYFALEESAYGQIVXKKTKSYQHQRHGGKQETEKKVNEFLATINPDSIEWDVEAKDYKKLGYNVKKSSHQMINPVFKESGNLIAKLNELGFSKEIAPQMGWLLGFWVGNGSITTSSFSIDSLDTQLLDRITEYGKLFALTTTSATNHCRNYSGSGNQDIELSKINNGKVETDGTITFDDDTEREPSEQELIDMESSGCKASSEMTVALGAPLVRGNAIRQLLTENNVFLKLIESFGVRKENGSEYVKAIPMHLSYDDIEVREQFIAGLVDSIGHVKRTSNGTIECAAISTAYKSVSEGLIRLARSLGIKVSVTTKRECLDKHNVKHQICYSICLSGATLSGALRFCALDKNNANSKKPFVRGPVPFYFTLKEKDEDNYYGITLPDSTDKQYLLSSLALVHN
>PRP8iA_Arthroderma_benhamiae_ASCO_PEZIZO
CLAKGTMLLRYDHSQVAVEDVKEGDLLLGPDGGPRRAFNIVSGEDRLYRIKFGDRKDDLVVTANHILVLHKEKSRTDEYGANIDPLEKDVGEFVVAPASQEVPTPEQYETVEMTAAEFYALKHEERCKYMLFNSPGFDLAEQSVPCNPYFLGLWLGDEKRRNAPIHDYSHEADVRGFLVRHAAELDLHGQLGLQTTEAPGTNAEGHTPRQSIISRRLAAGWTFQTGVWEPPTENPTCRGVPSRPQSDDKPMDLIRDPEIVKKGDLGSYLDILGTVSEIDDGQLDDNLPRTQRSVRLQTGLSAYGTLQEEEQDQLLEQVTGKSQGNPGVNSLLQALRGVGVIAEPESIGPKDGCKRIPAVYINNSRAVRLAILAGLLDSDGWFIYPENMFGFSQSEQCNSALFWDTVALARSLGFSVSTTRRMMWNSTCAMQRPQLFAEISGNLKEIPCLLSRKMAMDLVIPQNYSFIIKDITLERETTGWAGFRVDKDQLYLRHDYLVLHN
>VMAi_Naumovozyma_dairenensis_ASCO_SACCHARO
CFAKGTQVMMADGSDKSIEEIQIGEQVMGKDGNPRTVIALPRGKETMYEVCHITPHRTTSGENFGVMDYVCSGNHKLVLRTPQNVTLTTHELDGQTYTNVSYFALEESAYGQIVKKKTKSYQHQRHGGKQETEKKVNEFLATINPDSIEWDVEAKDYKKLGYDVKKSSHQMINPVFKESGNLIAKLNELGFSKEIAPQMGWLLGFWVGNGSITTSSFSIDSLDTQLLDRITEYGKLFALTTTSATNHCRNYSGSGNQDIELSKINNGKVETDGTITFDDDTEREPSEQELIDMESSGCKASSEMTVALGAPLVRGNAIRQLLTENNVFLKLIESFGVRKENGSEYVKAIPMHLSYDDIEVREQFIAGLVDSIGHVKRTSNGTIECAAISTAYKSVSEGLIRLARSLGIKVSVTTKRECLDKHNVKHQICYSICLSGATLSGALRFCALDKNNANSKKPFVRGPVPFYFTLKEKDEDNYYGITLPDSTDKQYLLSSLALVHN
>PRP8iA_Trichophyton_tonsurans_ASCO_PEZIZO
CLAKGTMLLRYDHSQVAVEDVKEGDLLLGPDGGPRRAFNIVSGEDRLYRIKFGDRKDDLVVTANHILVLHKEKSGTDKCEGNTDALEKDAGEFFVAHASQEAPTPEQYKIVEMTAAEFYALKHEERCKYMLFNSPGFDLAEQPVPCSPYFLGLWLGDEKRRGAPIHDYSHDADVRGFLVRHAAELDLHGQLGLQTAEAARTNAVGRAPRQSILSQRLAAGWTFQTGIWEPPTENPTRRGVTSRARSDDKPMDLIRDSEAVKKGDLDSYLDTLGTISEIDDGQLDGNLPRTQQNVRLQTGLSAYGTLQEEEQDQLFEQVTGMSRDNPSVNSLLQALRGIGVVAEPGSTGPKNGRKRIPAVYINNSRTVRLAVLAGLLDSDGWFIYPENMFGFSQSEQCNSALFWDTVTLARSLGFSVSTTRRLIWDSTHAMQVPQLFAEISGNLREIPCLLSRKTAMDSVVPQTHSFMIKDITLERETTGWAGFRVDKDQLYLRHDYLVLHN
>PRP8iA_Trichophyton_soudanense_ASCO_PEZIZO
CLAKGTMLLRYDHSQVAVEDVKEGDLLLGPDGGPRRAFNIVSGEDRLYRIKFGDRKDDLVVTANHILVLHKEKSGSDECATTIDALENISGDFIVAHASQEAPTPEQYETVEMTAAEFYALRHEERCKYMLFNSPGFDLAEQSVPCSPYFLGLWLGDKKRRNAPIHDYSHEADVRGFLVRHAAELDLHGQLGLQAAEAARTNTGERAPRQPIISRRLAAGWTFQTGIWEPPAENPTCKGVTSRVQSDDKPVDLIRDPEAVKKGDLDSYLDILGTTSEIDDGQLDGNLPRTQQCVRLQTGLSAYGTLQEEEQDQLLEQVTGKSQGNPGVNSLLQALRRVGVVAEPGSTGPKDDRKRIPAVYINNSRAVRLAVLAGLLDSDGWFIYPENMFGFSQSEQCNSTLFWDTVALARSLGFSVSTTRSMMWNSTHAMQVPQLFAEISGNLKEIPCLLSRKTAMDPVIPQTHSFMIKDITLERETTGWAGFRVDKDQLYLRHDYLVLHN
>PRP8iA_Trichophyton_rubrum_ASCO_PEZIZO
CLAKGTMLLRYDHSQVAVEDVKEGDLLLGPDGGPRRAFNIVSGEDRLYRIKFGDRKDDLVVTANHILVLHKEKSGSDECATTIDALENISGDFIVAHASQEAPTPEQYETVEMTAAEFYALRHEERCKYMLFNSPGFDLAEQSVPCSPYFLGLWLGDKKRRNAPIHDYSHEADVRGFLVRHAAELDLHGQLGLQAAEAARTNTGERAPRQPIISRRLAAGWTFQTGIWEPPAENPTCKGVTSRVQSDDKPVDLIRDPEAVKKGDLDSYLDILGTTSEIDDGQLDGNLPRTQQCVRLQTGLSAYGTLQEEEQDQLLEQVTGKSQGNPGVNSLLQALRRVGVVAEPGSTGPKDDRKRIPAVYINNSRAVRLAVLAGLLDSDGWFIYPENMFGFSQSEQCNSTLFWDTVALARSLGFSVSTTRSMMWNSTHAMQVPQLFAEISGNLKEIPCLLSRKTAMDPVIPQTHSFMIKDITLERETTGWAGFRVDKDQLYLRHDYLVLHN
>PRP8iA_Trichophyton_interdigitale_ASCO_PEZIZO
CLAKGTMLLRYDHSQVAVEDVKEGDLLLGPDGGPRRAFNIVSGEDRLYRIKFGDRKDDLVVTANHILVLHKEKSGTDKCEGNTDALEKDAGEFFVAHASQEAPTPEQYKTVEMTAAEFYALKHEERCKYMLFNSPGFDLAEQPVPCSPYFLGLWLGDEKRRGAPIHDYSHDADVRGFLVRHAAELDLHGQLGLQTAEAARTNAVGRAPRQSIISQRLAAGWTFQTGIWEPPTENPTRRGVTSRAQSDDKPMDLIRDPEAVKKGDLDSYLDILGTISEIDDGQLDGNLQQTQQTVRLQTGLSAYGTLQEEEQDQLFEQVTGMSRDNPSVNSLLQALRGIGVVAEPGSTGPKNDRKRIPAVYINNSRTVRLAVLAGLLDSDGWFIYPENMFGFSQSEQCNSALFWDTVTLARSLGFSVSTTRRMIWDSTHTMQVPQLFAEISGNLREIPCLLSRKTAMDSVVPQTHSFMIKDITLERETTGWAGFRVDKDQLYLRHDYLVLHN
>VMAi_Kazachstania_exigua_ASCO_SACCHARO
CFAKGTQVMMADGTDKSIEDIQLGENVMGKDGTPRTVISLPRGKETMYEVCHSSIKGTTNETLMNYVCSGNHKIVMQTPQQIGITEHAIDGKTYTSVSYFALRDSQDGYPIVKKLTKSFEHQQNGGKEQTLITVNNFVASLKSEPINWDVEAKHYESLGHYVKKCSYQLINPVFHQSGKLAQEIASLNYSKDKAPLLAWLIGFWVGNGAMRHSQFVIDSQDIELVNRIQEIATLLNLSATTACYYSGSVDDQDKLAKLNTATGEGFEDDLQSNPTAKELADMDILSESKTATLPTAFGVEKIDELIISLGEGRGNGNVFAQVIGSFGIDLADKDTLVSKIAHELAGDAFEVREQFVAGLVDATGYVRKDVYDHASEATVSIESKSTVLGLVKIARSLGIKIVVTSNDYQDPEDHDHGHDHGSCGHDEVATGYTAVMTGDALTNSMRFCAIGRNRVTAKQFMRQAIPFYFSLEKKSEDDYYGITVPDNTDKQYLLSSMALVHN
>PRP8iA_Tilletia_walkeri_BASIDIO_USTILAGINO
CLAKGTQLLAYDGSAVAVENVKNGDKLLGPDGQARIVSNAVEGKERLFTIQLEAGKEELRVTANHIMVLHRERQLEEIVSPEVHADKGYETVEMTAVDLFNLEEAERARLLVFRSPGWELPEQAVPVDPYYLGLWLGDASRRSTIVPDSHEDAIVDFLQRHAGALDLYLVYAGSISSDTVGRTKSAALPAAQSADAETLGPRRQARATMRKARVQQGWSFAVGSDGSKVWSPPADALCIEAAGAETEGADAQDDYEDDLAFVDTVGVDIDVDVFDADGEAGVVEESPAIASATDKEAVRLLGNAYGSLSEEEQQLLISVLISEGIPARGQNTLSGALDDLGVRNKGRKGAAIDTKRIPAVYLRNSRQVRLRVLAGLLDADGWFISPENTFGFLQSEDGHKDLFSDTVALARSLGFSVSTKRFLRKTRESRSPQPYLLANISGDIQEIPCVLGRKMASDQCMPQQHSFPIKSITLDSHETEWAGFRVDGDQLYLRHDYLVLHN
>PRP8iA_Tilletia_indica_BASIDIO_USTILAGINO
CLAKGTQLLAYDGSAVAVENVKNGDKLLGPDGQARIVSNAVEGKERLFTVQLEAGKEELRVTANHIMVLHRERQLEEIVSPEVHADKGYETVEMTALDLFNLEEAERARLLVFRSPGWELPEQAVPVDPYYLGLWLGDASRRSTIVPDSHEDAIVDFLQRHAAALDLYLVYAGSISSDIVGRTKSAALPAAQSADAETLGPRRQARATIRKARVQQGWSFAVGSGGSKVWSPPADALCIEAAGAEMEGADAQDDYKDDLAFVDTVGVDIDVDVLDATVEAVEDDESPAISSATHKEAVRLLGNAYGPLSEEEQQLLISVLISEGIPARGQNSLSSALDDLGVRNKGRKGAAIDTKRIPAVYLRNSRQVRLRVLAGLLDADGWFISSENMFGFLQSEDVHKGLFSDTVALARSLGFSVSTKRFLRKTGERSSPQPYLLAKISGDIQEIPCVLGRKMASDQCMPQQHSFPIKSITLDSYETEWAGFRVDGDQLYLRHDYLVLHN
>chRNAPoli_Chromochloris_zofingiensis_VIRIDIPL_CHLOROPH
CLTPDHDVLTERGWVPISQVQFMDKVATLNNQQQLTYTYPIHIWYYSNYRGNLYHISNPQIHLNVTSNHRMWVSPINIKQKGWSGYNFLEACQLVGKQVKYLKSANWVQSDFQFYLPNSEGLLPMDEWLKFFGLWIAEAWVFPMKSLHHYGLVQFSKINSIRFNKLTLTLNALGFKYRIQKKKIIISHLPLYQYLKSLTFSTFNNTGVSTSTHLPVRLAKLKTKVSNLKIPFSDFSSVLKSSNLTKLNQGLDSSRVFTPIEKRMLFHIGIDKFNFIHASKTNSVYKPHMQSSKMFGFHQKNKNTGDYVGVKYPRNPQKFTDSRNFKRNTQLIQKNSVIDSSDPQLHGLFNQKQEIVFSQERSFNQTLPTWVWQCSQRQCRVLLEHLILEKNFIQKSFHHFYTTSSKLADDMMRLALHAGWSADVYLHYEVERLGSLVVERTIKTQYPPFCVKINKTENCPIVNDGSQSLQKEHLFFYKGPVHCLEVPSGVFMVRNQGKAVWTGN
>VMAi_Stachybotrys_chartarum_ASCO_PEZIZO
CFAAGTEVMMANGTTQYIETIIVGDRVLGKDGAPREVVGLPQGSDTMYRVSVKTQHRNETYSEVSFTCNASHLLVVFTPQHIRTTTHILRGKYLTSVTYFDWTRVQVKNGQDRARSVRLLKQFTKTWDHITHGGEELANAKAETFKKTLSQEGFNWTIKASDVSLLGVHVRKATQQFFNPVLFEARRLRSMLEDYGFNGKCDKEMAYLLGFWVGDGYYTGSIFSVDPRDTAILEQIQKYGSLFGLEVDTREYKKYRYTEDCDVSEPLNGSVAIGSTPARAPLGEISFNITKKPRENFKGVGDVSIKLRPTSTPIVIDGKRKRKSKPLNTSNIFWQMVNDTGVRGPDSNNAKSIPDFLVYESIEVREAFLAGLIDSDGHVKRDEPSATIKTIYPSVCDGIVRIARSLGVRVSICVEQAHTTRGVSHKTAYCVYLGASSGNGVLESILSGCSLDRKKFSIPIQVDRHPQPVYFDIEEQPAAQYYGITLADDTDHQFLLANTMLVHN
>PRP8iA_Verticillium_dahliae_ASCO_PEZIZO
CLAKGTMLLRYDSTKVAVEDVKEGDLLLGPDGGPRRAFNIVSGNDRLYRIQVGGSKEDLVVTPNHILVLHRESPKGNVQVSATERYDTVEMTATEFASLDPTEQGKHRLFRSPGFELPEQKVPVDPYFLGLWLGDRNRSSDTSYSNHEAEVRQFLVRHASDLDLHLVWHDRLGHTAVCRTRPAEPTLPQVNNAAQPDRKRPARQTIMKQRLTAGWTVQPHRAPGEARVWTAPQAALCGGNDQRHALDSVSGSELDDVELDLLEIDDEDAETELLDEAQSDDEAPSGQNSDKQLSERKCIRLRMGRASYGDIQEEEQNQLLDDIVDRPPGKSGINTLRHALNELGLLSHGETGPEADRKRIPSEYMQNSRAVRLAVLAGLLDTDGSYVCSENVFGFAQSKRQHSTLFWDAVALARSLGFGVWTKERMAWNLERTAQFPQLFAQISGNLTEIPCLLLRKQTCERFIPQSHSFAIKSISLESEDTEWAGFRVDQDQLYLRHDYLVLHN
>vRNR_Pandoravirus_salinus_intein1
CFSGDTLVLTAERGPVPIGLLYREAAIDIATGPASDGADHTPETSVVPTTGVSVLSDDGRWCPLRGVVRHAPSAKPTYLIGAGSTFIPHWAMPPVDALRFGHGVRVTAQHQVQVLCDLLDDGRPVVIANDPPTTTANVTRDDDQATHPEGNLTESGATKPIEAATKATEAAIAKMAQCSIGEDGESDDDGDKHDEDGDNVSNDETDADVDHKQTGRQSADALGLRLASLCERIDRGYVVPRMVDADDLVPGAVLCVPIPPEPTESTPSIPTKASDWRMAGILHAAIVHGAVQIGARADTRTATFINTYLAVADPDCASAGRPKNGIYRWRIAHPGFDVARSLAAREILASAPTSAIETFVRGVSEGLDGSGASPFLVDTLRWLSLRLTKRAASFSPNAEAIAAGKAAILSCRTAPSPLSTAPTANGIPRTAVAPWSIVHGDIVHVPIESIDTIIYETDDADNNNDVTRENIVKQVGTSGAEGDDGALYDLEVDDPKHTYSVLGFGACHN
>VMAi_Tetrapisispora_phaffii_ASCO_SACCHARO
CFAKGTKVLMADGSDKSIEDIAIGEQVMGKDGAPRSVVGLPRGQKTMYHVKHTTQHKKSDQEVGLMDYVCSGNHKLVLRTPQLISTATNRLNGKLYTSVTYFALEDSIYGKIVKKKTNTYEHSAHGGKQEAARKASEFVSSLDMQPIDWDIEASDYNHLGYFVKKSTFQMINPIFKESGNLASKLEKLGFEGSLAPKIAWMLGFWVGAGNINQSEFSIDPSGTQLVDRISEVGKYFNLTTATSKHYSRVFSKAQEEVEIAKLNNGKIEADGSIVFDDDIEGTPSEEELIEIEMSSDASKASSNDASFARVNGNGSLECTDLSVILRDSVANQAKRENNPFWNFVESLCVKSKNIPSLNESFEKHIPFELSYDNMEVREQFIAGLIDATGSVKKDKASNSTKATVATAFKGVAEGLVRIARSLGIKVYVTAEKNCMDKNDVKHQLYYSISLSGEALSSSLRFCSLDRNVASLSPFFNREAVPFYFTLEEQEEDQYYGVTLPDSTDKQYLLSSLALVHN
>PRP8iA_Neosartorya_fischeri_ASCO_PEZIZO
CLAKGTRLLRYDGSEIEVQDVKEGDLLLGPDGGPRRAFNIVNGEDRLYRIKIDGSKEDLVVTPNHILVLHREKRATTFESMPSTNAEEPGNGDDDELPEVSAAERYDTVEMTAAEFAALSTEERSRYRVFRCPGFELPEQSVPVNPYFLGLWLGDGNSRSTTIYNSHGETVREFLVNHAAELDMYLTWHGQLGYATVPDTIEHRPVVRQARQTIRKLRLAAKSIAQPEVSEGLMPSQGSTEEPSQASTIKPVHQASMVEQKADLDLLETDSEDEEADSADEDELGDPDASEFRPEPESQLSQSHFSNRRRNHRLRTGRRAYGDLNGDEEDELLHQIVEQSEGSRVDSLPRALDALGVIAQKETGPETDRKHIPSIYMKNSRSVRLAVLAGLIDSDGWYVYPENMLGFAQSERCHSKLFWDVVALARSLGLSVWTKRHMMWNPARTERYPQLFAQISGNVAEVPCLLARKKGVERLIPQTHSFMIKDISLEPETTEWAGFRVDKDQLYLRHDYLVLHN
>VMAi_Saccharomyces_castellii_ASCO_SACCHARO
CFAKGTEVLMADGSDKAIEAIEVGEQVMGKDGAPRTVIALPRGTETMYEVCHTTQHRNGNEKFGLMNYVCSGNHKLVLRTPQLIRTTIHELRGKHYTSVTFFVTEKSANGTIVKQRTKTFQHEFHGGEEAATKLAADFASTIDPKHIDWDIEAKDYKQLDHYVKKSSYQMINPVFKESGNLANILGDAGIEKTLAAKMAWLLGFWVGNGHMETAQFPVDSWDTQLVDRISEYGKHFNLTTTTENHYRSNHVESNKDIEIFEMNEAQIEEAEQTGVVAFDSNRKGDPSETELIEAEIFNESRPSTAGLFTPAAISPASLVTDLSVTLRGTGIGGAGVSKERNLNNIFWDIVTSFGVRTNGQGSTYEKSVPLHLSYDDIEVREQFIAGLIDSDGYVKSADNRFSATVTTIYKGVSEGLIRLARSLGIRVSVSTEKEHVDKNNVKHKSCYRVFLSGEALIGVLRFCALDRKRTAFKEFTREAVPFYFTLQEKDQDEYYGITLPDETDKQYLLSSLALVHN
>VMAi_Naumovozyma_castellii_ASCO_SACCHARO
CFAKGTEVLMADGSDKAIEAIEVGEQVMGKDGAPRTVIALPRGTETMYEVCHTTQHRNGNEKFGLMNYVCSGNHKLVLRTPQLIRTTIHELRGKHYTSVTFFVTEKSANGTIVKQRTKTFQHEFHGGEEAATKLAADFASTIDPKHIDWDIEAKDYKQLDHYVKKSSYQMINPVFKESGNLANILGDAGIEKTLAAKMAWLLGFWVGNGHMETAQFPVDSWDTQLVDRISEYGKHFNLTTTTENHYRSNHVESNKDIEIFEMNEAQIEEAEQTGVVAFDSNRKGDPSETELIEAEIFNESRPSTAGLFTPAAISPASLVTDLSVTLRGTGIGGAGVSKERNLNNIFWDIVTSFGVRTNGQGSTYEKSVPLHLSYDDIEVREQFIAGLIDSDGYVKSADNRFSATVTTIYKGVSEGLIRLARSLGIRVSVSTEKEHVDKNNVKHKSCYRVFLSGEALIGVLRFCALDRKRTAFKEFTREAVPFYFTLQEKDQDEYYGITLPDETDKQYLLSSLALVHN
>RNAPoli_Capsaspora_owczarzaki_OPISTO_ICHTHYOSP
CLHGDARVTLATGVSMRIRDLVHLPEVLARGDNLTLVPIAPSAHLPRPKLKDCIRLVFSDGRDLVCTPEHLVLTADGEWVHARALVPGETRVTVGLCAPEYSASADDAAAVSAFALHLPRVGATLRMGDAQEVARTHAFARVLGYFFTNLGSMSYSAANDFYDGCLALGHRIDAERAVADVLQATGLKCQVEAPNATSKLFSVWLPSDLLRDCHQVLHIQPGKRVLQADSLPAFILADSCPLSVVREFLGGLFGGDGLAPQPMAHGWHSVGFAMSKVEAHAASLRATFDQIAALLARFGINGATQETLVDVTNKHPEAGATVLSGRLMLPVEQLVAFQERVGFRLCCHKQQRSSVAASFYRACAYSQEQRRQFIARVDALTGYTAASVPAGGKRKRLLMTLQAAYAQTVQEFEAAEIFIRREHAVPSYQAVKDALKGVSEVTKVVPRLWLQQHDAAAFFTESTLDQSSVVSAVAHRLDGFPTWSATFMGSKPAGSHLTFDISVPGAHNFIANGVAVHN
>RNAPoli_Trichosporon_asahii_var._asahii_BASIDIO_AGARICO
CLHGDTRVTLASGVSMRIKDLASLPEVLSHKVSTTTDRESYVPVQPTAHLPRPELKECIRLLFSDASSIVCTPEHQIMTGDGQWMAAKDLVPGKTKVKRGPDAPLYLPEDDSPAHVAAFKLSLPSVNRTLEMDSTENIAAVHAFARILGYFLAKGSMSFNEEENRYSGSIMFNHIVDAEQGVADLEAAIGYKCKIRPPSADYDCYLVDLPTDLLRDYHMVVGLEPGERVCQPASWPSFIMDSNCPVSVLREFLGGLFGGDGIAPLPRDDSWHSVAFTSSKVDAHRESLIQSFDDLAMLLARCGVSGAVRQKLTDCTNKGVLVLDGLLTIPMTQICAFAEKIGFRLCCDKQQRISVAASYYRSREYSLEQRRRYIQRVETLTGYKSATEAEGKKGGKLKMTVDQAVAAVSKEFKDELFIDRLLATPSCQAVEDAFKGVSNPDEAGKEFETDVPKWLKDHGAEGFFQSSTDSAYSASRDLNGFPVWNATFMGSEDAGSHLTYDISVPGSNSFLANSIQVHN
>RIRi_Spizellomyces_punctatus_FNG_CHYTRIDIO
CFAGDTPVTLANGTSLPIKDVRPGDEVVAYSPIVKGMVSATVTEHLPRAVKEVVRLTFEDGRILTCTPDHKFLLADGTWREASKIDICGTPVMLGLTGTLDLVGEDESDWTLDTCIGRLCMANNREKVLALARIVGLVRANGSVQSCKVTAVLGHTLDRDGFLKDYRLLSGGTNVSYRVNARNCFEVVMTGPVASAIRELAGMTCGERCASVVSWPSFVLDASCPASVRREFLAGLFGGDGWDPVIVANCDQTQMFSSIRLSQSACAMHRESLITAMEQLCELLSKAGVHGASIINVGNVQNKNGEPYCCGELKHVCARIGFLPNASSQHIFMDKIGIRYSAHKAQRSSVVAAWSRYLSEVKRQHKAVYTEASPNKGALSDTPKLAIENLKENEPEPNVHSSTLTISQLYDYHKRQRTILRASNSSTNPAQSVMDGIKQFKFSHVMSAEEFLEKLGAREWFANGEAAGKMHMNAVDIEAMAVPTMKLQLVDRRAAGQVPVFDINVKGLHNFLANGVVVHN
>PRP8iA_Sporothrix_brasiliensis_ASCO_PEZIZO
CLAKGTRLCRDGSLVNVEDVQEGDLLLGPDGGPRKAFNIVSGKERLYRIKTGRCEDLVVTPNHILTLHEPCCHDRGDDRMEDVIGDRSVPESSPDGRWTTIEMTAADFAAMDPSSRSRYRLYRAPPFEYAEQDVPVDPYFLGLWLGDGHRVDDAVATDYEQEIRDFLAAYAAELDLHFDHHVGDRTMSDGDPKHAWQAPAIVPTPLRADRSLSSSDPVPFSQQTTRAGTPVEADGPKEIVLPAFDFDCFPAPTVVDITTEALEHAQDDVLDMIPVAEGDLPADDLLSALQEIKDDEDDREALRADEHTRQIRLQSGRRAYGDLNEDEEELLAQQIASAGAASGRKVNSLLNALRPLGVLSRGVSPDAKHIPECYLKNSREVRLAVLAGLIDSDGTYVANDAAGVGAFVYAQPKRRHSRLFWDAVTLTRSLGFKVTTSEVVPPPSERAMTSDTALRAVITGEIHEIPTLLARKIVMGRFAPATSRYMITGIELEEHETEWAGFRVDQDQLYLRHDHVVVHN
>PRP8iA_Sporothrix_schenckii_ASCO_PEZIZO
CLAKGTRLCRYDGSLVNVEDVQEGDLLLGPDGGPRKAFNIVSGKERLYRIKTGRCEDLVVTPNHILTLHEPCCHDRGDNRMEDVIGDRSVPESSPDGHWTTVEMTAADFAAMDPSSRSRYQLYRAPPFEYAEQDVPVDPYFLGLWLGDGHRVDAAIAIDPEQEIRDFLAAYAAELDLHFDHHVGDRTMSDGGPKHAWQAPIVVPTPLRADRRLSPSDPVPFSQQTTRAGTPVEADGPKEIVLSAFDFDCFPAPRVVDITTEALEHAQVDDVLDMIPVGEGDLPADDLLSALQEIKDDEDDRGALRADEHTRQIRLRSGRRAYGDLNEDEEELLALQIASAGAASGRKVSTLLNALRPLGVLSRGVSPDTKRIPECYLKNSREVRLAVLAGLIDSDGTYVANDAAGVGAFVYAQSKRRHSRLFWDAVTLTRSLGFKVTTSEVVPPPSERAKTADTALRAVITGDIHEIPTLLARKIAMRRFAPATGRYMITDIELEEHETEWAGFRVDQDQLYLRHDHVVVHN
>VMAi_Kuraishia_capsulata_ASCO_SACCHARO
CFAKGTKVLMADGTDKPVERIAIGEEVMGKDGTPRSVIALPRGKATMYEVRHTTQHQSADDAEGLMNYVCSDHHKLVLRTPQHVNLTTHQLRGKMYTSVTYFEKVATAVGEIVKKKTRTYQHDIHGGAAGALRKAELYASDISTEPIDWTIEAKDYKNLGYFVKKSSYQLINPVHLETGKLGKTLESYGFSKDLAPQMAYLLGSWVGDGYMTRSMFSLDPLDTQYSERINAFGEEFGLVASTAEHHHRYYKTNEAEEVEASKLTEAAIAEDGALVYEGDLPGDPTEQDLIEEIEASEDSRPSSSGSAVSEHSWDERGDLSVMLRPIRQSGDSVLRPKLNVGNVFWDVVKSFGVRKVSEHDNGDSVEVHYSKHVPTHLSNDDISVREHFIAGLIDSDGYVKTDNDSYSATVTTIYSGVSEGLVRLARSLGIRVSVTVEKAHIDKSGVNHRLNYRVFLSGPALLGVLRNCSLDRKRAEFKEFTREAVPFYFTLEEKPEADYYGVTLPDSSDKEYLLSSLALVHN
>PRP8iA_Cryptococcus_laurentiiBASIDIO_AGARICO
CHAEGTELIKFDRSVVKVEDVVEGDRLLGPDGSPRLVSNLVSGCDRLYRFEFSRSGGEVESLVVTDNHIMMLKRANVVLSGSGDAGQLEVLDQISVREQFEIVQKTAAEVAAMSEAEREQYRVYRSEGFEHYEQPVDVHPYFLGLWLGDDSRSANAATNGEPEVRKFLTDYAGELDMHLAHHGDEKRDRRTVKAARLAAGWTLLPRTEGKAGAWIPPATAGYVAPTHSPAPNLRDADGHRSVSAPSQVDEKPEVSHDDEDMEISDTEEEQSDAIEEIEADDDDAAIVMEGPHGQLTPGGRRDEMQPAKARRRVRRLNRNQRYGDLADAEVEALLEDVVSGGQSDGQVVRSAQLLDKLQSLGVATSNEKEKPAQGSKHIPQVYLENTRDVRLRVLAGLLDSHGCLVSPENCYMFSQPETDGRLFWDAVHLARSLGFGVSTDRKTQMNPGSDVATPHLLALITGDLTQVPCLLRRQQAVQRYLPQQHTFRIKSVTLESKSTPWYGFAVDSDRQYLRHDWMVLHN
>PRP8iA_Blastomyces_gilchristii_ASCO_PEZIZO
CLAKGTQLLRYDGTKVGVESVREGDLLLGPDGGPRRAFNIVSGRDRLYRIKIDAEKEDLVVTPNHILVLHREKKDQNGQGGGASVSVAEHYDTVEMTASDFAALDPEEMHLYRLFRSPGFELAEQSVPIDPYYLALWLCDGVRPSTTIYTSPEEEAREFLINHAAELDLHHVSHALPSYTTCLSGLPSKGETQRPIPREARQTIFKQRLAAVQAEAADSHHHHIFQTPAKHGLASGTKTSSSRHSRHPLSESSAMTSMNLLSLRSPGLDLAQVVDKGGLRKETMINQASSGEEPEVDLFDTERIEDETQGLTERVPGHKHRLRTGFRAYGDLAPHEEEQILGNILTRPTSSTSVGSLLRAFEELGLVARGTAGHAVEKKHIPSVYMNNSRSIRLALLAGLIDGDGWYCQHENTFGFSESERIAPSLFWDIVVLARSLGLSVSTDQPKMHNPAGAECKSHLSARISGNVAEVPSLLARKRGVKRIISQDHSFAIKGIHLERDMTEWAGFRVDKDQLYLRHDFLVLHN
>PRP8iA_Blastomyces_dermatitidis_ASCO_PEZIZO
CLAKGTQLLRYDGTKVGVESVREGDLLLGPDGGPRRAFNIVSGRDRLYRIKIDAEKEDLVVTPNHILVLHREKKDQNGQGGGASVSVAEHYDTVEMTASDFAALDPEEMHLYRLFRSPGFELAEQSVPIDPYYLALWLCDGVRPSTTIYTSPEEEAREFLINHAAELDLHHVSHALPSYTTCLSGLPSKGETQRPIPREARQTIFKQRLAAVQTEAADSHHHHIFQTPAKHGLASGTKTSSSRHSRHPLSESSAMTSMNLLSLRSPGLDLAQVVDKGGLRKETMINQASSGEEPEVDLFDTERIEDETQGLTERVPGHKHRLRTGFRAYGDLAPHEEEQILGNILTRPTSSTSVGSLLRAFEELGLVARGTAGHAVEKKHIPSVYMNNSRSIRLALLAGLIDGDGWYCQHENTFGFSESERIAPSLFWDIVVLARSLGLSVSTDQLKLHNPAGAECKSHLSARISGNVAEVPSLLARKRGVKRIISQDHSFAIKGIHLERDMTEWAGFRVDKDQLYLRHDFLVLHN
>PRP8iA_Ajellomyces_dermatitidis_ASCO_PEZIZO
CLAKGTQLLRYDGTKVGVESVREGDLLLGPDGGPRRAFNIVSGRDRLYRIKIDAEKEDLVVTPNHILVLHREKKDQNGQGGGASVSVAEHYDTVEMTASDFAALDPEEMHLYRLFRSPGFELAEQSVPIDPYYLALWLCDGVRPSTTIYTSPEEEAREFLINHAAELDLHHVSHALPSYTTCLSGLPSKGETQRPIPREARQTIFKQRLAAVQTEAADSHHHHIFQTPAKHGLASGTKTSSSRHSRHPLSESSAMTSMNLLSLRSPGLDLAQVVDKGGLRKETMINQASSGEEPEVDLFDTERIEDETQGLTERVPGHKHRLRTGFRAYGDLAPHEEEQILGNILTRPTSSTSVGSLLRAFEELGLVARGTAGHAVEKKHIPSVYMNNSRSIRLALLAGLIDGDGWYCQHENTFGFSESERIAPSLFWDIVVLARSLGLSVSTDQLKLHNPAGAECKSHLSARISGNVAEVPSLLARKRGVKRIISQDHSFAIKGIHLERDMTEWAGFRVDKDQLYLRHDFLVLHN
>PRP8iA_Ajellomyces_capsulatus_ASCO_PEZIZO
CLAKGTQLLRYDGTKVGVENVREGDLLLGPDGEPRRAFNIVSGRDRLYRISIDADKEDLVVTPNHILVLHHEKENQKRQSELSASATERYDTVEMTAADFAALDPEERRWYRLFRSPGFEFGQQNVPIDPYFVGFWLCDGIRASTTIYTSPEEATREFIINHAAELDLQLASKEYMQHSVRRVARQTILEQRLAVQCTAPQETDRTLLSHILQKAAKSGLASSTRTMSTSRNRQPLSETSAATSMNILPGFASNSTSVVSPGIHSHEILSLRSSCSQLVQITEKSGLREECMINPPSSREDLGLDLFDTHIEADEIQGLDENLTGQKHRLRTGCRAYGDLTVHEEGQILDNIISRPVGTPDIGTLLRALEELGLPTNRAEGHGVENKRIPFMYMKSSRSIRLALLAGLIDSDGWYCQPQNTFCFGESERISPTLFWDIVTLARSLGLSVSTEQHTMRSPACTAYKPRFVAQISGNVAEVTCLLARKGGVKSPVSQAHSFTIKGIHLESEMTEWAGFRVDKDQLYLRHDFLVLHN
>vRNR_Pandoravirus_inopinatum
CFSGDTLVLTAERGPVPIGLLYREAAIDIATGPASDGSDHAPETSIVPTTGVRVLSDDGRWCPLRSVVRHAPSTRPTYLIGAGSTFVPHWATPPVDALRFGHGVRVTPQHQVQVLCDLLDDGRPVVIANDPIDANDPIDAQDTANAEDSGGDHTATNAEEGPAKPTTTFDAATKMNKAAIAKAKREANEDGESATGKNVNENDDEDDDDGNNSRDEETGADTAQKEAKRRSADVLGLRLVSLCERINRGHVAPRMVDAEQLVPGAVLCVPIPPEPTESPWVRTKPSDWRMAGILHAAIVHGAVQIGARVDTRTAIFINTYLAIADPDCASASRPKNGICRWRIAHPGFTMARSLAAREVLASAPTLAIEAFVRGVCEGLDGSGASPFLVDTLRWLSLRLTRRAASFSPNADAIAAGKAAILSCRTTPSPLSTAPTTDGTPRTAVLPWSIVHGDIVHVPIESIDTIVHDTHDTNDVGSADPNNVESDGNVDNTHIANVTKPVGTSGAEGDDGALYDLEVDDPNHTYSVLGFGACHN
>PRP8iF_Capsaspora_owczarzaki_F_ICHTHYOSP
CFPAEDHEVLTAHGFMDLAGVQAHLASHGTLDVASWVDGALQYHSIDIGALYVHTGEHTHVEMRAADDSGVSLCPTDNHRMWARLGATGANRVFSGSPAFEKHTAGSILAAGAADRSTVVQFSGMFEAGVTPSGPAPFMRELDLHTADEELAFLELYGYFLGDGWLDSTHRSIAFGPSKPADWAYLDALLARLPLPRLESATQGAHGYWRQTLSDDTLSPAEQQAARDQRRAAHQANPQRTYFITSSHWVQYFAQQYGHKYGGAFEVDVLIGALRRGASVLPAPRRPYTGVASRYSALLTSGIGSVADAVADVAPGDGQRYVPDAVPVKPARGPTPASTRSSMNMHTHHCAGHLPSVEQAALVASPTAEAILALARQQGATDEPQPPDAEDIDSAKWIWHWFWRRVGLAGARALIAGLRVADGNQSQAAASQQDGGWIATGSARFRDEIPACGAARRLQRTCTYKSDLWEVHFSDTPKSALPKLTVATECAQVTRSGTVWCVRVPTKEHLIMFRRVLERNHSGVVVEASRPIIVGN
>PRP8iA_Pyrenophora_tritici-repentis_ASCO_PEZIZO
CLQNGTKLLRYDATEVAVEEVKDGDLLLGPDGGPRVVSNVVSGTDHLYRIKIGGRKEDLVVTSNHILVLHREKGAGNVYAEPSTEDHHYEEDDLLDTELDSVPISASERYDTVEMTAQEFASVDPTIQSKYRLFRCPGFDLPESDVPVHPYFLGLWLGDGSRTSTTIYSNHEREVREFLSNYAAELDLHFVWHGGLNYATVGRTRLADRPLPTVKEGKAPARPAVRHARQTIIKQRLAGGWTFQENRGPRELRLWIRPGDEVCIDSICTSLSLTHVQEDDLNEYLDLIEAESADEMSDDEDLSSDDVHIINHDTGGRPSHYERQRVTRLGAGRRVHGDLLPEEQDELVNEIVEHDENATAENSTGVNKLLVALRKLGVMPPPGETGHEVDRKHIPTAYMKNSRAVRLAVLAGLLDSDGWYVYPENMFGFAQSALWHKTLFWNTVALARSLGFSVWTTERDMWNPNRTKKTPHFFAQISGNLSEVPCLLTRKKACERYIPQMHSFVIKDITLESSPTGWSGFKVDQDQLYLRHDYIVLHN
>PRP8iE_Capsaspora_owczarzaki_E_ICHTHYOSP
CTAPDTLVRMADGSVRAMGAIRVGDRVLGHDGTARTAAHVHSGRAAMYRVRPAENKCGDILYDDGFECNGNHILVISLAPGAGLRVADDEAGARGSYAARYTVLKVDAALGAPRPYEVEKRVQWNVANFARYADGYSRAMAAAEAYASTCRAQIEAALGTSSGMVTLSHDVAHGRIRVTPGLKMHPNDYDKSSISRTFFYGPQWLETSGCEVYPTAAAAKERALALVATLSATQWCVSLDVYRRYCAMPDVPFVPLNMSYGAAVAEWPEQRPGRRSLATIVAEVAGGDNTLPSVTPAMMAWLVGLWLGAAGEVRVARISVGTSEEPYIVPRLKAVASACGLDVMLTKDPQEERGRVTITSPTASNTFLRVLTALGVLDAKHVSDSAAELLMGESSDVRAHLLAGLIESAGHLAFDPASGAAKHIAFSQSERAGHASIVRLFHDISRSLGLFTLSRKELVQDGTADAPAPTFWRHQTLISGDTHLLPVVLPSKRSTGPTHAVEQRVRGFEIVPAAADGEYVGFAVAPGESPLFCLADFLVAHN
>PRP8iA_Bipolaris_zeicola_ASCO_PEZIZO
CLANGTRLLRYDGSEVLVEDVKEGDLLLGPDGTSRRAFNIVNGTEQLYRIKVGGKKEDFVVTKNHILVLHLEKKSGNEYQGMSMKDHHGSCIQDSEDEEEDPLFLDMEKPEVSASERYDVVEMTAEEFAALEPNVQAKYRVFRCPGFELPEENVPVHPYFLGLWLGDGNRNSTTIYNEHEAEVRDFLVSYAAELDLHLVWHGQLGYATVGRTRLADRPFPTKNKGKGPVNSETRKSRQTINKTRLAAGWSFQENRQPGEARLWPDADEVCKDVLYKNEILICSQDQELDEDLDLIEIESEDEEEEEEEEEEEKGSDDIQFLNEDLGRHPSRFERHRIARLEAGRSTYGRLRPEEEAELINDLVEYDENDDGVNSLRTALQGLGVMSGGATGPGADRKHIPSVYLRNCRAVRLAVLAGLIDSDGWLVYPENFIGFSQSERWHKALFWDTVALARSLGFGVWTTKRDMWNPTRTQKNPQLVAQIFGNISEIPCLLARKKGCERYIPQMHSFMIKEIALESTPTAWSGFRVDKDQLYLRHDYMVLHN
>PRP8iA_Emmonsia_parva_ASCO_PEZIZO
CLAKGTQLLRYDGTKVGVENVREGDLLLGPDGGPRRAFNIVSGRDRLYRIKIDAEKEDLVVTPNHVLVLHREKKDQNGHGGVSVSAAEHYDTVEMTASDFAALDPKEMHLYRLFRSPGFELTEQSVPIDPYCLALWLCDGVRPSTTIYTSPEEEAREFLINHAAELDLHHVSHAQPSYTTCLSGLPSKGDTQRPIPREARQTIFKQRLAAVQTEAAGSLRHHILQTPAKRGLTSGTKTLSTRHHRHPLSESSATTSMNLLPGTASSSTSVGSRDVNSAEILPLHNPGLDLVQVVDNGGLRKEAMVNQPPSGEEPEVDLFDTECNEDETHGLAEHVPGQKHRLRTGSRAYGDLAPHEEKQILGDILARPTSSTGVGSLLRALEELGLVARGTTGHAAGKKHIPSMYMNNSRSTRLALLAGLIDGDGWYCQRENTFGFSESERITPSLFWDIVVLARSLGLSVSTDQPMMHNPAGTECKSHLSARISGNVSEVPSLLARKRGAKRIISQDHSFAIKGIHLERDMTEWAGFRVDKDQLYLRHDFLVLHN
>PRP8iA_Arthroderma_otae_ASCO_PEZIZO
CLANGTMLLRYDHSQVAVEDVKEGDLLLGPDGGPRRAFNIVSGKDRLYRIKIESRKEDLVVTANHILVLHKEKSGKVSASDQYETVEMTASEFHALKHEERRKYRLFRSPGFDLPEQSVPCNPYFLGLWLGDGNRRSAAIDNSHEAEIREFLVRHAAELDLQSALHGQLGYATVGKTSLASRPYPQATRSTITERERHVSRHTIIAKRLAAGWTVQSGREPGEARIWGPPDEGFSDAIPPSRPIAAVKHSLSSNPASSPPLPPQHHHLHKPSQDLDASFASSLSIKDRTSSPVDAIPKDTPPQPRSDDLLMSLVSEPEVAEEDDLDSVYLDILDTISEIGDGQFDDDPPQTQQTVRLRTGLSAYGTLEEEEQEQLLKQTTGLPPNNSGINSLLQALRGVGVLAEPGSTEPETDRKRIPAVFLNNSRAVRLAVLAGLIDSDGCKSERWHSALFWDTVALARSLGFSVWTKLRMVWNPTRTVQHPQLFAQILGNLKEIPCLLSSKKAMDRFTPQTHSFMVTDITLEPEATGWAGFRVDGDQLYLRHDYLVLHN
>GLTi_Pichia_guilliermondii_ASCO_SACCHARO
CLASDTLVRTTQGLKKVKDVSVGEYLYGADNTPVLCIGANAPETGSLKEIVYEDFDSKKLVSFKCTPDHHLELVLANAAPELSGSTVTWFSSCTGEHKKQDSTFDLESIVSSFYNDLVDSDDIITFDNVCEAIDVALDEHYHRGGSDRYSEKFNGFITQIANEELKSNPEFVRNALHEAAEKFMVEDAPKNFAVTSVSVETTSVESQSVCKSSCACGGVRKIVHQFETIEEAEMAYSLLLSDVYDRVDPSFVSNGYKFQASVEALEQMCSKDILHNHLHMYRAPAEQVEPLTHSSSLPVDPYFLGLWLGEGSSDSATILTTDREVVVWLQQYVERLNKDKPAEASPLRLTKINGFKPGQQMANGFVQKVTVPTYTITSGESFTGGNWNPVYNSLKLMGLLSNKSNGIPEAYKAADLQSRLALLAGLVDSDGCYVESYNSYRFMQKSELHKKIVYDLKEMATSCGIETTDIDVSESRLYLGSSETTSAYVVYLGSGSEKLQQLLLLPRKKMVRIESCIQESTPFKVQDVANGEFRAIEVSGGKFQLDNGLQIAN
>VMAi_Pseudocercospora_musae_ASCO_PEZIZO
CFEAGTAVMMANGRSRVVESLAVGDQVMGKDGLPRDVVALPRGTEEMYRVSVKTQHRNETLREVFFTCNASHKLVVQTPQHIRQSDHVLRGKQQTSIVYFDWARLNVDQASARPRSIRIVKQCTKSWDHDTHGGLNNVHRLAARFRATIPSSTFDWTVQVRDLARVGVDVREATQQMFSPVFYQNNRLSTMITDAGYDGNYAGQMAYLLGFWVGDGHYVSPAFSIDPEDLAIRDQIAAYGKHFGLSIDTRQDKGYFCGEEPSHDLDDDQFENEAPMAIDTDVIQDLDTVQTDGEPFNASAMKMNPIVLDESTPSKAAGLQIASSDSRPALSQISANIVKRTDDQYDTGKKRVREDFHGRGNITVILRNALQAPGAQRKTGTVNNFFWDMVKTTGVRGPSSDRAKLIPDFLSCDSFEVREHFLAGLIDSDGYVNLDAPGATVKTIYPAVCKGMVKIARSLGVRASICVEQAKVVNGVSHKTAYCVYLSGHDALASVLSKCSLQRNKMPAPSRVARQPQLVYFDIEELPPAPYYGITLANDTDHQFLLANNFLVHN
>VMAi_Fonsecaea_erecta_ASCO_PEZIZO
CFAAGTPVMMADGTNMNIEDITVGDSVMGKDGKPRVVQALPRGEDTMYEVGVKTQHRNETFREVSYTCNATHLLVLKTPQHVRITDHRIRGKMQSSVCYFTYDTRRFITEGGLRGVRKLKQVTKSFQHDTHGGGKKARRLAEEFAATIPREDFHWTLEARDVDSLGVHVRKATQQLISPVLLQNERLNSLLVGQGCDGRLAPQMAYLLGFWVGDGHHAGSKMSVDPNDEELVDRLEDYGKKFDLETTLVRNYKYYNVSVKGVLVGKVAASGTERVTHSPRRRTVMGEIMGEMADGDSGLINSPLSGRGSGVENDAVDFALPPPGRTVLGEIDANRSKPATSIPAAFGVAKNLGPNYYEGRDLTVELRGKGMCTKTNRNLNTNNIFWDMVLATGVRGPADGQRKVVPLWLASETFEVREHFLAGLIDSDGYVKLNDNERSATVKTIYPAVCEGLVRVARSLGLRVSVCVEEEKTVQGVSHRKAFCVYMSADGILDSVLSKCALPRKTTGDPGSVERKAQPVYFDVVEKPAAPYYGITLADDSDHQFLLSNLMLVHN
>PRP8iA_Phaeomoniella_chlamydospora_ASCO_PEZIZO
CLANGTMLLRYDGSKVAVENVVEGDLLLGPDGGARRAFNIVKGSDRLYRIKIGSRKEDLVVTPNHILVLHREKMSGRQYDELHDQDHRQCFKDHGDLPKPISAATQVSLPERYDTVEMTAAHFASLEPAERGKYRLFRCPGYELPEQTVPVHPYFLGLWLGDGKRYRPTIYSDHKGEVREFLACYAAELDLQLIRHEQLGYATVGQSRLDNPSLHPVVRATEAQRPAGLRARQTHINERLAAGWTVEPERSLGQARVQRSPLRDISGNEVTQLLDQQLLTKHTLSSSPAEDLPGEASEEDIDNVGLDLIKVISESEDEDAGDDVIEDVGESSDKESIDTINEGFHGRSSRFERQRVTRLQAGRRVYGDLKHEEENELAGRIVGYSENSPGVNTLLLALRGLGILTGEDVVPEADRERIPEVFTKNTRAVRLAVLAGLLDTDGWYVHPENMYVFGQSERRHSNLFWDTVALARSLGFSVSTKRRWTWDSTRTQRSPQLLAQIFGNLEEIPCLLARKESVDRYITQAHSFKIEDISLEAEPAKWAGFRVDKDQLYLRHDFLVLHN
>CDC28i_Thecamonas_trahens_APUSO
CAIGSTIVTDYAGVGRRIDTYDTRHQVLTATVPTGAGAAPVPLPGEAPLDFDARRVTSALSAAPAEYRNNGPRTQFVEIVAQDGTELVFTPDHLFYARAPGASDFAYTPAKELTTEHVLWAQALPVTGNTDHTVAPGSAYAAALASPAVRAIALGDDDAALAETMAVLGRIAGLVMGGGSFTGRRARVILGSRLDVDALATDLDLLGFELGATRFVNNERTLVDEESSNMSGWECALPAAVRDAIAEIIPLDASGHKKSFHLPAVFSSAPPLFRREYIAGLHGADGDKAVARSGDSRRTFAVMGTSFSKDFSSADGPSQAELGELEAYQAALMAAYTDLGVAVRVNKTQVRSHAFNDDLASCVYTFDLVSEPSNIVAFQRNIGVRYSATKASSFAVNRGITGELARKNNVYNTVVEKLLEKALVMLGKHSSSNLRSQVIGQVLGELNDHDALFAPTEVQMDDAWESVLRFVKDQLATTGHPLDEPIPADVAGRIMDANRGRTMDAQVETDFVTSTRSCPAAGRDAAFHGELGIKAVARVTRPAEPVYDLIVPRAAHFHAEGILVHN
>PRP8iA_Paracoccidioides_lutzii_ASCO_PEZIZO
CLAKGTLLLRYDGTKVEVENVREGDLLLGPDGGPRRAFNIVGGRDRLYRIKMDGGKEDLVVTPNHILVLHREKRDGVDKVYDVLPSLQEDATDDGEDLPEVSAIELFDTVEITAAEFASLDPNERKLYRLFTSPGYELNGKAVPIDPYFLGLWLGDRSGTKSSIYTNHEEEIREFIADHAAELDLQLVSHVANRPSLAAMKNGNQLPLRRQARQIIRKQRIAAKSITQPGGARSSSYPATTGGPSSNTVTSLYSRERHPLSESSAAATMNLLPRSTSVSTSVASQPKSSISTSITDANLPSESSNFSVIPDSGIEVSNSSQVLLEEEADLDLFDIDSEDEEIEDLDEKKNVSNVDDFPKRRRIHYLRTGCRTYGELCPGEEDQILEDIVGRPDGTTSVESLLLALEALGLHTCGTNGSGSDKKRIPSVYMKNSRPVRLALLAGLIDSSGWYVDSENAFGFSQTEDSNSTLIWDVVTLARSLGFSVSTKRRMTDNPTRTQHKAQEFAHISGNVAEIPSILARERGVERPISQADGFKIKDIQLETETTEWAGFRVDQDQLYLRHDFLVLHN
>PRP8iA_Paracoccidioides_brasiliensis_ASCO_PEZIZO
CLAKGTLLLRYDGTKVEVENVREGDLLLGPDGGPRRAFNIVGGRDRLYRIKMEGGKEDLVVTPNHILVLHREKRDGVDKVYARPIALPLLQEDATDDGEDLSEISAIEHFDTMEITAADFASLDPNERKLYRLFTSPGYELNGKPVPIDPYFLGLWLGDRSRTKSSIYTNHEEEIREFIADHAAELDLQLVSYVSNRPSLAAMKNGNQLPLRHQARQTIRKQRIAAKSITQPGGARSLSYPATNGGLSSNTVTSLHSRGRHPLSESSAAATMNLLPRSTSVSTSVAAQPKSSMSTFITDAILPSESSNISVISDSGIEISKSSKVLSEEEADLDLFDIDSEDEEIEDLDEKKNVSNVDEFPKRRRIHYLRTGCRTYGELCPGEEDQILEDIVGRPDGTTSVESLLLALEALGLHTCGTNDSGSDKKRIPSVYMKNSRAVRLALLAGLIDSGGWYVDSENTFGFSQTEDSNSTLIWDVVTLARSLGFSVSTKRRMTHKPTRTQHKAQEFAQISGNVAEIPSLLARERGVERPISQAHSFKIKDIQLETEATEWAGFRVDQDQLYLRHDFLVLHN
>PRP8iA_Emmonsia_crescens_ASCO_PEZIZO
CLAKGTQLLRYDGTKVGVESVREGDLLLGPDGGPRRAFNIVSGWDRLYRIKIDAGKEDLVVTPNHILVFHCEKRDKNGHKRLPVSAAQRYDTVEMTAADFAALDPEERGLYRLFRSPGFMLSEQAVPINPYFLGLWLCDGNRTSTTIYTSPEDQIREFLINHAAELDLQLVWHAQLCYTTRIADSPLKEDMQRPVRRQVRQTILKQRLAAESIPQPEAAKLLCHNTLQTPAKRGLTSSTRSSSTRRNRHPLSESSAATSLNTLPGPMCSSTSVGPAEINSSEIPPLRSSNLDLAQVALNTGLPKEPMINQVPSEEELELELDLFDTDSADDQIEGLGDNEKVDNLDHDDIQAVNQYADSPLPQSSLTCQSTQHHNRRQNHRLRTGHRAYGDLVGNEEEQLLDDIVSRPDGTTGVDALLRALGALGLLTRGTKDHGAEKKRIPSIYMKNSRPARLALLAGLIDSDGWYIYPENTLGFSESERVPPSLFWDIVTLAQSLGLNVSTEQRMMRNLSCTERKPLLFARISGNVAEVPCLLTRKRGIKCLIPQAHSFAINGIHLEPEATEWAGFRVDKDQLYLRHDFLVLHN
>chRNAPoli_Lobochlamys_segnis_VIRIDIPL_CHLOROPH
CLTPDHDVLTNVGWLPIDQVCLYHKVATLNTVGELSYQNPNNIFYYPNYKGSLYYIKNKNIDLAVTLNHRMYVSFLNRPNFKDYQLIEAQDLLGKQPQYLKTANWNKKPYQFVLPSVFSTLGFIPSSPVNMNAWLTLFGLWVAQGEVVSVEKNSINSKISSSREGGYFCQNSHFDSSLWATAFPSLLSFPSLASLTVKAANAREAAFRLSEARLSLSPASSQRETRAGEEVQPAKPVALTFMGRDEALAGSPVAPAGCTHHKGECYRLRFFPKGKTIKVSATGETLKLSLSPASSQRETRASPEGLEEVQPEKRSCGIPVNAARVSMRTRKNKEKEGKSKIRVLTPARSEAGLGAPPIITSASARNKDKKIMYQVQIACNKPSLVLALTAAVTALGYSSRMTDNKLNIFNEQLYAYLRPLSVGAVNKSLPPWVWDLDKTQAQILLNALCLADDQFDWGDISFSYHTSSIKLADDVMRLALHAGWSANKYLYLPKGNSLIINNKEITANDDLWRVSIIKDNPAVADKELLLLPAINNDPFFTEGRSLSFAQNKEQNAQVEEVLPYEGPVCCLSVPNQVFYVRRNGIPAWTGN
>PRP8iA_Acytostelium_subglobosum_A_MYCETO
CLAAGTPVSLSSGISCPIESIVAGDRLQSWATLPFESTTEKKVCYEGVASAAFQVHAEPQAVVRIHGWDGSTLTCTPTHPVLAISKEDKEPQWIPAGDVTSEHSIICSAIGTVLDDPIADSASTYTLAGWGLATHRSHVLAFARILGAALSEGSSLAHHMDVQQAQADVQLLTGQTGSARYSENTSIWNLDLPATLKNALAGACKTASAQVVPDVIRAAPSSVQREFLAAWWGSVGASPRLVGDGYPVVPLSLHSLRVASIDNDKMEKAQHLESFKWMAGCLRDHFGVQSTVVESYAASVENRPGVFPVDPLTATVLTTLEQWMHLALRHFSDRSFTKETLYEHMQDQCGDLITQSQVQRQLNQLVDAGVVKKDATLYSVVESLPAVHITETTVVKQYYHRVGLRLHNQSIETFASSIGVRYCLEKASRWELARRWYSYRRLLQHQRWSFINTALQQYIDTHPDFPDMRGQTLHDSIEFPKPLNRQRDSIESCVQFATERLKQQFAFVLPEAPVDRVVINQYLHGRVQFVALDKVNDATFQFPKALNLREFAELVDLPFGQCTTQLYLPVLCVEELAEKVMVYDITVPEHENFVAAGFVVHN
>PRP8iA_Emericella_nidulans_ASCO_PEZIZO
CLANGTQLLRYDGTKVNVEDVKEGDLLLGPDGGPRRAFNVVSGKDRLYRIKIDGDKEDLVVTANHILVLHRAKAMNTSVCFDRSKEQQGGAGEQLDISEVSAAERYDTVEMTAAEFAALHPQERSWYRAIRCPGFELPEQDVPVNPYFLGLWLGDESRNQSAIYSNHEEALREFLVSHAAELDMHLVYHGQSAYSTVCNKDRPTNKRIGPANQTQTVRPTIRQTRRTIRQQRLAAEHAAAEYTTQRETASLTPLLESPTSDKHGLLSSVETPGRLSDSVTTELPMSRSASAMRSIRTASGLSEFNDVTNVSASMPDIQNSGIKNQGRIAKVTRQQDSKGEVDFRQQYSQAIKDDLELLETDIEDDVASSDEIEDVCVVGSENELIGSEKQDQSGRRRQIHRLRTGHRGYGDLSDDEQEQLLDSVVERYAGDSRLNTLQQELSKMGILNPETGPINDKKRIPQVFMQNSRSVRLSVLAGLLDSDGWYIYPENMFGFAQSELCHKELFWDVVTLARSLGFGVWTKKRMMPDPTGKRMSPMLVAQISGDLAEIPCVLARKKAMPRLIPQSHSFAIKDISLESEATEWAGFRVDKDQLYLRHDYVVLHN
>RNAPoli_Melanopsichium_pennsylvanicum_BASIDIO_USTILAGINO
CLTVDHDVLTKRGWKKISKVTMDDEVMTLHKETRNQVWQRPEALVKRKDDGKKLYRLHSHCMDAVVTGYHRWHVDNRDDPELLFTLQTEDVATRAASSKDKGHWLQHDGHTTHNNHRVPSVGKNPSAAFMWPGLTLLHDNGFLDDEQNRIDWCRFVGLVMGVGGVTNDAQSRGGSAGVWIYQSTAKPQGIAYIRGILERLSAALPSFAYAVEERTARYLDDDEGNVAQGMAESNAADEAVFVVENDYDQNGDDEADADSDPASTSGFGSSIQPPAKSLTAGHTSGASHVDDDDDLEPIDVPVSHVTPAASSRSPLTEVASASQLVSSREQATPIKCRSSSPQESKKTRRTEIASWLVFKIKSRQLRDFFVPMVRGPQQFDPFDDDQTRTYDPTFHRQIEDTARDVPISTPVQQKAFAKVPAQPILPHRWMYIRRWYGPWIFDLDAVSARAIIEGHAAEDGKWQQLAKAWDEAAEVAYYNDSDPILAKSRSLSIVTSSLPMVEDLAVLAQMAEGHTTIAVHHPTNEACDRSLSKSICWRVSVALSDEKHWVALPKPQPYTNPRHDGFVYCLSMPNDSFLARRSIEYVTDTPVATVNRINQLPFFTGN
>GLTi_Debaryomyces_hansenii_ASCO_SACCHARO
CLASDTLVRTSEGDKPVAEVAIGDYLLDAEDKPVLCMGANPSQTGRMKEIAYQDFDSKKRVSFKCTPDHHLELTLTDSTPSLSGKSVTWFSRCTGAHLSEEVSEVYLDNMVSIFYNDLVDSTDSAVDKDSIHEAVDLALEDHYHRGNSDQYSIHLNEYISRIADKELQNEPEFIRECIHDAANRFVITSSGNRNIKSESFDDKLLLSRSRSSTADSDSDYVITDASVHSHSNNSSVYLASPDSMIPDGAANRFENIASKLKEPVCNCGGIRKIFRSFGTTEDAELAYSLLLSEHYYRLDPRFVTDGYTFQASVEQYENMCSQEVQNMHLKLYRSPLKFVEREHNSAELPVDPYFLGLWLGDGDSSGTTIMTTDREIVVWLNSYVERLNQNKPEGCFPLKLTEQLIYGAGHTSKSGHTTKVDVRNYKISSGDAFVRSGTYWNPIFDGLKKLGLLNNKSAGIPQEYMNSDEQNRLSVIAGLMDSDGCYVKSHNTYRFTQLTEDHKKIVYDLKELALSCGINTTGVELSVKPLGFNKHKHSTEYVVYLGNGSQKFQELLLLPRKKMEISKKHVSLDARPFTVSDVEDGEFRAIEVSGGVFQLANRLVVAN
>CHSi_Diaporthe_helianthi_ASCO_PEZIZO
CLAPDTMVRTTQGNKAIRDIVVGDMLFNHLDQPVQCLAAEAIQTAPDMKKVTYTEYNSLNETSFTCTSTHIMTLVAHSVKPLVHSGGLGVMWWTRCDRTRLERDQETLKWDPVVHDLYAEVSEKVGRRPTHDEVRQHLRNITRKPAVADPQAESQEDDNDLSPGLYELVKQLETMGVDITDLDMPMIRMLMQDKMEEYLEATMPESEELPSSSPVMESKYSGPGNSQASSCVSAVVEPDNMDKFAFVRDQLSNAHGNQKCKSAGCKGLRQVSIKFKTQAQATLAFELLSGDHYRLVDPCAVHDMELFTMTMEEYLDTCEPLKPQKQRKLGLYRAPLHFVPYRGEVSTVPIDPYWFGLWLGDGTNKQPEIASADLEHKVYTQAYVDRLNSNRPDGAEPLRLVEEHVTAPGDIHTVSNGQGTTATMDCSVLRISCDTTVKNKTWNPVRAGLEELGVFGDKSGGIPDCYMHSDEDTRLAVIAGLIESDGWLDRRTRCYGFGQTTYEHKKTVFDLRTLAISCGIQCSDVTERLRTEAGCTEPTWRFFMSKGVERFQHHLLLPRKRLDTTSVTQVNRDVRTFDVEDAGQGEFRTIEVSGELYQLADRTVVHN
>PRP8iA_Valsa_mali_ASCO_PEZIZO
CLAKGTQLLQYDGTKIAVEDVKEGDLLLGPDGGSRRAFNIVSGKDRLYRIQVGGQKEDLVVTPNHILVLHREKDSGNSYVGPSVQQHSQRFADRLGDLPVPTSSSAASDRFDVVQMTAAEFAALDKEEQDKHRLFRSPGFELPEESVPVNPYFLGAWLGDGNRKNTTIYNNHETEMQEFLANHAAELDLQLVWQQQLGYASVHRTRLASRPLPTAAEDKLTERPESRYARQTIVQQRLAVGWTFQPDCQPGQARIWQPPPNDDVDSLPERQRQRTETPVISLFSSQGASASAPSAAEQPEDALQQFRSDSELVQAVGMSDVPDSSTGADEVDDGDIGHDYVYVNSVDLEGVDLNNADVNSVDFDSVHPDDIGLDLVDTVNEDDSDGEVDHEVDSVAKPSSLKRQRIRLRTGSQAYGNLLHEEQEQLIDEIIERPAGTSGVDPLLTALRQLEVLTPQGHTGPEVDAKRIPSIYMRNSRTVRLAVLAGLLDTDGWYVYPENMYGFAQSERWHSALFWDTVALARSLGMSVWTKRRMMWNPNHTEQFPQLFAQISGNVAEIPCLLARKKALQRLIPQTHSFIIKDITLEAEATEWAGFRVDKDQLYLRHDYLVLHN
>CHSi_Fusarium_fujikuroi_ASCO_PEZIZO
CLDPNTMVRTTKGDKAIRDISIGDQLFDHQDNPVQCLAAEAIETSADMKKVVYTEWNSLSKTSFTCTSNHIMSLMSFGVKPGLGDKGFGVFWWTHCDRSELKKEQDSLKWDTIMYDLYNEVTEKHGRRPTDGEVRQYIRAITDIEDEDKDKTPSRSTTLEKLMPKLEDLGEETEDMDLSVIRLMLEDHMDEYLELLVPESEDIPDDENDNTVIDLDASRKRKLASASLPSSTRSSDPPYRQTPEPLNSSPVKGSHSNAQQGASDSQSSYESRSSIDEDLMERFAVVRAKFDQKSCKSPGCKGLRRVQVRFKTREQANLALELLSGDHYGIVDPYAVHDLELFTMTMDEYLGTCTSSAELKFKKLRLYRAPLRFVPHPGPEVPLPVDPYWLGLWLGDGKKASPEIISTDPEVKLYMEAYVDRLNSVRPEGSDLLRVSEYVRKAGESFILNDKTITKTVDCFTWGIKSPLTNTVINPVRTGLKDLELLGDKSGGIPDIYMNANEDTRLAVLAGLIESDGWIQNRMSMYGFAQTTFEHKKIVDDAHKLALSCGIHCTNIKETIKAGCTEPSWTFYMGKGSEKFQHHLLLPRKRLNLSITRYNRDVRPFDVEEVGEGEFRLIEVSGSLYQLADRTVVHN
>GLTi_Phaeosphaeria_nodorum_ASCO_PEZIZO
CLETATVVRTKQGPKRIADIQVGDALYDTDDHEVLCTSTTDSTQGDLRKISYLRYNSNVVDSFTCTPDHELLLVTSACVPSCTENTVTWMSRCDRHEPRQEIGDLQLEVMADSFFRDLIDEWDNDEDTALPILDDKKLHHYADRVLDQHFHEGHLTYSTSIDRYLQYLAENELDNSPEVFRESLHDHINLYWRGRGEQVIALGELAVDEDEVDTSSTVFDIGESTISNAVLPSSELGSEYSGQCPSSDLTMTDSSSVKESSAMDIEPQNSNKFESVRRSLDNKLCSCGGIRKVFRRFASPDQAQLVHSILLSEHHHLVDPLVVYNNEMFRMSVDKFEGLCSKEAKKTHLKLYRAPLRFVPAPTSGAQATAPLPVDAYFLGIWMGDGTATAAEVASSDRETEVWLHELVRSINRQCPDGAAPLKLSSRLTSTAGTLLRNGYYSNSDVYAHRISSTYQTEGGNFWNPVLDGLKTLSMLHNKSGGIPKQIMEAGEQDRLAFIAGLVESDGCYVKSHNAYRVIQMGDDHKKIIYDLKDLALSCGIAVTGVDIQDNSVSGQSFRRQDGTFPKTYIVYLGKGSEKFQHHLKIPRKRMTFTREYYNQDCRPIRSIEHVTGSYRGIEVSGHEFQLENRTMVSN
>CHSi_Podospora_anserina_ASCO_PEZIZO
CLSPDTMVRTTNGDKPIRDIAVGDQLFDHEDRPVQCLAAEAIQTSRMMKVTYTGYNSVSKSSFTCTPDHIMTLVAYGVKPFRHSNSNRVTWWTRCDRTELGADAVEIKWDAAMHDLYTEYREQLGRRPTDAEVRKYLKAITSTRVVPDSEDDDSQRVEETYQSPVLIKLLAKLKAMDVDVDGEDESVVLMLLQQHMEDYLEHMIPEPEDISDEDNDDLIIDLDTNRKRKIGTISTLSSRISDKTFRQSPSIKSSPVNSQQQSQNEASQSTVPTYASVLTEDDHREMFAPVRSKLAVRDPKCKCQNLSCKGLRRVSTVFETSEQADLALELLSGDHYRVVDPCAVQDMEVFTMTLEEYQATCTAPMTQHKSKLRLYRSPLRFQPYQGSVSPVPIDPFWFGFWLGNGTKNNSEITSTDPEVEVYTQALVDRLNRDSIPPGKAPLKVSKYKIDIGTKHVYKGEEIKTTKVAHRLRVMSTVSNLDKTHWNPVHDGLRELGLLGDKSGGIPDCYMNADENTRLAVLAGLIESDGWLSHGLNCYGFGQYTYELKKLVEDARKLALSCGIQCNPIFERKNGKDRPEPGWFFYMGRGVEKFQPHLLLPRKRMTIPFTTSKNRDVRPFDVEDAGDGEFRLIEVSGELFQLADRTVVHN
>GLTi_Fusarium_fujikuroi_ASCO_PEZIZO
CLEISTMVRTSQGPKPISAINIGDTLYDPNDNPVLCLAVAPVQQGRLKEIRYKEFDSRRNVSFKCTPDHILPLRTYGTRPSVSKISVTWFTYCDRHSLDRQADNLRFEDLVDTIYRDLMDSHEVEIPGQAAAHGYIDTILTRHYHQGQDDRYSNKIVEVLSRLANHELENNPDLVREAMHDAVDLYFENPPNLVDDAEYDDDAPTIDLGPDFVALRDATLASTTAGSTYRRTPSLNQPDSQSSRQSQQTQRDSQQSGGIPQGSGGISRQVSLNTQASSSSFVDSSAIALSEEAIQRFNRVKTSINRKPCPCGGIRKIYRQFASEEQAQLVQSLLLSQHAHMVDPYVVRDGDEINVSVETFEGFCNKEAKRMHLKLHRAPLTFVPAPSGQDQATDEALPIDPYFLGLWLGDGGAEGPFIYGSDHETRVWLSSYVDRLNNGRPAGTRPLKLREYRTQQASDSLRNSNYRARVDVFRWAITSELHAPGRPWSPIREGLQNLGLLNNKSAGIPDCYLQASKQARLAVLAGLIDADGCYVKSHNTYRFIQHGAGHRKIVEDAKTLALSCGISVTGVDTSTPLNQWNNRHGPSVQYVIYLGKGSNEFQNHLLIPRKRMNPAKTFYTHDARPFTVSDVEDGQYRGIQVSGGLFQLQNRLVTHN
>CHSi_Gaeumannomyces_graminis_ASCO_PEZIZO
CLSPDTMVRTTNGDKAIRDIVVGDQLFDHEDRPVQCLAAKAIQTSRMMKITYTGYNSVSKSSFTCTPDHIMTLVAYGVKPFKHSSTASRPSNGKRVTWWTRCDRTELEVDAVEIKWDAAMHDLYTEYREQLGRLPTDGEVREYLKAITSTKVIPDSEDDVSDDPQRVTKTNQSPVLIKLLAKLKAMDVSVDDEDESVVLMLLQQHMEDYLEHMIPEPEDIPEEEDDDLIIDLDANRKRKIVTISTLSSRTSAKTFRQSPSIRSFPVRARQEPQNEASQSTVSTYASVLSEDDHREMFASVRAKLAVRDPRSKCQNLSCKGLRRVSALFETPEQADLALQLLSGDHYRVVDPCAVRDMEVFTMTLEEYQATCTAPMTQHMSKLRLYRSPLRFQPYQGPVSPVPIDPFWFGFWLGDGTKNSAEITSTDPEVEVYTQALVDRLNRDSKPPGKAPLKVSKYKIDIGTKHVYKGEEVKSTKVAHRLRVMSTANNLGKTHWNPVHDGLKELGLLGDKSGGIPDCYMNADENTRLAVLAGLIESDGWLSHGLNCYGFVQYTYEHKKLVEDARKLALSCGIQCNPIIERANSKDRPEPGWFFYMGRGVEKFQPHLILHRKRMKIPFNTFKNRDVRPFDVEDAGDGEFRLIEVSGELFQLADRTVVHN
>GLTi_Podospora_anserina_ASCO_PEZIZO
CLHPSTTVRTLAGVTTIAEINVGDTLLDDNHLPVLVLAVDEVQRGPMKEIHYKEFDSREKKSFKCTPDHILPLRTYGTAPSLVCSQNGDRVDWQVYWLTRCDRSGLERESCSLRWDQAAHFLYRDLVDSQDHTPTEEEVHSYVDSRVEAHFHEAGHDDNPPEFDDFLRQIANQELKNEPGLVREALHSAVQEYLDSIPSDVPMEDLEVDDVELVDLGPEIGQQFRDIELPSSTYGGSYRPGSSQYTSRPNSSLGHAGNNSNGGSSPPIPLGHRPFSRSQSALTGGSNGQPSRMPVLHEADAASSDAMSTLGESSLMSLPSATLDRFAKLRSGLNNGCQCGGVRRICRRFPTEQQGRLVYDLLRSEHHHLVDPYIVRDGDDFRMTVTRYEGLCSKQVKKNHLKLYRAPLAFASHPANVQRSVPIDPWLLGFWLGDGSTGGPIVSSSDLEVKVWLHSHVAELNASRPAGARPLHVSEHLQQKAGDAIPGTNHYANHNTYTYRISSQEGMPGYHWNPIQDGLRSLGLLGDKSGGIPDCYKTADEATRLAVIAGLIDSDGCYVKSHNTYRFTQRTDEHRKIVEDLRDLALSCGISVTGIDREINNQKFGDGWSDIPGDVFICYLGKGSAKFQQYLLMPRKRMNMAKTYYTDDARPFTVTDVEEDDYRAIQVSGSLFQLGNGLVTHN
>chRNAPoli_Chlamydomonas_moewusii_VIRIDIPL_CHLOROPH
CLTPDHDVLTTKGWRPINKISYDDKVATLQNDGTLSYQKPTNIFEYKNYKGPLYHIKNKNINLLVTPNHRMYIRKIERNNVSSMFDHCTLLTKTLETSLRSTTKPIFKLKTKKKNAILFSQIKNIKKTSSFLDKSERSFFGTLSRQHSISTYNYANKTKKISTNIVQSLCTSTGLMNFTKTKNLLFVNKKSCKILKKETSQSKNNFANYELIEVQKLRGQTVAYLKNAIWPASDYLFNLKTNKENVYKPVETFWSNSAKSHFPASTSASSFNIDNSWLTFFALWLTGTWTITYNMYSPPNVSTDTTNCAFDLKEGGYAPATTNSGVSFTHVMPTHCGGLLGQGLKQVEDRNGTFSLNEKVLESKAVASLVQSASTEEQHENQSLINFQIKTNQYNQSLLELLEKVTKNLGYDYEKFENFLIIRNNELGNYLMALTNFNFDRDYTDVGGYHNTTQNETLKHYANQGYVNAQSALTSLYINRASGTTDLTHHYKSTNSDDIGNNGQVLCHNKKSLPSWVWLLSQKQARLFLTTLCLASQKTTKNISNSDINPNNIHFYTNSLNLSDDIMRLALHAGWSANKHLQNKTYWHLTILKKQNNPIYYSEIEQGPVDARCTWRRRIKNKKLTRDAQRVSSGMFKNHLIFAEKIWRKNTELNITPEQEQTQKIINYKGPVFCLTVPNEVFYVRRNGIPVWTGN
>PRP8iA_Neosartorya_fumigata_ASCO_PEZIZO
CLAKGTRLLRYDGSEIEVQDVKEGDLLLGPDGGPRRAFNIVNGKDRLYRIKIGGSKEDLVVTPNHILVLHREKRARNVYTGPSVQGHIQRSENGHGNLPMLSSSPAAAHHPNNLVKNRGDFWSALKSAIAWVLHAERSSTGANMVRNVLNGTVGLTAHKESYTVTNPQQKGVYYTYVWGNPQRTSIKGHRDHPPVFLPTKEDAFSAAIAKSRELYSQSEVTLATLRQRFLAKSADGKGGEILVDANLPNIFLLWDKNRSNLKFRVLCSRNFKTYGRVYTFESMPSTNAEEPGYGDDDELPQVSAEERYDTVEMTAAEFASLSTEERSRYRVFRCPGFELPEQPVPVNPYFLGLWLGDDNHEKTTNHNIHEENVREFLVNHAAELDMYLAWQGLIDYATVANPAPMMVRLPPTNPDTIEHRPVVCQARQSIRKLRLAAKNIAQPEVVLSTSPRPESQMQPKRELPSNTETALRSEAEASSISAILDSKAGHSSLDTGDPNSDVVPESIPNDVADFGLDGVPELTSSGFSELTSDSELMRLIEQVERSSQGSTEEPSQASVVEQEADLNLLETDSEDEEADSADDDEFGDPEASEFRPEPESQLSQSHFSNRRRNHRLRTGRRVYGDLNGEEEGILLDQIVEQSEGSRVNSLLRALDALGIIAQKGTGPETNRKHIPSIYMKNSRSVRLAVLAGLIDSDGWYVYPENVLGFAQSERWHSKLFWDVVALARSLGLSVLTKRRMMWNPARTERYPQLFAQISGNVAEVPCLIARKKGVERLIPQTHSFMIKDISLEPEATEWAGFRVDKDQLYLRHDYLVLHN
>PRP8iA_Aspergillus_fumigatus_ASCO_PEZIZO
CLAKGTRLLRYDGSEIEVQDVKEGDLLLGPDGGPRRAFNIVNGKDRLYRIKIGGSKEDLVVTPNHILVLHREKRARNVYTGPSVQGHIQRSENGHGNLPMLSSSPAAAHRPNNLVKNRGDFWSALKSAIAWVLYAERSSAGANMVRNVLNGTVGLTAHKESYTVTNPQQKGVYYTYVWGNPQRTSIKGHRDHPPVFLPTKEDAFSAAIAKSRELYSQSEVTLATLRQRFLAKSADGKGGEILVDANLPNIFLLWDKNRSNLKFRVLCSRNFKTYGRVYTFESMPSTNAEEPGYGDDDELPQVSAEERYDTVEMTAAEFASLSTEERSRYRVFRCPGFELPEQPVPVNPYFLGLWLGDDNHEKTTNHNIHEENVREFLVNHAAELDMYLAWQGLIDYATVANPAPMMVRLPPTNPDTIEHRPVVCQARQSIRKLRLAAKNIAQPEVVLSTSPRPESQMQPKRELPSNTETALRSEAEASSISAILDSKAGHSSLDTGDPNSDVVPESIPNDVADFGLDGVPELISSGFSELTSDSELMRLIEQVERSSQGSTEEPSQASVVEQEADLNLLETDSEDEEADSADDDEFGDPEASEFRPEPESQLSQSHFSNRRRNHRLRTGRRVYGDLNGEEEGILLDQIVEQSEGSRVNSLLRALDALGIIAQKGTGPETNRKHIPSIYMKNSRSVRLAVLAGLIDSDGWYVYPENVLGFAQSERWHSKLFWDVVALARSLGLSVLTKRRMMWNPARTERYPQLFAQISGNVAEVPCLIARKKGVERLIPQTHSFMIKDISLEPEATEWAGFRVDKDQLYLRHDYLVLHN
>PRP8iA_Botrytis_cinerea_ASCO_PEZIZO
CLAWDTKLLRYDGTDVVVQDVKEGDLLLGPDGGPRRAFNIVSGKDRLYRIKVGSRKEDLVVTGNHILVLHREKGHGNVYDGPSVGGNRQRFVDQLGDLPVPSSNPADATRPNNLTKVRPDFLAALKSAIAWALNAERGKKGADTIRNTLNGTTGITSRQESYIVNIPVGKGTRAEYATFAWGNPDRTVKGHAKHPPEFFPTKEDAFSASVAKSRQIHDKGDVTLATLRRRFLDKSSDGKGGELRIDTGLPNMFLLWNANGANLKIRVYCSRNYTKYGRSYTFPSLPDINLSEAGSDDSDDNEETENEDDETEDEDDEREETLTLQNFQSTASRDVSSAERYDTVLMTATQFAALDENERSKYRLFRSPGFELPEQDVPVNPYFLGLWLGDGSRSSTTIFSNHEQEVREFLISHAAELDLHLVWHGNLSYATVGRTRIANRPLPKANIDVVDRPSRRFSRQTIKKQREAAELPSRPAPAVANLKHGLNSSVPNSPQRRLRQRIDDVDVQNLVDGMDNLTSSPIPSSPPVIPAESIPTEALPQLRSDRSIMDMAGPSVVPEEPVDVNNLPEDEEDEFDMDLIETMSDDEDDVTEYQVENDEGSNVGAGDSNLSDDSVSQRRIHRLQSGRRAYGDLQPEEQDQLLSQIIDTVDSPVGSSFDPSVSHNTGVNTLLRALQHLGVSSNTTGSETDKKHIPSIYMKNTREVRLAVLAGLIDSDGWYVYPENMLGFAQSEIWHKTLFWDVVALARSLGLSVWTTRRMMWVPSHSRKTPMLVAQMFGNVKEVPCLLLRKKGSERYIPQMHSFMIKDITLESEATNWAGFRVDKDQLYLRHDYLVLHN
>PRP8iA_Botrytis_croci_ASCO_PEZIZO
CLAWDTRVLRYDGNDVVVQDVKEGDLLLGPDGEPRRAFNIVSGKDRLYRIKVGSRKEDLVVTGNHILVLHREKGYGNVYDGPSVRGHRQRFVDQLGDLPVPSSNPADAARPNNLTKVRADFLAALKSAITWALRAERGKKGADTIRNTLNGTTGITSRQESYIVNIPVGKGSRAEYATFAWGNPDRESLKGHAKHPPEFFPTKEDAFSAAVTKSREIHDKGDVTLATLRRRFLDKSSDGKGGELRIDTGLPNMFLLWNANGTNLKIRVYCSRNYTKYGRSYTFPSLPDINLSEAGSDDSDEYEETEDENDEETEDGNDEGENTLTLQNFQSTASRDVSSTERYDTVLMTATQFAALDENERSKHRLFRSPGFELPEQDVPVNPYFLGLWLGDGSRSSTTIFSNHEHEVREFLVSHAAELDLHLVWHGNLSYSTIARTRIANRPLPKANIDVVDRPSRRYARQTIKKQREAAELPSRSTPAVVNLKHGLNSSAPNSPHRRLRQRIDDVDVQNLVDGMDNLTSSPIPSSPPIIPADSIPTEALPQLRSDRGIMEMAGPSIVPEEHVDVNDMSEDEEDELDMELIETISDDEDDITEYQAENDEEPSNRTGNSNLSDDSVSQRRIHRLQSGRRAYGDLQPEEQDQLLSQIIDTVDSPAGSFDPSVGRKTGVNTLLRALQQLGVSCKTTGPEVDRKHIPSIYMKNTREVRLAVLAGLIDSDGWYVYPENMLGFAQSETWHKRLFWDVVALARSLGLSVWTTKRMKWVPNHSRKTPELVAQIFGNVKEVPCLLLRKKGSERYIPQMHSFKIKDISLESEVTKWAGFRVDKDQLCLRHDYLVLHN
>PRP8iA_Rhinocladiella_mackenziei_ASCO_PEZIZO
CLANGTMLLRYDGSKVAVENVVEGDLLLGPDGGPRRAFNVVKGTDRLYRIKIGSRKEDLVVTPNHILVLHREKRYRNQYTGLHFRGHRRRFEDQLGDLPEPSCDLADADRPKNLVKKRPDFLSALKSAIAWVLSAERGKNGADHVRNRRNDTTGITTRQESYIVSIPAGRGSRGEYATFTWGKPERTNLKGHDKHPPVFFSTKEEAFAAAVAKSREIHDQGDVTLATLIQRFLAKSTDGKGGEIRIDTGLSNLFLLWNKNGSNLKIRVSCSRNYVKYARSYTFPLLPGSDEERNLEENDLEEDEAVLKGPSAAPQVSTAERYDTVEMTAAQFASLEPAERAKYRLFRCPGFELPAQNVPVNPYFLGLWLGDGKRNSTTIYSNHEAAIREFLACYAAELDLHLVWHGQLGYATVSKTCHGDRSLPPVVEDIGPQRPARRRARQTIIKQRLAAGWTIQPEHIPGQARVWKSPPRDISDPIECSESSEQRHGAKHTLSSSLASFPERQQRLRAMSDRDFPSSFPSVGNEEPNSQSAKLTSEEALTQLKSDEELMKLVGLSEVPEQPTLADDLPEEENEDVDNMDLDMIDALSEDEDEEGEKGEIDGVNESSNDGSIQIAVEGYNGRTSRFKRRHVTRLQAGRRAYGDLQQNEEEGLADKIVDPSENSSGVNSLLRALRGLGLLTNGATGHGLDRKRIPEVFMKNTRAVRLAVLAGLLDTDGWHVYPENMFGFSQSERWHSDLFWDTVALARSLGFSVRTKRCMMWNPTCTQQFPQLFAQIFGNLAEIPCLLARKKPVDRFIPQVPRAHSFIIKDIFLESEPTKWAGFRVDKDQLYLRHDYLVLHN
>PRP8iA_Fusarium_fujikuroi_ASCO_PEZIZO
CLAWNTRLLRYDHSEVLVQDVKEGDLLLGPDGGPRRAFNIVNGAERLYRIKFGHAKEDLVVTPNHILVLHKERAGSNVYDGPAPIEHRARIEEQISDLPEPSSDPGDPSRPKNLTKQRESFMDALRSALAVLLRAERNTQGQARLRNALNGTQGIGTCPESYRVRIPGTGSNSVFQVYAWGNPEKVIRGHPDHPVVFCSSKEEAFAAAVAKSRELHDAGEVTLSNLRRRFLEKSSNGKYGYIKLDSNLPGLYLHWNKNRSNLRIRVFYSGPTQRVERYFAFPSLPDGDSLRIQTDSGLDDGSGEDDSGEDDSEVDDPTLTALDAPEISASRRYDTVEMTAEEFAALDAKDWSKYRLFRSPGFELLEQPVPIDPYFLGLWLGDGSRSSTVIMNNHEAEIRDFLVQHAAEIDLHLVWQGGLRYSTVGTTTVSERPLPACTVPKPLNRPERRQTWRSIIKQRLAAGWTFQENRLPGEARIWQPPKQASSDVHDAQKRVTSVVDSNETDSPDRLSAPVYDAQRRAISVVPDSNETDSQDRLSSPVYDAQKRAMSVVPDSQGTDSEDRLSSPVHEAQKRALDVVHDSQETDSQDRLSSPVHDISPEHDAQDPESQKSASMASDPPQPMSQDAGSQGRGLPESVSLKHLLSSPLSSAPVSPQRRRVGDVMPDLGSSFTSSLVFRERHSPPALSIPEDALSQLRSDDKLMSLVGEPAVDEEYDDDDADNIDLVETTSESIEFDDEDGEPQNQHHTRLQTGARAYGELTREEEDRLVEEVTMHRAGPSGVNTLLEALRNLDLYTPKSVTGHEHDKKHIPTEYLNNSRSVRLRLLAGLLDTDGYYKPDDNIFVFTQSELWHSRLFWNTVALARSLGFTVWTTKTEVWVPRGTHKTPQLIAKIRGNVVEIPCLLARKKASERFVPQSHSFVIKDIRLEEESTKWAGFRVDRDQLYLRHDYIVLHN
>PRP8iB_Anthracocystis_flocculosa_BASIDIO_USTILAGINO
CFAYGTEVLAIRQGRVQSVRVENLVEGETLIDETGRPTIIDGPVVHGQDELYRVTGTTRDMVTQDYTVTSGHLLSLRCFRPYEWTDVRETQQVNTFTFRWIRRLGDDSVERAIEHFSFAPNGDLLRHSPREYQDVPSARLYYTGQMVEVRVKDDVVEELPAYRLAEAGNGVNGVIGDGDSDDEGADMELDDEMIEASVRETVSADQRADVGVDGANGDASNSAAASTSAAATRSTAIRPRRAAATTSSSTPGSVALARARAQVIPGASRREAKPGNPTDDVASTAVATVIDLTRDSQTDAELGSNRADAGAVIDLTNDSETEAEVDVGAFFATAADMDVDGDDVEIKSEPDVGAFFAAATADDSETETEPDVAAFFAAATADPAHVGGTAAETHVETTSVAANVVSIDDDSETELEPDVGAFFAAATTGDDSEAARVDSVMAVDDDSETEIEPDAPGVDIDSSETEAEPEGRVPVPPADLPAVHHNSDDDSSFVDADPGLDTSSEWSSDGSSMDVPMADAVPDDFDDFLYRGRSCESIKHIVHPGNYFNAHPDGARKAIDYPGTPRGFQAKPGDWACKADVLRTLAQSNDKDLRQDHIHDVDIDVPTVRVPGGTSHVMQYSEVLGRDTELFEVAGVRVYHARDLFGADAKNFFYTAPSAGAFVAYRSTGFSARPNIPARNLRPTLQTGVFFWPEETVRAYLEYRARLDSDDPPPRNITRQVVLPADQIRGLSLHEACVRWWEQRPDAFRYGDVVDVTVEAYMAVEASHPLKTKFGGFRGQLDGDLRDLVTAARLTPEIQDALNLIGGGWFLGLYLGDGTYITGTPTVAVGGHEDAIVDKIRSIFEPQGFEIRDIPHADRDGRLVTVSAMAYREEHGGRTNPVTDALRLLGAIGLRGRGNSRDKHIHPAVLWGPKVLRQQVLAGLIDSDGCHPTIPDGPGDVSRHGVNRWHFTQHQVHERLMNDTKTLCRSLNLISGHMPETWSYDAGIDAYYMTLVLSGREQGEVSRHIALPHKRVADRSRFSMDAKPIRPAVDACPVGAGSFVKFKVSGDTRRFLLSDWTVVHN

>O43323_HH_protein_1
CFPGNATVRLWSGERKGLRELHRGDWVLAADASGRVVPTPVLLFLDRDLQRRASFVAVETEWPPRKLLLTPWHLVFAARGPAPAPGDFAPVFARRLRAGDSVLAPGGDALRPARVARVAREEAVGVFAPLTAHGTLLVNDVLASCYAVLES

>Q61488_HH_protein_2
CFPGNATVRLRSGERKGLRELHRGDWVLAADAAGRVVPTPVLLFLDRDLQRRASFVAVETERPPRKLLLTPWHLVFAARGPAPAPGDFAPVFARRLRAGDSVLAPGGDALQPARVARVAREEAVGVFAPLTAHGTLLVNDVLASCYAVLES

>Q92000_HH_protein_3
CFPAGARVMVEFGGTKAVKDLRPGDRVLSSDPQGNLLYSDFLMFIDQERDVKKLFYVIETSQRKIRLTAAHLLFVAQTKVNGTRSFKSVFASNIQPGDLIYTADPKTMTLKAVKVEKVDLEEDTGAYAPLTAHGTVVIDQVLASCYAVIEE

>Q92008_HH_protein_4
CFPGSALVSLQDGGQKAVKDLNPGDKVLAADSAGNLVFSDFIMFTDRDSTTRRVFYVIETQEPVEKITLTAAHLLFVLDNSTEDLHTMTAAYASSVRAGQKVMVVDDSGQLKSVIVQRIYTEEQRGSFAPVTAHGTIVVDRILASCYAVIED

>A0A091E695_HH_protein_5
CFPGRALATLEDGAQTPLWALRPGQRVLAMDGAGRPTYSDFLAFLDKEPRALTTFHVIETQEPPRRLVLTPTHLLFVAENASAPTAHFRPIFASLVHPGHFVLVVAAGGSLQPAEVVRVWDRRDVGAYAPLTRHGTLVVDGVVASCFALVQE

>B3LV44_HH_protein_6
CFTPESTALLEGGVRKPLGELSIGDRVLSMTSNGQPVYSEVILFMDRNLKQMQNFVRLHTAGGAVLTVTPAHLVSVWQPERQELTFTFADRIEERQHVLVRNEETGELRPDQVIKVESVRSMGVVAPLTREGTIVVNSVAASCYAVINS

>Q90385_HH_protein_7
CFPGSATVALEQGVRIPVKDLRPGDRVLAADGLGKLVYSDFLLFMDKEETVRKVFYVIETSRERVRLTAAHLLFVGQAHPGNDSGGDFRSVFGSAGFRSMFASSVRAGHRVLTVDREGRGLREATVERVYLEEATGAYAPVTAHGTVVIDRVLASCYAVIEE

>A0A0U5KQ23_HH_protein_8 
CFHGTSQVITKTGKKFLHELEVGEEILSSEDSRVLSFSKVIGFLHRDPYFPTNFIRLHTSNHTLLVTNKHLVFQRNEAVFAEEIITGDVVLIASNNGTLSESVVTAVNYSYLRGVYAPMTETGTVVVDGILNSCYAVIDN

>Q91035_HH_protein_9
CFPGSATVHLEHGGTKLVKDLSPGDRVLAADADGRLLYSDFLTFLDRMDSSRKLFYVIETRQPRARLLLTAAHLLFVAPQHNQSEATGSTSGQALFASNVKPGQRVYVLGEGGQQLLPASVHSVSLREEASGAYAPLTAQGTILINRVLASCYAVIEE

>A0A0V0RK80_HH_protein_10 
CFAGSSTVLTKENGRKRMDELEIGDRVLARKADGKLTFSPVILFLHRDQQTKAKFKAVHISNGTLLTISPDHLIYKVDPMTNDSSGGSMETIFAADLLPGDQVFVRNGIFDISRATVLGIGEIERQGLYAPMTLEGNIFVDDVLASNYAGTSY
